# Supplementary material for: Integrated time-series biochemical, transcriptomic, and metabolomic analyses reveal key metabolites and signaling pathways in the liver of the Chinese soft-shelled turtle (Pelodiscus sinensis) against Aeromonas hydrophila infection
Source: Front Immunol. 2024 May 10;15:1376860. doi: 10.3389/fimmu.2024.1376860 (PMC11116567; doi:10.3389/fimmu.2024.1376860)
Supplement: Supplementary file 1 [file Table_1.xlsx]

## Sheet: qRT-PCR primer
Table S1 qRT-PCR primer sequences for Pelodiscus Sinensis
Gene symbol	Gene name	Forward primer (5'-3')	Reverse primer (5'-3')	NCBI Accession number	product length
Elof1	elongation factor 1	ACTCGTCCAACTGACAAGCCTC	CACGGCGAACATCTTTCACAG	XM_006124748	200bp
Tlr3	toll-like receptor 3	TTGATTATGATGCCTACA	ATGATACACCTTGAACTT	XM_006128459	245bp
Tlr4	toll-like receptor 4	TGCTGGCATTCTGTTCGTG	GGATGATGTTGGTAGTGATGGG	NM_001286933	257bp
Tlr5	toll-like receptor 5	TCTCACTGTTCATCTTCA	TATCTATTGCTTGCTTACG	XM_006115600	144bp
Tlr8	toll-like receptor 8	CAGCATAGTGTTCTCTTG	ACCGTAGTTCATTCATTAC	XM_014573456	277bp
Ccl3	C-C motif chemokine 3-like	ATTACAGCACGAGCAGC	TGACATACTCTTGAACCCA	XM_006115867	162bp
Mapk11	mitogen-activated protein kinase 11	GCAGAGTTACTGAAAGGCAAGG	GGGTTGGCACCACGAAA	XM_006122614	197bp
Fos (Ap-1)	proto-oncogene c-Fos	GCAAAGCATTGGAAGAAG	GCAGCGTGTCTGTCAGTT	XM_006117769	137bp
Anapc5	anaphase-promoting complex subunit 5	CCAGTAGTCAGCATTCACG	GCCCCTAATCACCATCTC	XM_025179984	254bp
Tph1	tryptophan 5-hydroxylase 1 isoform X1	TTTGCTCAGTTCTCCCA	AAGTAAACCAGCCCCAT	XM_006133431	150bp
Tdo2	tryptophan 2,3-dioxygenase	TATGACTGCTTTGGACTTC	GGTAATGCCTTCTGCTAT	XM_006121847	140bp
Kmo	kynurenine 3-monooxygenase isoform X1	TGAACGCTGGATTTGAA	TGGCGAGGTCGGAGATA	XM_006113340	132bp
Dck	deoxycytidine kinase	GGCATACACTTTCCAGAC	GCTCGAAGAAGACCACA	XM_025178440	107bp
Tyms	thymidylate synthase	ACTCCAGAGGGAACCAC	ACAGCCATCTCCATTTT	XM_014581513	135bp
IL4I1	Interleukin-4 induced gene 1	ACGCCTGGGTTATGGTT	CGCCTCGGTAAAGTTCC	LOC102461812	126bp
Cmpk2	UMP-CMP kinase 2	TCATCAGGAGGGCATTT	CACTTTCCCACTTATTTCAG	XM_014568555	146bp

## Sheet: correlation of RNA-seq and qPCR
Gene	Description	Organ	Comparison group	Log2|Fold change in RNAseq|	Log2|Fold change in qPCR|
Tlr3	toll-like receptor 3	liver	CG vs IG24	-2.154	-3.57
Tlr4	toll-like receptor 4	liver	CG vs IG24	3.367	4.89
Tlr5	toll-like receptor 5	liver	CG vs IG24	1.037	1.59
Ccl3	C-C motif chemokine 3-like	liver	CG vs IG24	13.914	11.57
Mapk11	mitogen-activated protein kinase 11	liver	CG vs IG24	-1.242	-1.96
Fos	proto-oncogene c-Fos	liver	CG vs IG24	1.331	2.11
Tph1	tryptophan 5-hydroxylase 1 isoform X1	liver	CG vs IG24	1.117	1.53
Tdo2	tryptophan 2,3-dioxygenase	liver	CG vs IG24	-2.346	-2.98
Kmo	kynurenine 3-monooxygenase isoform X1	liver	CG vs IG24	-2.801	-4.023
Gene	Description	Organ	Comparison group	Log2|Fold change in RNAseq|	Log2|Fold change in qPCR|
Tlr4	toll-like receptor 4	liver	CG vs IG96	1.318	2.67
Tlr5	toll-like receptor 5	liver	CG vs IG96	1.211	2.05
Tlr8	toll-like receptor 8	liver	CG vs IG96	1.813	1.25
Ccl3	C-C motif chemokine 3-like	liver	CG vs IG96	1.15	1.69
Fos	proto-oncogene c-Fos	liver	CG vs IG96	-1.5	-1.95
Anapc5	anaphase-promoting complex subunit 5	liver	CG vs IG96	-1.3	-1.58
Dck	deoxycytidine kinase	liver	CG vs IG96	1.52	1.24
Tyms	thymidylate synthase	liver	CG vs IG96	2.483	2.31
Cmpk2	UMP-CMP kinase 2	liver	CG vs IG96	-1.821	-1.23
Gene	Description	Organ	Comparison group	Log2|Fold change in RNAseq|	Log2|Fold change in qPCR|
Tlr3	toll-like receptor 3	liver	IG24 vs IG96	2.6	3.25
Tlr4	toll-like receptor 4	liver	IG24 vs IG96	-2.05	-1.36
Tlr5	toll-like receptor 5	liver	IG24 vs IG96	1.211	1.56
Tlr8	toll-like receptor 8	liver	IG24 vs IG96	2.723	2.04
Mapk11	mitogen-activated protein kinase 11	liver	IG24 vs IG96	1.435	1.89
Anapc5	anaphase-promoting complex subunit 5	liver	IG24 vs IG96	-1.02	-1.67
Tdo2	tryptophan 2,3-dioxygenase	liver	IG24 vs IG96	3.056	2.35
Kmo	kynurenine 3-monooxygenase isoform X1	liver	IG24 vs IG96	2.433	1.68
Il41l1	Interleukin-4 induced gene 1	liver	IG24 vs IG96	-1.903	-2.54
