# Supplementary material for: Integrated time-series biochemical, transcriptomic, and metabolomic analyses reveal key metabolites and signaling pathways in the liver of the Chinese soft-shelled turtle (Pelodiscus sinensis) against Aeromonas hydrophila infection
Source: Front Immunol. 2024 May 10;15:1376860. doi: 10.3389/fimmu.2024.1376860 (PMC11116567; doi:10.3389/fimmu.2024.1376860)
Supplement: Supplementary file 3 [file Table_3.xlsx]

## Sheet: DEGs in CG-vs-IG24
id	CG1_count	CG2_count	CG3_count	CG4_count	CG5_count	IG24-1_count	IG24-2_count	IG24-3_count	IG24-4_count	IG24-5_count	CG1_fpkm	CG2_fpkm	CG3_fpkm	CG4_fpkm	CG5_fpkm	IG24-1_fpkm	IG24-2_fpkm	IG24-3_fpkm	IG24-4_fpkm	IG24-5_fpkm	CG_mean	IG24_mean	log2(fc)	PValue	FDR	Symbol	Description	KEGG_A_class	KEGG_B_class	Pathway	K_ID	GO Component	GO Function	GO Process	TF_family
LOC102460571	153	138	123	158	275	5394	5031	7574	5338	4685	15.084	10.275	10.893	14.794	20.552	541.288	455.599	716.337	517.41	525.865	14.2315	551.3	5.27568	1.38972e-141	2.95121e-137	Glrx	PREDICTED: glutaredoxin-1 [Pelodiscus sinensis]	-	-	-	-	GO:0031970//organelle envelope lumen;GO:0031988//membrane-bounded vesicle;GO:0043005//neuron projection;GO:0043231//intracellular membrane-bounded organelle;GO:0044297//cell body;GO:0044444//cytoplasmic part	GO:0015035//protein disulfide oxidoreductase activity;GO:0015037//peptide disulfide oxidoreductase activity;GO:0016671//oxidoreductase activity, acting on a sulfur group of donors, disulfide as acceptor;GO:0019899//enzyme binding	GO:0001678//cellular glucose homeostasis;GO:0006464//cellular protein modification process;GO:0010642//negative regulation of platelet-derived growth factor receptor signaling pathway;GO:0017157//regulation of exocytosis;GO:0031667//response to nutrient levels;GO:0032355//response to estradiol;GO:0032414//positive regulation of ion transmembrane transporter activity;GO:0042391//regulation of memb…	--
LOC102449499	33	26	39	29	42	1037	1695	1290	1042	1016	0.858	0.527	0.908	0.695	0.764	26.233	39.494	31.001	25.319	28.728	0.817667	30.155	5.20474	4.84005e-129	5.13917e-125	Clec4d	PREDICTED: C-type lectin domain family 4 member E-like [Pelodiscus sinensis]	Human Diseases;Organismal Systems	Infectious disease: bacterial;Immune system	ko05152//Tuberculosis;ko04625//C-type lectin receptor signaling pathway	K10059;K10059	GO:0016020//membrane	GO:0005488//binding	GO:0044763//single-organism cellular process;GO:0045087//innate immune response;GO:0048518//positive regulation of biological process;GO:0050794//regulation of cellular process	--
LOC102457721	1592	872	1002	1577	1548	121874	75752	108704	124241	71394	20.275	8.349	11.411	19.014	14.876	1579.06	883.333	1324.08	1550.26	1031.68	13.705	1273.68	6.53816	4.82946e-126	3.41861e-122	SFTPD	PREDICTED: pulmonary surfactant-associated protein D [Pelodiscus sinensis]	Cellular Processes	Transport and catabolism	ko04145//Phagosome	K10068	-	-	-	--
LOC102453308	4	3	0	4	12	1118	1045	1500	1031	800	0.186	0.105	0	0.174	0.422	52.237	43.943	65.888	46.392	41.689	0.174167	50.0298	8.16618	2.83268e-113	1.50387e-109	BATF2	PREDICTED: basic leucine zipper transcriptional factor ATF-like 2 [Pelodiscus sinensis]	Human Diseases	Cancer: overview	ko05235//PD-L1 expression and PD-1 checkpoint pathway in cancer	K09034	GO:0043231//intracellular membrane-bounded organelle	GO:0000977//RNA polymerase II regulatory region sequence-specific DNA binding;GO:0000982//transcription factor activity, RNA polymerase II core promoter proximal region sequence-specific binding;GO:0046983//protein dimerization activity	GO:0001562//response to protozoan;GO:0001773//myeloid dendritic cell activation;GO:0002244//hematopoietic progenitor cell differentiation;GO:0002460//adaptive immune response based on somatic recombination of immune receptors built from immunoglobulin superfamily domains;GO:0006357//regulation of transcription from RNA polymerase II promoter;GO:0006974//cellular response to DNA damage stimulus;GO…	--
LOC102447273	142	223	218	204	222	3526	4256	5489	3638	2187	4.19	4.947	5.752	5.699	4.943	105.848	114.986	154.909	107.093	73.223	4.94833	111.212	4.49022	7.75343e-110	3.29304e-106	IRF1	PREDICTED: interferon regulatory factor 1 [Pelodiscus sinensis]	Human Diseases;Organismal Systems;Environmental Information Processing;Human Diseases;Organismal Systems	Infectious disease: viral;Immune system;Signal transduction;Infectious disease: bacterial;Endocrine system	ko05165//Human papillomavirus infection;ko04625//C-type lectin receptor signaling pathway;ko04668//TNF signaling pathway;ko05133//Pertussis;ko04917//Prolactin signaling pathway	K09444;K09444;K09444;K09444;K09444	GO:0000785//chromatin;GO:0031981//nuclear lumen;GO:0044444//cytoplasmic part	GO:0000977//RNA polymerase II regulatory region sequence-specific DNA binding;GO:0000982//transcription factor activity, RNA polymerase II core promoter proximal region sequence-specific binding	GO:0002252//immune effector process;GO:0002827//positive regulation of T-helper 1 type immune response;GO:0002829//negative regulation of type 2 immune response;GO:0006357//regulation of transcription from RNA polymerase II promoter;GO:0007599//hemostasis;GO:0009612//response to mechanical stimulus;GO:0012501//programmed cell death;GO:0019221//cytokine-mediated signaling pathway;GO:0022402//cell …	IRF
LOC102459006	34	31	21	35	32	342	529	570	454	385	0.723	0.474	0.406	0.674	0.524	7.111	9.795	11.065	9.008	8.807	0.570667	9.1572	4.00419	3.8826e-95	1.37418e-91	--	-	-	-	-	-	-	-	-	--
LOC102448712	20	15	7	12	6	930	1637	1912	2357	831	0.171	0.096	0.054	0.097	0.039	8.042	12.736	15.535	19.624	8.012	0.0881667	12.7898	7.18054	1.28116e-94	3.88666e-91	rig-4	Stonustoxin subunit alpha [Chelonia mydas]	-	-	-	-	-	-	-	--
LOC102454498	966	1301	691	780	1030	63659	27314	34001	25733	26972	25.11	25.882	15.868	19.392	20.323	1706.43	649.528	850.543	650.748	794.806	21.712	930.411	5.4213	1.26776e-93	3.36527e-90	STEAP4	PREDICTED: metalloreductase STEAP4 [Pelodiscus sinensis]	-	-	-	-	-	-	-	--
LOC102446334	0	1	5	2	8	2920	6468	10179	3360	1858	0	0.014	0.082	0.035	0.11	54.354	108.358	178.129	60.234	38.574	0.0556667	87.9298	10.6253	2.63889e-93	6.22661e-90	NOS2	PREDICTED: nitric oxide synthase, inducible [Pelodiscus sinensis]	Metabolism;Human Diseases;Human Diseases;Environmental Information Processing;Human Diseases;Human Diseases;Environmental Information Processing;Human Diseases;Organismal Systems;Human Diseases;Environmental Information Processing;Human Diseases;Human Diseases;Human Diseases;Cellular Processes;Metabolism;Metabolism	Global and overview maps;Cancer: overview;Neurodegenerative disease;Signal transduction;Infectious disease: bacterial;Infectious disease: parasitic;Signal transduction;Infectious disease: parasitic;Endocrine system;Infectious disease: parasitic;Signal transduction;Infectious disease: parasitic;Cancer: specific types;Infectious disease: bacterial;Transport and catabolism;Amino acid metabolism;Amin…	ko01100//Metabolic pathways;ko05200//Pathways in cancer;ko05010//Alzheimer disease;ko04020//Calcium signaling pathway;ko05152//Tuberculosis;ko05146//Amoebiasis;ko04371//Apelin signaling pathway;ko05140//Leishmaniasis;ko04926//Relaxin signaling pathway;ko05142//Chagas disease;ko04066//HIF-1 signaling pathway;ko05145//Toxoplasmosis;ko05222//Small cell lung cancer;ko05133//Pertussis;ko04146//Peroxis…	K13241;K13241;K13241;K13241;K13241;K13241;K13241;K13241;K13241;K13241;K13241;K13241;K13241;K13241;K13241;K13241;K13241	-	-	-	--
LOC102452513	987	2272	1852	1487	1766	33	60	27	24	36	11.033	19.177	18.496	15.531	14.708	0.371	0.598	0.301	0.273	0.467	15.1288	0.402	-5.23396	5.16983e-87	1.09786e-83	grip2	PREDICTED: glutamate receptor-interacting protein 2 isoform X1 [Pelodiscus sinensis]	-	-	-	-	GO:0043232//intracellular non-membrane-bounded organelle;GO:0044444//cytoplasmic part	GO:0032947//protein complex scaffold	GO:0003006//developmental process involved in reproduction;GO:0016477//cell migration;GO:0044707//single-multicellular organism process	--
LOC102448067	622	758	519	853	584	4763	5608	7236	4299	4193	24.514	22.458	18.29	31.827	17.367	190.972	202.367	272.753	166	187.505	23.086	203.919	3.14291	1.68607e-84	3.25504e-81	MARCKSL1	PREDICTED: MARCKS-related protein [Pelodiscus sinensis]	-	-	-	-	GO:0016020//membrane;GO:0031988//membrane-bounded vesicle;GO:0044464//cell part	GO:0005515//protein binding	GO:0003382//epithelial cell morphogenesis;GO:0003407//neural retina development;GO:0007417//central nervous system development;GO:0007519//skeletal muscle tissue development;GO:0042127//regulation of cell proliferation;GO:0048598//embryonic morphogenesis	--
LOC102447027	30	9	46	28	24	1821	3087	3218	1825	1520	0.849	0.191	1.164	0.75	0.512	52.424	79.984	87.081	50.598	48.801	0.745833	63.7776	6.41805	1.39539e-81	2.46938e-78	IL1R2	PREDICTED: interleukin-1 receptor type 2 isoform X2 [Pelodiscus sinensis]	Human Diseases;Environmental Information Processing;Human Diseases;Human Diseases;Human Diseases;Organismal Systems;Human Diseases	Cancer: overview;Signaling molecules and interaction;Infectious disease: viral;Infectious disease: parasitic;Cardiovascular disease;Immune system;Cancer: specific types	ko05202//Transcriptional misregulation in cancer;ko04060//Cytokine-cytokine receptor interaction;ko05166//Human T-cell leukemia virus 1 infection;ko05146//Amoebiasis;ko05418//Fluid shear stress and atherosclerosis;ko04640//Hematopoietic cell lineage;ko05215//Prostate cancer	K04387;K04387;K04387;K04387;K04387;K04387;K04387	GO:0016020//membrane	GO:0004908//interleukin-1 receptor activity;GO:0005488//binding	GO:0002376//immune system process;GO:0007166//cell surface receptor signaling pathway	--
LOC102460577	7	9	10	13	24	1398	2460	1430	602	711	0.477	0.461	0.609	0.839	1.234	96.905	153.467	93.187	40.187	54.967	0.7865	87.7426	6.80169	1.38764e-74	2.26676e-71	CCL3	PREDICTED: C-C motif chemokine 20-like [Pelodiscus sinensis]	Environmental Information Processing;Organismal Systems;Human Diseases;Environmental Information Processing;Organismal Systems;Environmental Information Processing	Signaling molecules and interaction;Immune system;Immune disease;Signal transduction;Immune system;Signaling molecules and interaction	ko04060//Cytokine-cytokine receptor interaction;ko04062//Chemokine signaling pathway;ko05323//Rheumatoid arthritis;ko04668//TNF signaling pathway;ko04657//IL-17 signaling pathway;ko04061//Viral protein interaction with cytokine and cytokine receptor	K14625;K14625;K14625;K14625;K14625;K14625	GO:0044421//extracellular region part	GO:0005125//cytokine activity	GO:0006935//chemotaxis;GO:0006952//defense response;GO:0007154//cell communication;GO:0009611//response to wounding;GO:0010557//positive regulation of macromolecule biosynthetic process;GO:0032496//response to lipopolysaccharide;GO:0032730//positive regulation of interleukin-1 alpha production;GO:0050794//regulation of cellular process;GO:0070391//response to lipoteichoic acid;GO:0072678//T cell …	--
LOC102448795	63	79	71	50	68	853	1185	1519	737	603	1.056	0.996	1.064	0.794	0.86	14.55	18.191	24.358	12.107	11.471	0.942167	16.1354	4.0981	8.11043e-73	1.23024e-69	--	PREDICTED: TNFAIP3-interacting protein 3-like [Pelodiscus sinensis]	-	-	-	-	-	-	-	--
LOC102449243	3	3	6	2	2	310	468	684	399	348	0.132	0.099	0.235	0.083	0.066	13.842	18.808	28.714	17.158	17.331	0.115	19.1706	7.38112	5.9425e-70	8.413e-67	--	PREDICTED: interleukin-18-binding protein [Pelodiscus sinensis]	-	-	-	-	GO:0031988//membrane-bounded vesicle;GO:0044421//extracellular region part	GO:0019955//cytokine binding	GO:0002460//adaptive immune response based on somatic recombination of immune receptors built from immunoglobulin superfamily domains;GO:0010033//response to organic substance;GO:0070887//cellular response to chemical stimulus;GO:1901700//response to oxygen-containing compound	--
LOC106732917	38	22	24	17	23	433	785	844	458	423	2.847	1.239	1.608	1.206	1.3	33.009	53.859	60.488	33.625	35.965	1.63183	43.3892	4.73277	4.12992e-69	5.48143e-66	MMP9	PREDICTED: LOW QUALITY PROTEIN: matrix metalloproteinase-9, partial [Pelodiscus sinensis]	Human Diseases;Human Diseases;Human Diseases;Human Diseases;Human Diseases;Human Diseases;Organismal Systems;Organismal Systems;Organismal Systems;Environmental Information Processing;Human Diseases;Human Diseases;Organismal Systems;Human Diseases	Cancer: overview;Cancer: overview;Cancer: overview;Infectious disease: viral;Cancer: overview;Cardiovascular disease;Immune system;Endocrine system;Endocrine system;Signal transduction;Drug resistance: antineoplastic;Cancer: specific types;Immune system;Cancer: specific types	ko05200//Pathways in cancer;ko05202//Transcriptional misregulation in cancer;ko05205//Proteoglycans in cancer;ko05161//Hepatitis B;ko05206//MicroRNAs in cancer;ko05418//Fluid shear stress and atherosclerosis;ko04670//Leukocyte transendothelial migration;ko04915//Estrogen signaling pathway;ko04926//Relaxin signaling pathway;ko04668//TNF signaling pathway;ko01522//Endocrine resistance;ko05215//Pros…	K01403;K01403;K01403;K01403;K01403;K01403;K01403;K01403;K01403;K01403;K01403;K01403;K01403;K01403	GO:0031988//membrane-bounded vesicle;GO:0032991//macromolecular complex;GO:0044421//extracellular region part	GO:0004175//endopeptidase activity;GO:0032403//protein complex binding;GO:0046914//transition metal ion binding	GO:0001101//response to acid chemical;GO:0001932//regulation of protein phosphorylation;GO:0002573//myeloid leukocyte differentiation;GO:0002684//positive regulation of immune system process;GO:0006461//protein complex assembly;GO:0006950//response to stress;GO:0008285//negative regulation of cell proliferation;GO:0009642//response to light intensity;GO:0010041//response to iron(III) ion;GO:00106…	--
LOC102457484	1954	2089	2015	2300	1968	8245	10811	11344	10270	9248	46.545	37.151	42.44	51.656	34.857	199.832	236.165	259.602	238.527	249.736	44.2843	236.772	2.41863	1.25336e-68	1.56567e-65	MARCHF7	PREDICTED: E3 ubiquitin-protein ligase MARCH7 isoform X1 [Pelodiscus sinensis]	-	-	-	-	-	-	-	--
LOC102450564	62	115	134	64	215	5840	8069	13248	8282	9477	1.613	2.249	3.117	1.576	4.22	154.558	192.19	329.618	211.101	279.748	3.193	233.443	6.19201	1.90957e-65	2.25287e-62	BDMD1	PREDICTED: duodenase-1-like [Pelodiscus sinensis]	Environmental Information Processing;Human Diseases;Human Diseases;Cellular Processes;Organismal Systems	Signaling molecules and interaction;Infectious disease: parasitic;Immune disease;Transport and catabolism;Endocrine system	ko04080//Neuroactive ligand-receptor interaction;ko05146//Amoebiasis;ko05322//Systemic lupus erythematosus;ko04142//Lysosome;ko04614//Renin-angiotensin system	K01319;K01319;K01319;K01319;K01319	-	-	-	--
LOC102446471	117	82	146	84	81	2429	4667	5998	2689	2567	3.285	1.731	3.665	2.233	1.716	69.382	119.977	161.066	73.97	81.779	2.836	101.235	5.1577	9.21332e-65	1.02976e-61	Tgm3	PREDICTED: protein-glutamine gamma-glutamyltransferase E-like [Pelodiscus sinensis]	-	-	-	-	GO:0019897//extrinsic component of plasma membrane;GO:0031988//membrane-bounded vesicle;GO:0044424//intracellular part	GO:0016755//transferase activity, transferring amino-acyl groups;GO:0046872//metal ion binding	GO:0006464//cellular protein modification process;GO:0009653//anatomical structure morphogenesis;GO:0009913//epidermal cell differentiation;GO:0045229//external encapsulating structure organization;GO:0048513//animal organ development;GO:0051259//protein oligomerization	--
LOC102455221	53	66	74	116	87	994	1704	1570	1200	622	1.778	1.667	2.223	3.69	2.206	33.965	52.401	50.44	39.484	23.687	2.28867	39.9954	4.12725	5.11702e-64	5.43326e-61	TUBB6	PREDICTED: tubulin beta-6 chain isoform X1 [Pelodiscus sinensis]	Human Diseases;Human Diseases;Human Diseases;Cellular Processes;Cellular Processes	Neurodegenerative disease;Infectious disease: bacterial;Neurodegenerative disease;Transport and catabolism;Cellular community - eukaryotes	ko05010//Alzheimer disease;ko05130//Pathogenic Escherichia coli infection;ko05016//Huntington disease;ko04145//Phagosome;ko04540//Gap junction	K07375;K07375;K07375;K07375;K07375	GO:0015630//microtubule cytoskeleton;GO:0031224//intrinsic component of membrane;GO:0031988//membrane-bounded vesicle;GO:0032991//macromolecular complex;GO:0043005//neuron projection;GO:0043231//intracellular membrane-bounded organelle;GO:0044297//cell body	GO:0003723//RNA binding;GO:0004888//transmembrane signaling receptor activity;GO:0005198//structural molecule activity;GO:0017111//nucleoside-triphosphatase activity;GO:0032550//purine ribonucleoside binding;GO:0033218//amide binding	GO:0000280//nuclear division;GO:0006458//'de novo' protein folding;GO:0007166//cell surface receptor signaling pathway;GO:0043623//cellular protein complex assembly;GO:0097485//neuron projection guidance	--
LOC102452795	58	55	47	118	60	1105	1338	1185	681	976	1.922	1.37	1.393	3.64	1.5	37.257	40.538	37.538	22.079	36.703	1.9395	34.823	4.16628	5.96305e-62	6.03006e-59	MLKL	PREDICTED: mixed lineage kinase domain-like protein isoform X1 [Pelodiscus sinensis]	Human Diseases;Cellular Processes;Environmental Information Processing	Infectious disease: bacterial;Cell growth and death;Signal transduction	ko05132//Salmonella infection;ko04217//Necroptosis;ko04668//TNF signaling pathway	K08849;K08849;K08849	GO:0005737//cytoplasm;GO:0016020//membrane	GO:0004672//protein kinase activity;GO:0019900//kinase binding;GO:0032550//purine ribonucleoside binding	GO:0051260//protein homooligomerization;GO:0097300//programmed necrotic cell death	--
LOC102462259	377	272	371	271	403	3590	2757	4347	3577	3303	8.231	4.465	7.243	5.602	6.639	79.742	55.115	90.775	76.518	81.828	6.24083	76.7956	3.62121	3.53784e-61	3.41498e-58	TNFRSF21	PREDICTED: tumor necrosis factor receptor superfamily member 21 [Pelodiscus sinensis]	Environmental Information Processing	Signaling molecules and interaction	ko04060//Cytokine-cytokine receptor interaction	K05157	GO:0016021//integral component of membrane;GO:0043005//neuron projection	GO:0005488//binding	GO:0001525//angiogenesis;GO:0006629//lipid metabolic process;GO:0030888//regulation of B cell proliferation;GO:0031641//regulation of myelination;GO:0032693//negative regulation of interleukin-10 production;GO:0032696//negative regulation of interleukin-13 production;GO:0032714//negative regulation of interleukin-5 production;GO:0034349//glial cell apoptotic process;GO:0034612//response to tumor …	--
MSTRG.6773	5	5	4	1	9	239	412	323	201	197	0.176	0.133	0.126	0.033	0.239	8.574	13.302	10.894	6.944	7.882	0.162667	9.5192	5.87085	1.31841e-60	1.21729e-57	--	-	-	-	-	-	-	-	-	--
LOC102447726	615	559	362	643	424	3286	5909	6774	4146	4441	27.926	19.082	14.698	27.642	14.528	151.799	245.674	294.191	184.452	228.813	20.8597	220.986	3.40517	6.61223e-60	5.85072e-57	GINM1	PREDICTED: glycoprotein integral membrane protein 1, partial [Pelodiscus sinensis]	-	-	-	-	GO:0016020//membrane;GO:0031988//membrane-bounded vesicle	-	-	--
LOC102458794	355	828	659	546	647	30	50	40	47	39	6.921	12.12	11.478	10.022	9.489	0.611	0.886	0.752	0.899	0.84	9.931	0.7976	-3.6382	2.64765e-59	2.24902e-56	CLMN	PREDICTED: calmin [Pelodiscus sinensis]	-	-	-	-	GO:0031224//intrinsic component of membrane;GO:0044424//intracellular part	GO:0008092//cytoskeletal protein binding	GO:0008283//cell proliferation;GO:0030030//cell projection organization	--
LOC102463538	4	6	5	1	11	252	484	403	229	195	0.205	0.231	0.229	0.048	0.425	13.114	22.668	19.716	11.477	11.318	0.240333	15.6586	6.02577	2.74154e-58	2.23921e-55	CLEC4D	PREDICTED: C-type lectin domain family 4 member D-like [Pelodiscus sinensis]	Organismal Systems	Immune system	ko04625//C-type lectin receptor signaling pathway	K10058	GO:0016020//membrane	-	GO:0007166//cell surface receptor signaling pathway;GO:0045087//innate immune response;GO:0048518//positive regulation of biological process	--
MSTRG.21367	0	0	2	5	3	1078	566	1416	1043	2800	0	0	0.074	0.194	0.093	44.83	21.173	55.373	41.772	129.866	0.0775	58.6028	9.56256	3.11671e-57	2.45135e-54	--	hypothetical protein UY3_12368 [Chelonia mydas]	-	-	-	-	-	-	-	--
LOC102456564	2391	2129	2020	2399	2364	424	403	377	271	329	70.484	46.887	53.23	66.543	52.451	11.945	10.71	10.327	7.649	10.391	57.823	10.2044	-2.50245	6.41266e-57	4.86354e-54	RAB30	PREDICTED: ras-related protein Rab-30 [Pelodiscus sinensis]	-	-	-	-	-	-	-	--
LOC102460523	537	555	452	491	649	2060	2204	1883	1800	1514	7.607	5.894	5.72	6.591	6.943	29.642	28.588	25.467	24.996	24.338	6.62	26.6062	2.00686	2.7063e-56	1.98176e-53	TWF2	PREDICTED: twinfilin-2 isoform X1 [Pelodiscus sinensis]	-	-	-	-	GO:0000323//lytic vacuole;GO:0005856//cytoskeleton;GO:0005902//microvillus;GO:0005924//cell-substrate adherens junction;GO:0008287//protein serine/threonine phosphatase complex;GO:0031224//intrinsic component of membrane;GO:0031252//cell leading edge;GO:0031253//cell projection membrane;GO:0035097//histone methyltransferase complex;GO:0043005//neuron projection;GO:0043292//contractile fiber;GO:00…	GO:0003723//RNA binding;GO:0003779//actin binding;GO:0004672//protein kinase activity;GO:0018024//histone-lysine N-methyltransferase activity;GO:0019901//protein kinase binding;GO:0032550//purine ribonucleoside binding;GO:0038023//signaling receptor activity;GO:1902936//phosphatidylinositol bisphosphate binding	GO:0001818//negative regulation of cytokine production;GO:0001932//regulation of protein phosphorylation;GO:0002224//toll-like receptor signaling pathway;GO:0002252//immune effector process;GO:0006357//regulation of transcription from RNA polymerase II promoter;GO:0010557//positive regulation of macromolecule biosynthetic process;GO:0010591//regulation of lamellipodium assembly;GO:0010669//epithe…	--
LOC102458133	74	130	81	96	91	1267	2307	3119	1019	985	1.354	1.788	1.325	1.663	1.256	23.584	38.649	54.581	18.267	20.449	1.5495	31.106	4.32732	5.06406e-56	3.58468e-53	TNIP3	PREDICTED: TNFAIP3-interacting protein 3 [Pelodiscus sinensis]	-	-	-	-	-	GO:0043130//ubiquitin binding	GO:0002224//toll-like receptor signaling pathway;GO:0032496//response to lipopolysaccharide;GO:0043122//regulation of I-kappaB kinase/NF-kappaB signaling	--
LOC102455738	598	238	516	314	513	9283	7641	17100	9147	9700	18.999	5.684	14.659	9.444	12.298	300.045	222.28	519.609	284.711	349.662	12.2128	335.261	4.77882	9.42822e-56	6.45863e-53	BDMD1	PREDICTED: duodenase-1-like [Pelodiscus sinensis]	Environmental Information Processing;Human Diseases;Human Diseases;Cellular Processes;Organismal Systems	Signaling molecules and interaction;Infectious disease: parasitic;Immune disease;Transport and catabolism;Endocrine system	ko04080//Neuroactive ligand-receptor interaction;ko05146//Amoebiasis;ko05322//Systemic lupus erythematosus;ko04142//Lysosome;ko04614//Renin-angiotensin system	K01319;K01319;K01319;K01319;K01319	-	-	-	--
LOC102461483	463	682	572	532	548	3003	4169	4973	2721	2222	24.934	27.61	27.544	27.123	22.268	164.525	205.566	256.14	143.568	135.775	26.2208	181.115	2.78812	1.55027e-55	1.0288e-52	SRGN	PREDICTED: serglycin [Pelodiscus sinensis]	-	-	-	-	GO:0005764//lysosome;GO:0031090//organelle membrane;GO:0034774//secretory granule lumen;GO:0044421//extracellular region part	GO:0005515//protein binding	GO:0001775//cell activation;GO:0001818//negative regulation of cytokine production;GO:0006508//proteolysis;GO:0006887//exocytosis;GO:0007599//hemostasis;GO:0030279//negative regulation of ossification;GO:0033370//maintenance of protein location in mast cell secretory granule;GO:0033379//maintenance of protease location in T cell secretory granule;GO:0097190//apoptotic signaling pathway	--
LOC102445477	201	374	258	439	325	2077	2664	3008	1754	1909	7.059	9.874	8.102	14.595	8.612	74.205	85.659	101.031	60.35	76.068	10.0282	79.4626	2.98622	5.78512e-55	3.72281e-52	TGL2	PREDICTED: LOW QUALITY PROTEIN: protein-glutamine gamma-glutamyltransferase 2 [Pelodiscus sinensis]	-	-	-	-	GO:0005924//cell-substrate adherens junction;GO:0031012//extracellular matrix;GO:0031224//intrinsic component of membrane;GO:0031988//membrane-bounded vesicle;GO:0043231//intracellular membrane-bounded organelle;GO:0044444//cytoplasmic part	GO:0005515//protein binding;GO:0016755//transferase activity, transferring amino-acyl groups;GO:0017111//nucleoside-triphosphatase activity;GO:0032550//purine ribonucleoside binding;GO:0046872//metal ion binding	GO:0006909//phagocytosis;GO:0007155//cell adhesion;GO:0007186//G-protein coupled receptor signaling pathway;GO:0007204//positive regulation of cytosolic calcium ion concentration;GO:0008284//positive regulation of cell proliferation;GO:0018199//peptidyl-glutamine modification;GO:0019935//cyclic-nucleotide-mediated signaling;GO:0031349//positive regulation of defense response;GO:0032469//endoplasm…	--
LOC102463208	51	14	57	14	33	3338	2962	5448	2842	9055	1.018	0.21	1.017	0.265	0.497	67.778	54.129	103.998	55.575	205.065	0.665	97.309	7.19308	2.56032e-54	1.59915e-51	TLR5	PREDICTED: toll-like receptor 5 [Pelodiscus sinensis]	Human Diseases;Human Diseases;Human Diseases;Organismal Systems;Human Diseases;Human Diseases	Infectious disease: bacterial;Infectious disease: bacterial;Infectious disease: bacterial;Immune system;Infectious disease: bacterial;Immune disease	ko05130//Pathogenic Escherichia coli infection;ko05131//Shigellosis;ko05132//Salmonella infection;ko04620//Toll-like receptor signaling pathway;ko05134//Legionellosis;ko05321//Inflammatory bowel disease	K10168;K10168;K10168;K10168;K10168;K10168	GO:0016020//membrane	GO:0005488//binding	GO:0002224//toll-like receptor signaling pathway;GO:0008406//gonad development;GO:0031328//positive regulation of cellular biosynthetic process;GO:0032496//response to lipopolysaccharide;GO:0032731//positive regulation of interleukin-1 beta production	--
LOC102444883	7134	8414	7285	9608	7918	31394	54083	57133	65993	45946	370.468	328.47	338.278	472.353	310.264	1658.55	2571.5	2837.6	3357.62	2707.25	359.199	2626.5	2.87029	1.35416e-52	8.21627e-50	-	-	-	-	-	-	-	-	-	-
LOC102454345	35	57	78	139	54	1170	3278	3842	2587	1611	0.814	0.996	1.621	3.059	0.947	27.668	69.766	85.414	58.917	42.49	1.53883	56.851	5.20728	5.28501e-52	3.11757e-49	--	PREDICTED: dynactin-associated protein [Gavia stellata]	-	-	-	-	-	-	-	--
LOC102460143	142	55	71	87	112	1129	2014	1967	1266	908	2.228	0.659	0.984	1.277	1.371	18.034	28.888	29.699	19.561	16.286	1.27483	22.4936	4.14113	6.20532e-51	3.56152e-48	CSF3R	PREDICTED: granulocyte colony-stimulating factor receptor [Pelodiscus sinensis]	Human Diseases;Environmental Information Processing;Environmental Information Processing;Environmental Information Processing;Organismal Systems	Cancer: overview;Signal transduction;Signaling molecules and interaction;Signal transduction;Immune system	ko05200//Pathways in cancer;ko04151//PI3K-Akt signaling pathway;ko04060//Cytokine-cytokine receptor interaction;ko04630//JAK-STAT signaling pathway;ko04640//Hematopoietic cell lineage	K05061;K05061;K05061;K05061;K05061	GO:0016021//integral component of membrane	GO:0005488//binding;GO:0060089//molecular transducer activity	GO:0007166//cell surface receptor signaling pathway;GO:0030099//myeloid cell differentiation;GO:0042475//odontogenesis of dentin-containing tooth;GO:0045595//regulation of cell differentiation;GO:0071621//granulocyte chemotaxis	--
LOC102449434	58	71	47	66	66	658	903	713	531	307	2.079	1.913	1.506	2.239	1.785	23.989	29.629	24.438	18.644	12.483	2.04333	21.8366	3.41775	8.46737e-51	4.73192e-48	Rgcc	PREDICTED: regulator of cell cycle RGCC-like [Pelodiscus sinensis]	-	-	-	-	GO:0005815//microtubule organizing center;GO:0043231//intracellular membrane-bounded organelle	GO:0019887//protein kinase regulator activity;GO:0019900//kinase binding;GO:0046332//SMAD binding	GO:0001666//response to hypoxia;GO:0001775//cell activation;GO:0001818//negative regulation of cytokine production;GO:0001819//positive regulation of cytokine production;GO:0001936//regulation of endothelial cell proliferation;GO:0002252//immune effector process;GO:0003330//regulation of extracellular matrix constituent secretion;GO:0006357//regulation of transcription from RNA polymerase II prom…	--
LOC102453821	650	789	724	698	1494	49	66	22	42	28	11.472	10.469	11.426	11.663	19.897	0.88	1.067	0.371	0.726	0.561	13.3388	0.721	-4.20949	1.01054e-50	5.50253e-48	Mlxipl	PREDICTED: carbohydrate-responsive element-binding protein [Pelodiscus sinensis]	Human Diseases;Human Diseases	Endocrine and metabolic disease;Endocrine and metabolic disease	ko04932//Non-alcoholic fatty liver disease;ko04931//Insulin resistance	K09113;K09113	-	-	-	bHLH
LOC102448312	273	317	219	294	265	1561	1350	1844	1323	863	7.941	6.655	5.602	8.113	5.77	46.058	36.076	51.225	38.536	29.005	6.91117	40.18	2.53948	3.30954e-50	1.75703e-47	ZDHHC3	PREDICTED: palmitoyltransferase ZDHHC3 isoform X1 [Pelodiscus sinensis]	-	-	-	-	GO:0031090//organelle membrane;GO:0031224//intrinsic component of membrane;GO:0043231//intracellular membrane-bounded organelle	GO:0016409//palmitoyltransferase activity;GO:0046914//transition metal ion binding	GO:0006497//protein lipidation;GO:0006886//intracellular protein transport	--
LOC102456286	299	517	569	508	488	30	20	30	39	33	9.025	11.725	15.344	14.512	11.092	0.927	0.552	0.857	1.162	1.129	13.0848	0.9254	-3.82167	4.04279e-50	2.09397e-47	Tbx3	PREDICTED: LOW QUALITY PROTEIN: T-box transcription factor TBX3-like [Pelodiscus sinensis]	Cellular Processes	Cellular community - eukaryotes	ko04550//Signaling pathways regulating pluripotency of stem cells	K10177	GO:0043231//intracellular membrane-bounded organelle;GO:0043234//protein complex	GO:0000977//RNA polymerase II regulatory region sequence-specific DNA binding;GO:0000982//transcription factor activity, RNA polymerase II core promoter proximal region sequence-specific binding;GO:0001085//RNA polymerase II transcription factor binding	GO:0000578//embryonic axis specification;GO:0001944//vasculature development;GO:0003002//regionalization;GO:0003143//embryonic heart tube morphogenesis;GO:0006357//regulation of transcription from RNA polymerase II promoter;GO:0007569//cell aging;GO:0008284//positive regulation of cell proliferation;GO:0030326//embryonic limb morphogenesis;GO:0030855//epithelial cell differentiation;GO:0032274//g…	T-box
MSTRG.3059	314	1368	1486	681	1585	20	23	23	19	11	3.988	13.723	18	9.112	17.612	0.219	0.404	0.292	0.412	0.257	12.0725	0.3168	-5.25201	1.54017e-49	7.78737e-47	--	MAX gene-associated protein [Chelonia mydas]	-	-	-	-	-	-	-	--
LOC102443642	4	11	5	31	6	527	1925	2673	788	744	0.434	0.897	0.485	3.184	0.491	58.158	191.193	277.319	83.748	91.573	1.06867	140.398	7.03757	6.21126e-48	3.0675e-45	CCL4	PREDICTED: C-C motif chemokine 4-like [Pelodiscus sinensis]	Environmental Information Processing;Human Diseases;Organismal Systems;Environmental Information Processing;Organismal Systems;Environmental Information Processing;Organismal Systems	Signaling molecules and interaction;Infectious disease: viral;Immune system;Signal transduction;Immune system;Signaling molecules and interaction;Immune system	ko04060//Cytokine-cytokine receptor interaction;ko05163//Human cytomegalovirus infection;ko04062//Chemokine signaling pathway;ko04064//NF-kappa B signaling pathway;ko04620//Toll-like receptor signaling pathway;ko04061//Viral protein interaction with cytokine and cytokine receptor;ko04623//Cytosolic DNA-sensing pathway	K12964;K12964;K12964;K12964;K12964;K12964;K12964	GO:0044421//extracellular region part;GO:0044444//cytoplasmic part	GO:0004629//phospholipase C activity;GO:0004697//protein kinase C activity;GO:0005125//cytokine activity;GO:0030296//protein tyrosine kinase activator activity;GO:0046983//protein dimerization activity;GO:0048019//receptor antagonist activity;GO:0048020//CCR chemokine receptor binding;GO:0060229//lipase activator activity	GO:0001503//ossification;GO:0001960//negative regulation of cytokine-mediated signaling pathway;GO:0002278//eosinophil activation involved in immune response;GO:0002690//positive regulation of leukocyte chemotaxis;GO:0002762//negative regulation of myeloid leukocyte differentiation;GO:0002763//positive regulation of myeloid leukocyte differentiation;GO:0006357//regulation of transcription from RN…	--
LOC106732072	75	95	47	55	137	1689	1290	4476	4117	1765	8.992	8.562	5.039	6.243	12.394	206.012	141.611	513.258	483.61	240.108	8.83967	316.92	5.16398	6.37755e-48	3.07804e-45	AVD	PREDICTED: avidin-like, partial [Pelodiscus sinensis]	-	-	-	-	-	GO:0019842//vitamin binding	GO:0015718//monocarboxylic acid transport	--
LOC102449757	260	419	489	407	497	25	33	30	25	14	5.841	7.117	9.859	8.666	8.42	0.564	0.689	0.646	0.574	0.358	7.5795	0.5662	-3.74272	8.08401e-48	3.81494e-45	MID1	PREDICTED: E3 ubiquitin-protein ligase Midline-1 isoform X1 [Pelodiscus sinensis]	Genetic Information Processing	Folding, sorting and degradation	ko04120//Ubiquitin mediated proteolysis	K08285	GO:0005874//microtubule;GO:0031988//membrane-bounded vesicle;GO:0044444//cytoplasmic part	GO:0015631//tubulin binding;GO:0044389//ubiquitin-like protein ligase binding;GO:0046914//transition metal ion binding;GO:0046983//protein dimerization activity;GO:0070735//protein-glycine ligase activity;GO:0070739//protein-glutamic acid ligase activity	GO:0006952//defense response;GO:0007275//multicellular organism development;GO:0010629//negative regulation of gene expression;GO:0019221//cytokine-mediated signaling pathway;GO:0031111//negative regulation of microtubule polymerization or depolymerization;GO:0032872//regulation of stress-activated MAPK cascade;GO:0040013//negative regulation of locomotion;GO:0043122//regulation of I-kappaB kinas…	--
LOC102450778	104	300	227	131	299	2387	2936	4171	4709	4629	4.456	9.663	8.697	5.314	9.667	104.047	115.18	170.923	197.678	225.042	7.23317	162.574	4.49033	5.52812e-47	2.55207e-44	MPEG1	PREDICTED: macrophage-expressed gene 1 protein-like [Pelodiscus sinensis]	-	-	-	-	-	-	-	--
LOC102446993	11	41	20	89	26	871	1857	2377	1409	1442	0.835	2.34	1.358	6.398	1.49	67.284	129.107	172.626	104.823	124.239	2.543	119.616	5.55573	5.86264e-47	2.64892e-44	SOCS3	PREDICTED: suppressor of cytokine signaling 3, partial [Pelodiscus sinensis]	Human Diseases;Human Diseases;Human Diseases;Environmental Information Processing;Organismal Systems;Human Diseases;Genetic Information Processing;Organismal Systems;Human Diseases;Environmental Information Processing;Organismal Systems;Organismal Systems;Organismal Systems;Human Diseases	Infectious disease: viral;Infectious disease: viral;Infectious disease: viral;Signal transduction;Endocrine system;Endocrine and metabolic disease;Folding, sorting and degradation;Endocrine system;Endocrine and metabolic disease;Signal transduction;Development and regeneration;Endocrine system;Endocrine system;Endocrine and metabolic disease	ko05168//Herpes simplex virus 1 infection;ko05164//Influenza A;ko05160//Hepatitis C;ko04630//JAK-STAT signaling pathway;ko04910//Insulin signaling pathway;ko04932//Non-alcoholic fatty liver disease;ko04120//Ubiquitin mediated proteolysis;ko04935//Growth hormone synthesis, secretion and action;ko04931//Insulin resistance;ko04668//TNF signaling pathway;ko04380//Osteoclast differentiation;ko04917//P…	K04696;K04696;K04696;K04696;K04696;K04696;K04696;K04696;K04696;K04696;K04696;K04696;K04696;K04696	-	-	-	--
LOC102449338	1	1	0	2	2	274	387	374	280	513	0.081	0.061	0	0.154	0.123	22.651	28.794	29.067	22.292	47.3	0.0928333	30.0208	8.3371	4.99501e-46	2.20985e-43	RLN3	PREDICTED: relaxin-3 [Pelodiscus sinensis]	-	-	-	-	-	GO:0005102//receptor binding	-	--
LOC102449623	80	113	85	150	125	842	789	1039	667	944	2.059	2.162	1.965	3.672	2.427	22.054	18.546	25.517	16.807	27.537	2.64067	22.0922	3.06456	5.18312e-46	2.20985e-43	MAP3K8	PREDICTED: mitogen-activated protein kinase kinase kinase 8 isoform X1 [Pelodiscus sinensis]	Environmental Information Processing;Environmental Information Processing;Organismal Systems;Organismal Systems	Signal transduction;Signal transduction;Immune system;Immune system	ko04010//MAPK signaling pathway;ko04668//TNF signaling pathway;ko04660//T cell receptor signaling pathway;ko04620//Toll-like receptor signaling pathway	K04415;K04415;K04415;K04415	-	-	-	--
LOC102454591	55	44	56	38	55	333	434	376	328	219	0.659	0.396	0.6	0.431	0.497	4.057	4.758	4.306	3.848	2.976	0.5135	3.989	2.95759	5.20307e-46	2.20985e-43	rhbdf2	PREDICTED: inactive rhomboid protein 2 isoform X2 [Pelodiscus sinensis]	-	-	-	-	GO:0031090//organelle membrane;GO:0031224//intrinsic component of membrane;GO:0043231//intracellular membrane-bounded organelle	GO:0005515//protein binding	GO:0019538//protein metabolic process;GO:0050708//regulation of protein secretion	--
LOC102451942	35	103	56	94	44	594	935	1261	836	632	1.168	2.585	1.672	2.971	1.108	20.175	28.581	40.264	27.345	23.941	1.99033	28.0612	3.81749	9.76545e-46	4.06626e-43	PIM1	PREDICTED: serine/threonine-protein kinase pim-1, partial [Pelodiscus sinensis]	Human Diseases;Human Diseases;Environmental Information Processing;Human Diseases;Human Diseases	Cancer: overview;Cancer: overview;Signal transduction;Endocrine and metabolic disease;Cancer: specific types	ko05200//Pathways in cancer;ko05206//MicroRNAs in cancer;ko04630//JAK-STAT signaling pathway;ko04933//AGE-RAGE signaling pathway in diabetic complications;ko05221//Acute myeloid leukemia	K04702;K04702;K04702;K04702;K04702	-	-	-	--
LOC102461043	1556	2685	1673	2245	2412	138	165	199	321	200	19.749	26.15	19.194	27.506	23.413	1.853	1.958	2.485	4.122	2.946	23.5572	2.6728	-3.13974	1.04912e-45	4.28444e-43	KANK1	PREDICTED: KN motif and ankyrin repeat domain-containing protein 1 [Pelodiscus sinensis]	-	-	-	-	GO:0031253//cell projection membrane;GO:0043231//intracellular membrane-bounded organelle	GO:0005515//protein binding;GO:0051540//metal cluster binding	GO:0009967//positive regulation of signal transduction;GO:0009968//negative regulation of signal transduction;GO:0010468//regulation of gene expression;GO:0010771//negative regulation of cell morphogenesis involved in differentiation;GO:0010975//regulation of neuron projection development;GO:0030010//establishment of cell polarity;GO:0030334//regulation of cell migration;GO:0030833//regulation of…	--
LOC102450619	550	532	567	617	628	73	103	52	83	49	6.171	4.487	5.688	6.554	5.317	0.833	1.058	0.558	0.912	0.624	5.53633	0.797	-2.79628	1.61987e-45	6.49049e-43	LMO7	PREDICTED: LOW QUALITY PROTEIN: LIM domain only protein 7 [Pelodiscus sinensis]	Cellular Processes	Cellular community - eukaryotes	ko04520//Adherens junction	K06084	GO:0005924//cell-substrate adherens junction;GO:0043231//intracellular membrane-bounded organelle	GO:0005515//protein binding;GO:0019787//ubiquitin-like protein transferase activity;GO:0046872//metal ion binding	GO:0007155//cell adhesion;GO:0032446//protein modification by small protein conjugation;GO:0044699//single-organism process;GO:0050789//regulation of biological process	--
MSTRG.9263	39	44	29	40	56	291	265	445	455	304	0.674	0.571	0.448	0.654	0.73	5.113	4.19	7.35	7.699	5.957	0.630167	6.0618	3.26594	1.27739e-44	5.02344e-42	--	probable E3 ubiquitin-protein ligase RNF217 [Terrapene carolina triunguis]	-	-	-	-	-	-	-	--
LOC102453529	760	1527	794	1157	842	15	59	28	70	43	39.377	59.476	36.785	56.752	32.918	0.791	2.799	1.388	3.553	2.528	44.6925	2.2118	-4.33674	1.99401e-44	7.69906e-42	METTL7A	PREDICTED: methyltransferase-like protein 7A [Pelodiscus sinensis]	-	-	-	-	-	-	-	--
LOC102450724	230	224	124	235	266	1114	1049	1393	1035	901	3.742	2.74	1.804	3.563	3.254	18.379	15.573	21.678	16.354	16.583	2.9385	17.7134	2.59169	2.62241e-44	9.94456e-42	Arid5a	PREDICTED: AT-rich interactive domain-containing protein 5A [Pelodiscus sinensis]	-	-	-	-	-	-	-	ARID
LOC102447090	13	38	8	48	33	784	1702	1673	600	852	0.333	0.733	0.184	1.166	0.639	20.461	39.977	41.047	15.08	24.799	0.708833	28.2728	5.31782	2.83349e-44	1.05565e-41	-	-	-	-	-	-	-	-	-	-
LOC102446080	93	112	76	204	76	1109	1505	1312	1058	940	4.579	4.146	3.346	9.509	2.824	55.55	67.847	61.782	51.037	52.514	4.583	57.746	3.65536	3.16017e-44	1.15706e-41	BTG3	PREDICTED: protein BTG3-like [Pelodiscus sinensis]	Genetic Information Processing	Folding, sorting and degradation	ko03018//RNA degradation	K14443	-	-	GO:0006950//response to stress;GO:0009987//cellular process;GO:0044699//single-organism process	--
LOC102457341	2194	1948	1473	2114	2251	7142	9919	9555	7812	9986	27.461	18.329	16.486	25.05	21.26	90.942	113.673	114.382	95.799	141.819	21.7375	111.323	2.35649	5.2861e-44	1.90264e-41	TNIP1	PREDICTED: TNFAIP3-interacting protein 1 [Pelodiscus sinensis]	-	-	-	-	GO:0044424//intracellular part	GO:0019901//protein kinase binding;GO:0036459//thiol-dependent ubiquitinyl hydrolase activity;GO:0043130//ubiquitin binding	GO:0006357//regulation of transcription from RNA polymerase II promoter;GO:0009100//glycoprotein metabolic process;GO:0016337//single organismal cell-cell adhesion;GO:0031349//positive regulation of defense response;GO:0043122//regulation of I-kappaB kinase/NF-kappaB signaling;GO:0043409//negative regulation of MAPK cascade;GO:0045069//regulation of viral genome replication	--
LOC102455857	8	20	13	27	7	289	447	556	309	172	0.183	0.344	0.266	0.585	0.121	6.729	9.367	12.17	6.929	4.467	0.298333	7.9324	4.73276	5.76374e-44	2.03998e-41	Gfpt2	PREDICTED: glutamine--fructose-6-phosphate aminotransferase [isomerizing] 2, partial [Pelodiscus sinensis]	Metabolism;Human Diseases;Metabolism;Metabolism	Global and overview maps;Endocrine and metabolic disease;Carbohydrate metabolism;Amino acid metabolism	ko01100//Metabolic pathways;ko04931//Insulin resistance;ko00520//Amino sugar and nucleotide sugar metabolism;ko00250//Alanine, aspartate and glutamate metabolism	K00820;K00820;K00820;K00820	GO:0031988//membrane-bounded vesicle;GO:0044444//cytoplasmic part	GO:0031406//carboxylic acid binding;GO:0070548//L-glutamine aminotransferase activity	GO:0005979//regulation of glycogen biosynthetic process;GO:0006041//glucosamine metabolic process;GO:0006047//UDP-N-acetylglucosamine metabolic process;GO:0006487//protein N-linked glycosylation;GO:0007623//circadian rhythm;GO:0009064//glutamine family amino acid metabolic process;GO:0030968//endoplasmic reticulum unfolded protein response;GO:0032075//positive regulation of nuclease activity;GO:0…	--
LOC102460440	394	609	685	403	813	17	7	13	9	30	5.245	6.094	8.153	5.079	8.166	0.23	0.085	0.166	0.117	0.453	6.81433	0.2102	-5.01874	6.59776e-44	2.29688e-41	-	-	-	-	-	-	-	-	-	-
LOC102458637	89	63	41	136	70	757	1053	1118	855	662	1.711	0.903	0.707	2.474	1.017	14.652	18.38	20.408	16.012	14.298	1.2855	16.75	3.70376	1.20705e-43	4.13433e-41	--	PREDICTED: apoptosis-associated speck-like protein containing a CARD, partial [Chrysemys picta bellii]	Human Diseases;Human Diseases;Human Diseases;Organismal Systems;Human Diseases;Cellular Processes;Human Diseases;Organismal Systems;Human Diseases;Human Diseases;Organismal Systems	Infectious disease: bacterial;Infectious disease: bacterial;Infectious disease: bacterial;Immune system;Infectious disease: viral;Cell growth and death;Infectious disease: bacterial;Immune system;Infectious disease: bacterial;Infectious disease: bacterial;Immune system	ko05130//Pathogenic Escherichia coli infection;ko05131//Shigellosis;ko05132//Salmonella infection;ko04621//NOD-like receptor signaling pathway;ko05164//Influenza A;ko04217//Necroptosis;ko05135//Yersinia infection;ko04625//C-type lectin receptor signaling pathway;ko05133//Pertussis;ko05134//Legionellosis;ko04623//Cytosolic DNA-sensing pathway	K12799;K12799;K12799;K12799;K12799;K12799;K12799;K12799;K12799;K12799;K12799	GO:0043231//intracellular membrane-bounded organelle;GO:0043232//intracellular non-membrane-bounded organelle;GO:0043234//protein complex;GO:0044297//cell body;GO:0044445//cytosolic part	GO:0016505//peptidase activator activity involved in apoptotic process;GO:0019899//enzyme binding;GO:0019904//protein domain specific binding;GO:0032550//purine ribonucleoside binding;GO:0046983//protein dimerization activity	GO:0001773//myeloid dendritic cell activation;GO:0001959//regulation of cytokine-mediated signaling pathway;GO:0002220//innate immune response activating cell surface receptor signaling pathway;GO:0002582//positive regulation of antigen processing and presentation of peptide or polysaccharide antigen via MHC class II;GO:0002819//regulation of adaptive immune response;GO:0006469//negative regulati…	--
LOC102450398	305	377	164	228	269	2143	2372	3037	1349	1394	8.168	7.589	3.927	5.78	5.436	58.382	58.159	77.783	35.393	42.356	6.26417	54.4146	3.1188	4.78605e-43	1.61328e-40	TIFA	PREDICTED: TRAF-interacting protein with FHA domain-containing protein A [Pelodiscus sinensis]	-	-	-	-	GO:0044464//cell part	GO:0019904//protein domain specific binding	GO:0035556//intracellular signal transduction	--
LOC102463997	209	175	154	286	225	1064	1170	1375	902	846	3.631	2.285	2.392	4.703	2.949	18.804	18.609	22.845	15.352	16.675	3.11233	18.457	2.5681	5.54749e-43	1.84073e-40	SBNO2	PREDICTED: protein strawberry notch homolog 2, partial [Pelodiscus sinensis]	-	-	-	-	-	GO:0005488//binding	GO:0000768//syncytium formation by plasma membrane fusion;GO:0002275//myeloid cell activation involved in immune response;GO:0006357//regulation of transcription from RNA polymerase II promoter;GO:0030316//osteoclast differentiation;GO:0031214//biomineral tissue development;GO:0031347//regulation of defense response;GO:0061383//trabecula morphogenesis	--
LOC102460053	271	342	294	352	391	52	63	57	47	54	2.323	2.204	2.254	2.857	2.53	0.454	0.495	0.467	0.395	0.525	2.614	0.4672	-2.48415	7.52954e-43	2.45996e-40	ADAMTS7	PREDICTED: A disintegrin and metalloproteinase with thrombospondin motifs 7 [Pelodiscus sinensis]	-	-	-	-	GO:0031012//extracellular matrix;GO:0044432//endoplasmic reticulum part	GO:0046872//metal ion binding;GO:0070011//peptidase activity, acting on L-amino acid peptides	GO:0006493//protein O-linked glycosylation;GO:0006508//proteolysis;GO:0010506//regulation of autophagy;GO:0032330//regulation of chondrocyte differentiation;GO:0034612//response to tumor necrosis factor;GO:0070555//response to interleukin-1;GO:0071363//cellular response to growth factor stimulus	--
LOC112546405	106	96	62	104	141	1095	730	1306	1294	1698	3.749	2.553	1.961	3.483	3.763	39.404	23.643	44.183	44.845	68.15	2.98033	44.045	3.88543	9.94814e-43	3.20089e-40	-	-	-	-	-	-	-	-	-	-
LOC102460002	1783	1437	792	956	2255	12036	15872	15620	9898	11101	40.228	24.373	15.978	20.42	38.39	276.262	327.879	337.056	218.795	284.184	27.6247	288.835	3.38622	1.42957e-42	4.53109e-40	Sdc1	PREDICTED: syndecan-1 [Pelodiscus sinensis]	Human Diseases;Environmental Information Processing;Human Diseases;Environmental Information Processing;Human Diseases	Cancer: overview;Signaling molecules and interaction;Cardiovascular disease;Signaling molecules and interaction;Infectious disease: parasitic	ko05205//Proteoglycans in cancer;ko04514//Cell adhesion molecules;ko05418//Fluid shear stress and atherosclerosis;ko04512//ECM-receptor interaction;ko05144//Malaria	K06257;K06257;K06257;K06257;K06257	-	-	-	--
LOC102448887	43	51	30	51	43	287	398	656	378	236	0.871	0.776	0.543	0.978	0.657	5.912	7.379	12.704	7.499	5.422	0.757833	7.7832	3.36041	1.7222e-42	5.37833e-40	TLR4	toll-like receptor 4 precursor [Pelodiscus sinensis]	Environmental Information Processing;Human Diseases;Human Diseases;Human Diseases;Cellular Processes;Human Diseases;Human Diseases;Human Diseases;Organismal Systems;Human Diseases;Environmental Information Processing;Human Diseases;Cellular Processes;Human Diseases;Human Diseases;Human Diseases;Human Diseases;Human Diseases;Human Diseases;Environmental Information Processing;Organismal Systems;Hu…	Signal transduction;Infectious disease: bacterial;Infectious disease: bacterial;Infectious disease: bacterial;Transport and catabolism;Infectious disease: bacterial;Cancer: overview;Infectious disease: viral;Immune system;Infectious disease: parasitic;Signal transduction;Infectious disease: viral;Cell growth and death;Infectious disease: viral;Immune disease;Infectious disease: bacterial;Infectio…	ko04151//PI3K-Akt signaling pathway;ko05130//Pathogenic Escherichia coli infection;ko05131//Shigellosis;ko05152//Tuberculosis;ko04145//Phagosome;ko05132//Salmonella infection;ko05205//Proteoglycans in cancer;ko05170//Human immunodeficiency virus 1 infection;ko04621//NOD-like receptor signaling pathway;ko05146//Amoebiasis;ko04064//NF-kappa B signaling pathway;ko05164//Influenza A;ko04217//Necropto…	K10160;K10160;K10160;K10160;K10160;K10160;K10160;K10160;K10160;K10160;K10160;K10160;K10160;K10160;K10160;K10160;K10160;K10160;K10160;K10160;K10160;K10160;K10160;K10160;K10160;K10160;K10160	GO:0016021//integral component of membrane;GO:0031090//organelle membrane;GO:0044444//cytoplasmic part;GO:0044459//plasma membrane part;GO:0098589//membrane region	GO:0005515//protein binding;GO:0008289//lipid binding;GO:0008329//signaling pattern recognition receptor activity	GO:0001818//negative regulation of cytokine production;GO:0002312//B cell activation involved in immune response;GO:0002371//dendritic cell cytokine production;GO:0002532//production of molecular mediator involved in inflammatory response;GO:0002756//MyD88-independent toll-like receptor signaling pathway;GO:0006357//regulation of transcription from RNA polymerase II promoter;GO:0006690//icosanoid…	--
LOC102450138	44	61	48	59	48	283	347	407	280	179	0.492	0.514	0.484	0.621	0.409	3.229	3.563	4.356	3.071	2.281	0.498167	3.3	2.72777	2.45416e-42	7.55313e-40	URGCP	PREDICTED: up-regulator of cell proliferation-like [Pelodiscus sinensis]	-	-	-	-	-	-	-	--
MSTRG.19426	4	10	6	3	8	241	414	608	194	126	0.05	0.093	0.066	0.035	0.075	3.035	4.693	7.199	2.353	1.77	0.0585	3.81	6.02521	3.11416e-42	9.44747e-40	--	CD276 antigen [Chelydra serpentina]	Environmental Information Processing	Signaling molecules and interaction	ko04514//Cell adhesion molecules	K06746	-	-	GO:0001817//regulation of cytokine production;GO:0002376//immune system process;GO:0044763//single-organism cellular process;GO:0048519//negative regulation of biological process;GO:0048522//positive regulation of cellular process;GO:0051240//positive regulation of multicellular organismal process	--
LOC102460978	415	348	375	245	332	2780	2642	4058	1803	2927	7.004	4.45	5.682	3.913	4.25	47.839	40.96	65.772	29.959	56.269	5.01833	48.1598	3.26255	6.90026e-42	2.06386e-39	DAB2	PREDICTED: disabled homolog 2 isoform X1 [Pelodiscus sinensis]	Cellular Processes	Transport and catabolism	ko04144//Endocytosis	K12475	GO:0005774//vacuolar membrane;GO:0005886//plasma membrane;GO:0005924//cell-substrate adherens junction;GO:0030118//clathrin coat;GO:0030662//coated vesicle membrane;GO:0043232//intracellular non-membrane-bounded organelle;GO:0043235//receptor complex	GO:0004872//receptor activity;GO:0005102//receptor binding;GO:0030276//clathrin binding;GO:0032403//protein complex binding;GO:1902936//phosphatidylinositol bisphosphate binding	GO:0000187//activation of MAPK activity;GO:0001558//regulation of cell growth;GO:0001919//regulation of receptor recycling;GO:0006901//vesicle coating;GO:0007155//cell adhesion;GO:0007229//integrin-mediated signaling pathway;GO:0008285//negative regulation of cell proliferation;GO:0009725//response to hormone;GO:0010717//regulation of epithelial to mesenchymal transition;GO:0010770//positive regu…	--
LOC102456797	252	210	121	145	190	1938	1511	2335	1187	1089	5.222	3.271	2.242	2.845	2.971	40.855	28.668	46.276	24.098	25.604	3.172	33.1002	3.38338	1.73329e-41	5.11225e-39	NFKBIE	PREDICTED: NF-kappa-B inhibitor epsilon [Pelodiscus sinensis]	Human Diseases;Organismal Systems;Organismal Systems;Organismal Systems;Human Diseases;Organismal Systems;Organismal Systems;Organismal Systems	Infectious disease: viral;Immune system;Nervous system;Immune system;Cancer: overview;Immune system;Immune system;Endocrine system	ko05169//Epstein-Barr virus infection;ko04662//B cell receptor signaling pathway;ko04722//Neurotrophin signaling pathway;ko04660//T cell receptor signaling pathway;ko05235//PD-L1 expression and PD-1 checkpoint pathway in cancer;ko04659//Th17 cell differentiation;ko04658//Th1 and Th2 cell differentiation;ko04920//Adipocytokine signaling pathway	K05872;K05872;K05872;K05872;K05872;K05872;K05872;K05872	GO:0043231//intracellular membrane-bounded organelle;GO:0044444//cytoplasmic part	GO:0005488//binding	GO:0006355//regulation of transcription, DNA-templated;GO:0032329//serine transport;GO:0042992//negative regulation of transcription factor import into nucleus	--
LOC102458712	14	13	23	17	25	191	289	337	211	139	0.203	0.141	0.273	0.251	0.283	2.864	3.822	4.656	2.888	2.339	0.211833	3.3138	3.96749	2.13034e-41	6.19724e-39	Tmcc2	PREDICTED: transmembrane and coiled-coil domains protein 2 isoform X1 [Pelodiscus sinensis]	-	-	-	-	GO:0031224//intrinsic component of membrane	GO:0005488//binding	-	--
LOC112546082	682	637	1269	921	1117	7795	7933	8927	8081	10787	23.062	16.193	38.37	29.484	28.501	268.156	245.614	288.709	267.725	413.876	27.7935	296.816	3.41675	5.80302e-41	1.66531e-38	-	-	-	-	-	-	-	-	-	-
LOC102453296	3	6	15	8	10	243	235	207	184	112	0.064	0.096	0.287	0.162	0.161	5.284	4.599	4.232	3.854	2.717	0.173667	4.1372	4.57426	1.12993e-40	3.19937e-38	Gpr132	PREDICTED: probable G-protein coupled receptor 132 [Pelodiscus sinensis]	-	-	-	-	GO:0016021//integral component of membrane	GO:0004888//transmembrane signaling receptor activity	GO:0007166//cell surface receptor signaling pathway	--
LOC112545434	128	283	169	107	275	1843	2177	3305	4159	4476	9.227	15.337	10.894	7.302	14.959	135.162	143.692	227.868	293.745	366.115	10.9663	233.316	4.41113	2.46584e-40	6.89008e-38	MPEG1	PREDICTED: macrophage-expressed gene 1 protein-like [Pelodiscus sinensis]	-	-	-	-	-	-	-	--
LOC102462847	43	23	47	43	86	455	1043	855	543	725	2.366	0.971	2.324	2.24	3.56	25.491	52.54	44.994	29.271	45.262	2.36983	39.5116	4.05942	2.62385e-40	7.23637e-38	-	-	-	-	-	-	-	-	-	-
LOC102451270	13	16	13	20	9	146	333	430	180	206	0.401	0.371	0.359	0.584	0.21	4.583	9.407	12.689	5.441	7.212	0.408167	7.8664	4.26847	5.76387e-40	1.56925e-37	LTB4R	PREDICTED: leukotriene B4 receptor 1 [Pelodiscus sinensis]	Environmental Information Processing	Signaling molecules and interaction	ko04080//Neuroactive ligand-receptor interaction	K04296	GO:0016021//integral component of membrane;GO:0098589//membrane region	GO:0004974//leukotriene receptor activity;GO:0036094//small molecule binding	GO:0002376//immune system process;GO:0003012//muscle system process;GO:0006952//defense response;GO:0007186//G-protein coupled receptor signaling pathway	--
MSTRG.286	1	4	0	2	5	88	270	299	193	181	0.043	0.131	0	0.082	0.164	3.892	10.747	12.432	8.22	8.928	0.100833	8.8438	6.45462	7.47906e-40	2.01045e-37	--	staphylococcal nuclease domain-containing protein 1 [Platysternon megacephalum]	-	-	-	-	-	-	-	--
MSTRG.8039	331	369	310	264	522	1975	3372	2566	1667	1452	5.715	4.79	4.786	4.315	6.801	34.692	53.308	42.374	28.2	28.446	5.188	37.404	2.84994	7.8123e-40	2.07377e-37	--	-	-	-	-	-	-	-	-	--
LOC102455066	2242	1594	1932	1354	2513	96	33	67	80	125	54.643	29.205	42.105	31.241	46.215	2.38	0.736	1.562	1.91	3.457	40.7613	2.009	-4.34265	1.22038e-39	3.18101e-37	PDZK1	PREDICTED: Na(+)/H(+) exchange regulatory cofactor NHE-RF3 [Pelodiscus sinensis]	-	-	-	-	GO:0005886//plasma membrane;GO:0005902//microvillus;GO:0005903//brush border;GO:0031988//membrane-bounded vesicle;GO:0098589//membrane region	GO:0019904//protein domain specific binding	GO:0006812//cation transport;GO:0006820//anion transport;GO:0015850//organic hydroxy compound transport;GO:0034764//positive regulation of transmembrane transport;GO:0051130//positive regulation of cellular component organization;GO:0090150//establishment of protein localization to membrane	--
LOC102445552	45	47	61	59	41	401	835	895	390	346	1.489	1.147	1.804	1.848	1.023	13.465	24.86	27.579	12.47	12.798	1.39233	18.2344	3.71109	1.22831e-39	3.18101e-37	Stx11	PREDICTED: syntaxin-11 [Pelodiscus sinensis]	Genetic Information Processing	Folding, sorting and degradation	ko04130//SNARE interactions in vesicular transport	K08487	-	-	-	--
LOC102458710	320	386	461	480	306	33	50	43	54	43	4.622	4.161	5.86	6.54	3.282	0.525	0.625	0.66	0.76	0.693	4.9365	0.6526	-2.91922	1.30978e-39	3.35114e-37	C15orf41	PREDICTED: uncharacterized protein C15orf41 homolog isoform X1 [Pelodiscus sinensis]	-	-	-	-	-	-	-	--
LOC102460203	681	759	607	1004	657	2307	3270	3869	3071	2438	20.475	17.155	16.319	28.577	14.905	70.564	90.018	111.255	90.463	83.171	19.3317	89.0942	2.20437	1.58421e-39	4.00504e-37	SMAP2	PREDICTED: stromal membrane-associated protein 2 [Pelodiscus sinensis]	Cellular Processes	Transport and catabolism	ko04144//Endocytosis	K12486	GO:0031981//nuclear lumen	GO:0008047//enzyme activator activity;GO:0046914//transition metal ion binding	GO:0043087//regulation of GTPase activity	--
LOC102459061	1	1	4	1	8	167	539	825	228	210	0.029	0.022	0.103	0.027	0.174	4.901	14.237	22.762	6.444	6.874	0.0795	11.0436	7.11804	1.01602e-38	2.53837e-36	--	PREDICTED: granulocyte colony-stimulating factor [Pelodiscus sinensis]	Environmental Information Processing;Environmental Information Processing;Environmental Information Processing;Organismal Systems;Organismal Systems;Human Diseases	Signal transduction;Signaling molecules and interaction;Signal transduction;Immune system;Immune system;Infectious disease: parasitic	ko04151//PI3K-Akt signaling pathway;ko04060//Cytokine-cytokine receptor interaction;ko04630//JAK-STAT signaling pathway;ko04640//Hematopoietic cell lineage;ko04657//IL-17 signaling pathway;ko05144//Malaria	K05423;K05423;K05423;K05423;K05423;K05423	-	GO:0005102//receptor binding	GO:0001934//positive regulation of protein phosphorylation;GO:0002376//immune system process;GO:0032956//regulation of actin cytoskeleton organization;GO:0034097//response to cytokine;GO:0044707//single-multicellular organism process;GO:0044767//single-organism developmental process;GO:1902531//regulation of intracellular signal transduction	--
LOC102463499	197	325	296	292	401	38	42	35	41	41	7.751	9.612	10.413	10.876	11.905	1.521	1.513	1.317	1.58	1.83	10.0463	1.5522	-2.69428	1.1822e-38	2.91921e-36	NR2F1	PREDICTED: LOW QUALITY PROTEIN: COUP transcription factor 1 [Monodelphis domestica]	-	-	-	-	GO:0031981//nuclear lumen	GO:0000981//RNA polymerase II transcription factor activity, sequence-specific DNA binding;GO:0003712//transcription cofactor activity;GO:0005501//retinoid binding;GO:0038023//signaling receptor activity;GO:0044212//transcription regulatory region DNA binding;GO:0046914//transition metal ion binding;GO:0046983//protein dimerization activity	GO:0000079//regulation of cyclin-dependent protein serine/threonine kinase activity;GO:0001568//blood vessel development;GO:0001936//regulation of endothelial cell proliferation;GO:0003002//regionalization;GO:0006352//DNA-templated transcription, initiation;GO:0009755//hormone-mediated signaling pathway;GO:0010557//positive regulation of macromolecule biosynthetic process;GO:0010594//regulation o…	RXR-like
LOC102461746	16	9	19	19	11	190	316	388	303	269	0.677	0.286	0.718	0.761	0.351	8.174	12.236	15.693	12.554	12.908	0.681	12.313	4.17638	1.21043e-38	2.95457e-36	TCN1	PREDICTED: transcobalamin-1 [Pelodiscus sinensis]	-	-	-	-	-	-	-	--
LOC102456228	280	446	343	319	682	42	53	33	38	40	3.933	4.71	4.308	4.242	7.229	0.6	0.682	0.443	0.523	0.638	4.98867	0.5772	-3.11151	1.38246e-38	3.33613e-36	Fam149a	PREDICTED: protein FAM149A isoform X1 [Pelodiscus sinensis]	-	-	-	-	-	-	-	--
LOC112545587	531	580	119	167	542	17330	14682	25823	21872	32661	40.546	33.293	8.125	12.072	31.228	1346.21	1026.46	1885.84	1636.27	2829.72	33.0548	1744.9	5.72214	3.02531e-38	7.21861e-36	-	-	-	-	-	-	-	-	-	-
LOC102455790	80	47	20	56	27	514	1482	1556	844	616	1.827	0.807	0.408	1.211	0.465	11.944	30.993	33.991	18.887	15.965	0.9415	22.356	4.56956	3.94816e-38	9.31591e-36	SLC1A5	PREDICTED: neutral amino acid transporter B(0) [Pelodiscus sinensis]	Organismal Systems;Human Diseases	Digestive system;Cancer: overview	ko04974//Protein digestion and absorption;ko05230//Central carbon metabolism in cancer	K05616;K05616	GO:0005815//microtubule organizing center;GO:0016021//integral component of membrane;GO:0043005//neuron projection;GO:0043234//protein complex;GO:0044297//cell body;GO:0048770//pigment granule	GO:0000099//sulfur amino acid transmembrane transporter activity;GO:0004872//receptor activity;GO:0005253//anion channel activity;GO:0005310//dicarboxylic acid transmembrane transporter activity;GO:0008028//monocarboxylic acid transmembrane transporter activity;GO:0008324//cation transmembrane transporter activity;GO:0015179//L-amino acid transmembrane transporter activity;GO:0015291//secondary a…	GO:0000101//sulfur amino acid transport;GO:0003333//amino acid transmembrane transport;GO:0006812//cation transport;GO:0006821//chloride transport;GO:0006858//extracellular transport;GO:0007270//neuron-neuron synaptic transmission;GO:0010506//regulation of autophagy;GO:0015807//L-amino acid transport;GO:0019058//viral life cycle;GO:0050877//neurological system process	--
LOC102447294	17	36	24	28	45	323	472	939	408	482	1.812	2.885	2.288	2.826	3.62	35.033	46.075	95.748	42.618	58.308	3.15883	55.5564	4.13649	5.34042e-38	1.24626e-35	FABP5	PREDICTED: fatty acid-binding protein, epidermal [Pelodiscus sinensis]	Organismal Systems	Endocrine system	ko03320//PPAR signaling pathway	K08754	GO:0031981//nuclear lumen;GO:0031988//membrane-bounded vesicle;GO:0044444//cytoplasmic part	GO:0032934//sterol binding	GO:0006641//triglyceride metabolic process;GO:0006796//phosphate-containing compound metabolic process;GO:0006950//response to stress;GO:0008645//hexose transport;GO:0009888//tissue development;GO:0010605//negative regulation of macromolecule metabolic process;GO:0016043//cellular component organization;GO:0019318//hexose metabolic process;GO:0031324//negative regulation of cellular metabolic pro…	--
LOC106731296	171	135	202	139	217	818	1345	1280	941	817	3.243	1.925	3.426	2.496	3.106	15.784	23.358	23.22	17.487	17.583	2.723	19.4864	2.8392	6.82081e-38	1.56478e-35	RNF213	PREDICTED: E3 ubiquitin-protein ligase RNF213-like [Pelodiscus sinensis]	-	-	-	-	GO:0044424//intracellular part	GO:0003824//catalytic activity;GO:0005488//binding	GO:0016567//protein ubiquitination	--
LOC102445789	102	66	66	34	133	1298	2571	4338	2078	1805	7.78	3.784	4.501	2.455	7.654	100.717	179.546	316.448	155.284	156.209	6.36983	181.641	4.83369	6.85273e-38	1.56478e-35	LYG2	PREDICTED: lysozyme g-like [Pelodiscus sinensis]	-	-	-	-	-	GO:0004553//hydrolase activity, hydrolyzing O-glycosyl compounds	GO:0000270//peptidoglycan metabolic process;GO:0010467//gene expression;GO:0031328//positive regulation of cellular biosynthetic process;GO:0042742//defense response to bacterium;GO:0044036//cell wall macromolecule metabolic process	--
LOC102443959	234	268	235	260	352	46	56	40	41	22	2.467	2.124	2.215	2.595	2.8	0.493	0.54	0.403	0.423	0.263	2.44667	0.4244	-2.52732	7.42955e-38	1.67845e-35	GREB1L	PREDICTED: LOW QUALITY PROTEIN: GREB1-like protein [Pelodiscus sinensis]	-	-	-	-	-	-	-	--
LOC102463316	204	440	192	320	251	1324	1608	1982	1487	1380	8.73	14.155	7.347	12.964	8.105	57.64	63.003	81.118	62.344	67.005	11.0268	66.222	2.58629	1.40409e-37	3.13865e-35	FAS	PREDICTED: tumor necrosis factor receptor superfamily member 6 isoform X1 [Pelodiscus sinensis]	Human Diseases;Human Diseases;Human Diseases;Human Diseases;Environmental Information Processing;Human Diseases;Human Diseases;Environmental Information Processing;Human Diseases;Human Diseases;Human Diseases;Cellular Processes;Organismal Systems;Human Diseases;Human Diseases;Cellular Processes;Human Diseases;Human Diseases;Human Diseases;Human Diseases;Human Diseases;Human Diseases;Human Disease…	Cancer: overview;Infectious disease: viral;Infectious disease: viral;Neurodegenerative disease;Signal transduction;Infectious disease: bacterial;Infectious disease: viral;Signaling molecules and interaction;Infectious disease: viral;Cancer: overview;Infectious disease: viral;Cell growth and death;Immune system;Infectious disease: viral;Infectious disease: viral;Cell growth and death;Infectious di…	ko05200//Pathways in cancer;ko05168//Herpes simplex virus 1 infection;ko05165//Human papillomavirus infection;ko05010//Alzheimer disease;ko04010//MAPK signaling pathway;ko05130//Pathogenic Escherichia coli infection;ko05169//Epstein-Barr virus infection;ko04060//Cytokine-cytokine receptor interaction;ko05163//Human cytomegalovirus infection;ko05205//Proteoglycans in cancer;ko05170//Human immunode…	K04390;K04390;K04390;K04390;K04390;K04390;K04390;K04390;K04390;K04390;K04390;K04390;K04390;K04390;K04390;K04390;K04390;K04390;K04390;K04390;K04390;K04390;K04390;K04390;K04390;K04390;K04390;K04390;K04390	GO:0031264//death-inducing signaling complex;GO:0031988//membrane-bounded vesicle;GO:0036477//somatodendritic compartment;GO:0043005//neuron projection;GO:0043231//intracellular membrane-bounded organelle;GO:0044421//extracellular region part;GO:0044444//cytoplasmic part;GO:0098589//membrane region	GO:0004888//transmembrane signaling receptor activity;GO:0019899//enzyme binding	GO:0001666//response to hypoxia;GO:0002260//lymphocyte homeostasis;GO:0007399//nervous system development;GO:0009605//response to external stimulus;GO:0009790//embryo development;GO:0010038//response to metal ion;GO:0010243//response to organonitrogen compound;GO:0010467//gene expression;GO:0030098//lymphocyte differentiation;GO:0033554//cellular response to stress;GO:0034612//response to tumor n…	--
LOC102457001	60	78	66	83	94	266	597	531	406	427	1.204	1.188	1.183	1.575	1.421	7.228	16.307	14.253	11.222	12.798	1.26283	12.3616	3.29113	2.3938e-37	5.29528e-35	--	PREDICTED: sushi domain-containing protein 6-like isoform X1 [Pelodiscus sinensis]	-	-	-	-	-	-	-	--
LOC102458809	165	100	141	222	167	780	1239	1253	980	848	3.954	1.801	3.021	5.036	3.02	19.014	27.183	28.716	23.007	23.056	3.23933	24.1952	2.90095	3.89621e-37	8.52988e-35	YRK	PREDICTED: tyrosine-protein kinase Fgr, partial [Pelodiscus sinensis]	-	-	-	-	-	-	-	--
MSTRG.15046	209	176	364	304	381	2281	2653	2303	2396	3270	17.831	11.288	27.77	24.554	24.528	197.984	207.246	187.924	200.283	316.557	21.7427	221.999	3.35195	8.63194e-37	1.87049e-34	C3	complement C3-like [Chelydra serpentina]	Human Diseases;Environmental Information Processing;Human Diseases;Human Diseases;Cellular Processes;Human Diseases;Human Diseases;Human Diseases;Human Diseases;Human Diseases;Human Diseases;Organismal Systems;Human Diseases;Human Diseases	Infectious disease: viral;Signaling molecules and interaction;Infectious disease: bacterial;Infectious disease: bacterial;Transport and catabolism;Cancer: overview;Infectious disease: viral;Immune disease;Infectious disease: parasitic;Infectious disease: bacterial;Infectious disease: parasitic;Immune system;Infectious disease: bacterial;Infectious disease: bacterial	ko05168//Herpes simplex virus 1 infection;ko04080//Neuroactive ligand-receptor interaction;ko05131//Shigellosis;ko05152//Tuberculosis;ko04145//Phagosome;ko05203//Viral carcinogenesis;ko05167//Kaposi sarcoma-associated herpesvirus infection;ko05322//Systemic lupus erythematosus;ko05140//Leishmaniasis;ko05150//Staphylococcus aureus infection;ko05142//Chagas disease;ko04610//Complement and coagulati…	K03990;K03990;K03990;K03990;K03990;K03990;K03990;K03990;K03990;K03990;K03990;K03990;K03990;K03990	GO:0016020//membrane;GO:0031988//membrane-bounded vesicle;GO:0044421//extracellular region part	GO:0031714//C5a anaphylatoxin chemotactic receptor binding	GO:0001819//positive regulation of cytokine production;GO:0001932//regulation of protein phosphorylation;GO:0001969//regulation of activation of membrane attack complex;GO:0008277//regulation of G-protein coupled receptor protein signaling pathway;GO:0009967//positive regulation of signal transduction;GO:0010827//regulation of glucose transport;GO:0010883//regulation of lipid storage;GO:0031326//…	--
LOC102453431	261	527	619	694	680	44	41	36	35	39	4.785	7.242	10.137	12.073	9.351	0.808	0.692	0.626	0.635	0.807	8.19617	0.7136	-3.52176	1.23906e-36	2.65785e-34	ABLIM2	PREDICTED: actin-binding LIM protein 2 isoform X1 [Pelodiscus sinensis]	-	-	-	-	GO:0005856//cytoskeleton;GO:0043292//contractile fiber	GO:0046914//transition metal ion binding	GO:0006357//regulation of transcription from RNA polymerase II promoter;GO:0007010//cytoskeleton organization;GO:0097485//neuron projection guidance	--
MSTRG.11578	379	447	443	597	962	3523	3810	3772	3489	2615	3.818	3.387	3.99	5.688	7.308	36.098	35.141	36.336	34.433	29.884	4.644	34.3784	2.88806	1.30028e-36	2.76127e-34	--	spermatid-specific linker histone H1-like protein-like [Platysternon megacephalum]	-	-	-	-	-	-	-	--
LOC102453399	624	476	430	491	479	1762	1932	2405	2156	2039	9.352	5.353	5.752	6.96	5.412	26.849	26.497	34.444	31.632	34.642	6.62767	30.8128	2.21696	1.6964e-36	3.56681e-34	NFE2L1	PREDICTED: nuclear factor erythroid 2-related factor 1 [Pelodiscus sinensis]	-	-	-	-	GO:0031090//organelle membrane;GO:0031224//intrinsic component of membrane;GO:0043231//intracellular membrane-bounded organelle	GO:0000977//RNA polymerase II regulatory region sequence-specific DNA binding;GO:0001076//transcription factor activity, RNA polymerase II transcription factor binding;GO:0001228//transcriptional activator activity, RNA polymerase II transcription regulatory region sequence-specific binding	GO:0006357//regulation of transcription from RNA polymerase II promoter;GO:0006779//porphyrin-containing compound biosynthetic process;GO:0006952//defense response;GO:0006979//response to oxidative stress;GO:0030099//myeloid cell differentiation	--
LOC102456765	2184	2887	3634	2054	3429	251	508	336	434	262	24.763	24.682	36.663	22.787	31.849	3.017	5.989	3.957	5.42	3.586	28.0717	4.3938	-2.67557	2.13986e-36	4.4551e-34	ESR1	PREDICTED: estrogen receptor isoform X1 [Pelodiscus sinensis]	Human Diseases;Human Diseases;Human Diseases;Organismal Systems;Organismal Systems;Human Diseases;Organismal Systems;Organismal Systems	Cancer: overview;Cancer: overview;Cancer: specific types;Endocrine system;Endocrine system;Drug resistance: antineoplastic;Endocrine system;Excretory system	ko05200//Pathways in cancer;ko05205//Proteoglycans in cancer;ko05224//Breast cancer;ko04919//Thyroid hormone signaling pathway;ko04915//Estrogen signaling pathway;ko01522//Endocrine resistance;ko04917//Prolactin signaling pathway;ko04961//Endocrine and other factor-regulated calcium reabsorption	K08550;K08550;K08550;K08550;K08550;K08550;K08550;K08550	GO:0000785//chromatin;GO:0031224//intrinsic component of membrane;GO:0031981//nuclear lumen;GO:0033267//axon part;GO:0044444//cytoplasmic part;GO:0044459//plasma membrane part	GO:0000977//RNA polymerase II regulatory region sequence-specific DNA binding;GO:0000982//transcription factor activity, RNA polymerase II core promoter proximal region sequence-specific binding;GO:0003707//steroid hormone receptor activity;GO:0004879//RNA polymerase II transcription factor activity, ligand-activated sequence-specific DNA binding;GO:0008289//lipid binding;GO:0019899//enzyme bindi…	GO:0001649//osteoblast differentiation;GO:0002064//epithelial cell development;GO:0006352//DNA-templated transcription, initiation;GO:0006357//regulation of transcription from RNA polymerase II promoter;GO:0007088//regulation of mitotic nuclear division;GO:0007186//G-protein coupled receptor signaling pathway;GO:0008202//steroid metabolic process;GO:0008284//positive regulation of cell proliferat…	ESR-like
LOC102448711	722	567	650	555	926	4330	6422	6346	3674	2397	20.925	12.53	17.255	15.246	20.288	128.591	171.453	177.289	105.072	79.344	17.5272	132.35	2.91669	2.55292e-36	5.26347e-34	LCP1	PREDICTED: plastin-2 isoform X2 [Pelodiscus sinensis]	-	-	-	-	GO:0005924//cell-substrate adherens junction;GO:0031252//cell leading edge;GO:0031253//cell projection membrane;GO:0031988//membrane-bounded vesicle;GO:0032432//actin filament bundle;GO:0044421//extracellular region part;GO:0044444//cytoplasmic part	GO:0003779//actin binding;GO:0046872//metal ion binding	GO:0001501//skeletal system development;GO:0002285//lymphocyte activation involved in immune response;GO:0006950//response to stress;GO:0016477//cell migration;GO:0022411//cellular component disassembly;GO:0031099//regeneration;GO:0031334//positive regulation of protein complex assembly;GO:0032386//regulation of intracellular transport;GO:0035556//intracellular signal transduction	--
LOC102457440	250	303	208	253	250	709	815	947	744	774	11.694	10.655	8.7	11.204	8.824	33.739	34.905	42.366	34.097	41.08	10.7105	37.2374	1.79773	9.33116e-36	1.90535e-33	tmem160	PREDICTED: transmembrane protein 160 [Pelodiscus sinensis]	-	-	-	-	GO:0016020//membrane;GO:0043231//intracellular membrane-bounded organelle	-	-	--
LOC102455366	3	3	10	24	2	287	501	864	400	336	0.058	0.043	0.172	0.488	0.029	5.618	8.826	15.899	7.54	7.335	0.156167	9.0436	5.85574	1.19717e-35	2.42124e-33	LIPG	PREDICTED: endothelial lipase [Pelodiscus sinensis]	Metabolism;Metabolism;Organismal Systems	Global and overview maps;Lipid metabolism;Digestive system	ko01100//Metabolic pathways;ko00561//Glycerolipid metabolism;ko04979//Cholesterol metabolism	K22284;K22284;K22284	GO:0005768//endosome;GO:0044421//extracellular region part	GO:0004620//phospholipase activity;GO:0004806//triglyceride lipase activity;GO:0005539//glycosaminoglycan binding	GO:0006644//phospholipid metabolic process;GO:0010982//regulation of high-density lipoprotein particle clearance;GO:0030301//cholesterol transport;GO:0031323//regulation of cellular metabolic process;GO:0031667//response to nutrient levels;GO:0032373//positive regulation of sterol transport;GO:0034369//plasma lipoprotein particle remodeling;GO:0055081//anion homeostasis;GO:0055092//sterol homeost…	--
LOC102452954	105	101	83	65	142	1617	1162	949	506	911	1.529	1.105	1.081	0.896	1.56	23.95	15.49	13.214	7.218	15.049	1.218	14.9842	3.62086	3.86395e-35	7.74103e-33	PIK3R5	PREDICTED: phosphoinositide 3-kinase regulatory subunit 5 [Pelodiscus sinensis]	Environmental Information Processing;Environmental Information Processing;Human Diseases;Organismal Systems;Environmental Information Processing;Organismal Systems;Organismal Systems;Organismal Systems;Environmental Information Processing;Organismal Systems;Human Diseases	Signal transduction;Signal transduction;Infectious disease: viral;Immune system;Signal transduction;Endocrine system;Circulatory system;Immune system;Signal transduction;Nervous system;Infectious disease: parasitic	ko04151//PI3K-Akt signaling pathway;ko04072//Phospholipase D signaling pathway;ko05167//Kaposi sarcoma-associated herpesvirus infection;ko04062//Chemokine signaling pathway;ko04022//cGMP-PKG signaling pathway;ko04921//Oxytocin signaling pathway;ko04261//Adrenergic signaling in cardiomyocytes;ko04611//Platelet activation;ko04371//Apelin signaling pathway;ko04725//Cholinergic synapse;ko05145//Toxop…	K21290;K21290;K21290;K21290;K21290;K21290;K21290;K21290;K21290;K21290;K21290	GO:0043231//intracellular membrane-bounded organelle;GO:0044444//cytoplasmic part;GO:0097651//phosphatidylinositol 3-kinase complex, class I	GO:0032403//protein complex binding;GO:0035014//phosphatidylinositol 3-kinase regulator activity	GO:0001775//cell activation;GO:0007166//cell surface receptor signaling pathway;GO:0007599//hemostasis;GO:0043405//regulation of MAP kinase activity;GO:0043550//regulation of lipid kinase activity;GO:0046474//glycerophospholipid biosynthetic process;GO:0048015//phosphatidylinositol-mediated signaling;GO:0051896//regulation of protein kinase B signaling	--
LOC102463356	100	72	104	309	114	1958	2454	2769	1483	1605	3.3	1.786	3.069	9.653	2.839	65.731	74.144	87.39	47.946	60.094	4.0855	67.061	4.03689	4.10051e-35	8.13818e-33	Ncf1	PREDICTED: neutrophil cytosol factor 1 [Pelodiscus sinensis]	Cellular Processes;Organismal Systems;Organismal Systems;Human Diseases;Human Diseases;Organismal Systems;Organismal Systems	Transport and catabolism;Immune system;Immune system;Cardiovascular disease;Infectious disease: parasitic;Immune system;Development and regeneration	ko04145//Phagosome;ko04062//Chemokine signaling pathway;ko04666//Fc gamma R-mediated phagocytosis;ko05418//Fluid shear stress and atherosclerosis;ko05140//Leishmaniasis;ko04670//Leukocyte transendothelial migration;ko04380//Osteoclast differentiation	K08011;K08011;K08011;K08011;K08011;K08011;K08011	GO:0005767//secondary lysosome;GO:0005783//endoplasmic reticulum;GO:0043005//neuron projection;GO:0044297//cell body;GO:0044459//plasma membrane part	GO:0019904//protein domain specific binding;GO:0050664//oxidoreductase activity, acting on NAD(P)H, oxygen as acceptor;GO:1902936//phosphatidylinositol bisphosphate binding	GO:0006605//protein targeting;GO:0006690//icosanoid metabolic process;GO:0006801//superoxide metabolic process;GO:0006940//regulation of smooth muscle contraction;GO:0006996//organelle organization;GO:0007169//transmembrane receptor protein tyrosine kinase signaling pathway;GO:0009620//response to fungus;GO:0012501//programmed cell death;GO:0035556//intracellular signal transduction;GO:0042590//a…	--
LOC102448706	70	22	16	45	91	1158	668	1417	1718	977	5.068	1.197	1.036	3.084	4.946	85.322	44.265	98.083	121.864	80.244	3.06733	85.9556	4.80853	6.77511e-35	1.33219e-32	SMCO3	PREDICTED: single-pass membrane and coiled-coil domain-containing protein 3-like [Pelodiscus sinensis]	-	-	-	-	-	-	-	--
LOC102445181	175	176	235	295	164	1709	2195	2787	1597	875	2.013	1.522	2.418	3.213	1.424	20.003	23.122	30.667	18.001	11.422	2.00433	20.643	3.36446	1.25656e-34	2.44809e-32	MMRN1	PREDICTED: multimerin-1 [Pelodiscus sinensis]	-	-	-	-	GO:0034774//secretory granule lumen	-	GO:0001775//cell activation;GO:0007599//hemostasis;GO:0022610//biological adhesion	--
LOC102462291	66	57	75	64	99	343	712	593	377	320	1.696	1.101	1.724	1.557	1.92	8.968	16.755	14.577	9.493	9.332	1.57667	11.825	2.90689	1.64268e-34	3.17128e-32	VAV1	PREDICTED: proto-oncogene vav [Pelodiscus sinensis]	Cellular Processes;Environmental Information Processing;Environmental Information Processing;Cellular Processes;Human Diseases;Organismal Systems;Organismal Systems;Organismal Systems;Human Diseases;Organismal Systems;Organismal Systems;Organismal Systems;Organismal Systems	Cell motility;Signal transduction;Signal transduction;Cellular community - eukaryotes;Cancer: overview;Immune system;Immune system;Immune system;Infectious disease: bacterial;Immune system;Immune system;Immune system;Immune system	ko04810//Regulation of actin cytoskeleton;ko04015//Rap1 signaling pathway;ko04024//cAMP signaling pathway;ko04510//Focal adhesion;ko05205//Proteoglycans in cancer;ko04650//Natural killer cell mediated cytotoxicity;ko04062//Chemokine signaling pathway;ko04666//Fc gamma R-mediated phagocytosis;ko05135//Yersinia infection;ko04664//Fc epsilon RI signaling pathway;ko04670//Leukocyte transendothelial m…	K05730;K05730;K05730;K05730;K05730;K05730;K05730;K05730;K05730;K05730;K05730;K05730;K05730	GO:0016020//membrane;GO:0030054//cell junction;GO:0044444//cytoplasmic part	GO:0001071//nucleic acid binding transcription factor activity;GO:0005089//Rho guanyl-nucleotide exchange factor activity;GO:0005515//protein binding;GO:0043169//cation binding	GO:0001912//positive regulation of leukocyte mediated cytotoxicity;GO:0002431//Fc receptor mediated stimulatory signaling pathway;GO:0006897//endocytosis;GO:0006952//defense response;GO:0007155//cell adhesion;GO:0007599//hemostasis;GO:0010468//regulation of gene expression;GO:0030031//cell projection assembly;GO:0030098//lymphocyte differentiation;GO:0031294//lymphocyte costimulation;GO:0031323//…	--
LOC102463414	329	348	411	306	388	2243	1935	3195	1323	1789	3.189	2.631	3.68	2.835	2.937	22.761	17.277	30.131	12.727	20.104	3.10183	20.6	2.73145	1.75237e-34	3.35256e-32	DGKD	PREDICTED: diacylglycerol kinase delta isoform X1 [Pelodiscus sinensis]	Metabolism;Environmental Information Processing;Metabolism;Human Diseases;Environmental Information Processing;Metabolism	Global and overview maps;Signal transduction;Lipid metabolism;Cancer: overview;Signal transduction;Lipid metabolism	ko01100//Metabolic pathways;ko04072//Phospholipase D signaling pathway;ko00564//Glycerophospholipid metabolism;ko05231//Choline metabolism in cancer;ko04070//Phosphatidylinositol signaling system;ko00561//Glycerolipid metabolism	K00901;K00901;K00901;K00901;K00901;K00901	GO:0016020//membrane;GO:0043231//intracellular membrane-bounded organelle	GO:0008289//lipid binding;GO:0016301//kinase activity;GO:0032550//purine ribonucleoside binding;GO:0043169//cation binding;GO:0046983//protein dimerization activity	GO:0001775//cell activation;GO:0006639//acylglycerol metabolic process;GO:0006796//phosphate-containing compound metabolic process;GO:0007186//G-protein coupled receptor signaling pathway;GO:0007599//hemostasis;GO:0008104//protein localization;GO:0016192//vesicle-mediated transport;GO:0035556//intracellular signal transduction;GO:0038127//ERBB signaling pathway;GO:0040007//growth;GO:0042221//resp…	--
LOC102447547	10	0	0	4	4	153	186	226	207	268	1.085	0	0	0.411	0.327	16.885	18.474	23.447	22	32.986	0.319167	22.7584	6.15595	1.98005e-34	3.75432e-32	--	PREDICTED: interleukin-27 receptor subunit alpha [Pelodiscus sinensis]	Environmental Information Processing;Environmental Information Processing;Organismal Systems	Signaling molecules and interaction;Signal transduction;Immune system	ko04060//Cytokine-cytokine receptor interaction;ko04630//JAK-STAT signaling pathway;ko04659//Th17 cell differentiation	K19598;K19598;K19598	GO:0044425//membrane part;GO:0044464//cell part	GO:0004896//cytokine receptor activity;GO:0005515//protein binding	GO:0009966//regulation of signal transduction;GO:0019221//cytokine-mediated signaling pathway;GO:0031323//regulation of cellular metabolic process;GO:0044260//cellular macromolecule metabolic process;GO:0048522//positive regulation of cellular process;GO:0048731//system development;GO:0050776//regulation of immune response;GO:0050793//regulation of developmental process;GO:0051240//positive regul…	--
MSTRG.24537	17	28	16	17	26	293	216	249	121	198	0.331	0.456	0.279	0.314	0.382	6.481	3.855	4.699	2.483	4.379	0.402667	4.3794	3.44308	3.70188e-34	6.95691e-32	--	zinc finger and SCAN domain containing 32, partial [Chelydra serpentina]	-	-	-	-	-	-	-	--
LOC102449458	902	1159	993	896	1579	226	229	174	239	130	18.044	16.926	17.881	16.69	24.517	4.989	4.412	3.856	5.076	3.361	19.4335	4.3388	-2.16318	5.22016e-34	9.72415e-32	FBLN1	PREDICTED: fibulin-1 isoform X1 [Pelodiscus sinensis]	-	-	-	-	GO:0031988//membrane-bounded vesicle;GO:0044420//extracellular matrix component;GO:0044421//extracellular region part	GO:0005198//structural molecule activity;GO:0008047//enzyme activator activity;GO:0046872//metal ion binding	GO:0007275//multicellular organism development;GO:0043062//extracellular structure organization;GO:0044403//symbiosis, encompassing mutualism through parasitism;GO:0045862//positive regulation of proteolysis	--
MSTRG.11579	30	52	50	24	95	534	498	495	530	428	0.81	1.05	1.208	0.626	1.946	14.69	12.339	12.8	14.03	13.132	1.1945	13.3982	3.48756	1.17998e-33	2.17897e-31	--	spermatid-specific linker histone H1-like protein-like [Platysternon megacephalum]	-	-	-	-	-	-	-	--
LOC102456195	8	25	19	10	12	126	156	204	138	107	0.125	0.294	0.266	0.148	0.142	2.006	2.235	3.053	2.115	1.899	0.198	2.2616	3.51377	1.40193e-33	2.56649e-31	S1pr4	PREDICTED: sphingosine 1-phosphate receptor 4 [Pelodiscus sinensis]	Environmental Information Processing;Environmental Information Processing;Environmental Information Processing	Signaling molecules and interaction;Signal transduction;Signal transduction	ko04080//Neuroactive ligand-receptor interaction;ko04068//FoxO signaling pathway;ko04071//Sphingolipid signaling pathway	K04293;K04293;K04293	GO:0016021//integral component of membrane;GO:0044459//plasma membrane part	GO:0008289//lipid binding;GO:0045125//bioactive lipid receptor activity	GO:0002376//immune system process;GO:0003158//endothelium development;GO:0006357//regulation of transcription from RNA polymerase II promoter;GO:0007188//adenylate cyclase-modulating G-protein coupled receptor signaling pathway;GO:0007204//positive regulation of cytosolic calcium ion concentration;GO:0007399//nervous system development;GO:0008284//positive regulation of cell proliferation;GO:0009…	--
MSTRG.403	4	7	12	12	10	95	258	385	231	153	0.12	0.158	0.321	0.34	0.226	2.893	7.071	11.022	6.775	5.197	0.262	6.5916	4.65299	1.5645e-33	2.83963e-31	--	complement factor H related 2, partial [Chelydra serpentina]	Human Diseases;Organismal Systems	Infectious disease: bacterial;Immune system	ko05150//Staphylococcus aureus infection;ko04610//Complement and coagulation cascades	K04004;K04004	-	-	-	--
MSTRG.30094	762	1018	808	797	1107	287	288	281	247	247	3.842	3.859	3.643	3.805	4.212	1.472	1.33	1.355	1.22	1.413	3.87433	1.358	-1.51246	1.65658e-33	2.98128e-31	--	hypothetical protein KIL84_015568 [Mauremys mutica]	-	-	-	-	-	-	-	--
MSTRG.15043	597	901	1913	1435	1954	13723	15628	15213	14148	17978	17.563	19.926	50.323	39.962	43.376	410.69	420.919	428.042	407.768	600.027	35.8977	453.489	3.65911	1.71138e-33	3.05402e-31	C3	complement C3-like [Chelonia mydas]	Human Diseases;Environmental Information Processing;Human Diseases;Human Diseases;Cellular Processes;Human Diseases;Human Diseases;Human Diseases;Human Diseases;Human Diseases;Human Diseases;Organismal Systems;Human Diseases;Human Diseases	Infectious disease: viral;Signaling molecules and interaction;Infectious disease: bacterial;Infectious disease: bacterial;Transport and catabolism;Cancer: overview;Infectious disease: viral;Immune disease;Infectious disease: parasitic;Infectious disease: bacterial;Infectious disease: parasitic;Immune system;Infectious disease: bacterial;Infectious disease: bacterial	ko05168//Herpes simplex virus 1 infection;ko04080//Neuroactive ligand-receptor interaction;ko05131//Shigellosis;ko05152//Tuberculosis;ko04145//Phagosome;ko05203//Viral carcinogenesis;ko05167//Kaposi sarcoma-associated herpesvirus infection;ko05322//Systemic lupus erythematosus;ko05140//Leishmaniasis;ko05150//Staphylococcus aureus infection;ko05142//Chagas disease;ko04610//Complement and coagulati…	K03990;K03990;K03990;K03990;K03990;K03990;K03990;K03990;K03990;K03990;K03990;K03990;K03990;K03990	GO:0016020//membrane;GO:0031988//membrane-bounded vesicle;GO:0044421//extracellular region part	GO:0031714//C5a anaphylatoxin chemotactic receptor binding	GO:0001819//positive regulation of cytokine production;GO:0001932//regulation of protein phosphorylation;GO:0001969//regulation of activation of membrane attack complex;GO:0007599//hemostasis;GO:0008277//regulation of G-protein coupled receptor protein signaling pathway;GO:0010827//regulation of glucose transport;GO:0010883//regulation of lipid storage;GO:0031326//regulation of cellular biosynthe…	--
LOC102448266	6	11	12	17	11	117	138	155	109	73	0.17	0.234	0.304	0.456	0.235	3.37	3.577	4.197	3.023	2.345	0.293333	3.3024	3.4929	1.74584e-33	3.08955e-31	IL18RAP	PREDICTED: interleukin-18 receptor accessory protein [Pelodiscus sinensis]	Environmental Information Processing;Environmental Information Processing;Human Diseases	Signaling molecules and interaction;Signaling molecules and interaction;Immune disease	ko04060//Cytokine-cytokine receptor interaction;ko04061//Viral protein interaction with cytokine and cytokine receptor;ko05321//Inflammatory bowel disease	K05174;K05174;K05174	GO:0016020//membrane;GO:0044464//cell part	-	GO:0002376//immune system process;GO:0006952//defense response;GO:0007166//cell surface receptor signaling pathway;GO:0034097//response to cytokine;GO:0034614//cellular response to reactive oxygen species	--
LOC102451768	242	571	393	384	374	61	60	56	69	38	2.672	4.74	3.88	4.014	3.116	0.685	0.607	0.591	0.746	0.476	3.65167	0.621	-2.55589	2.05529e-33	3.60711e-31	DNMT3B	PREDICTED: LOW QUALITY PROTEIN: DNA (cytosine-5)-methyltransferase 3B [Pelodiscus sinensis]	Metabolism;Human Diseases;Metabolism	Global and overview maps;Cancer: overview;Amino acid metabolism	ko01100//Metabolic pathways;ko05206//MicroRNAs in cancer;ko00270//Cysteine and methionine metabolism	K17399;K17399;K17399	GO:0000790//nuclear chromatin;GO:0098687//chromosomal region	GO:0003712//transcription cofactor activity;GO:0003886//DNA (cytosine-5-)-methyltransferase activity;GO:0019899//enzyme binding;GO:0043169//cation binding;GO:0043565//sequence-specific DNA binding	GO:0006342//chromatin silencing;GO:0006357//regulation of transcription from RNA polymerase II promoter;GO:0006790//sulfur compound metabolic process;GO:0008104//protein localization;GO:0009048//dosage compensation by inactivation of X chromosome;GO:0009314//response to radiation;GO:0014074//response to purine-containing compound;GO:0031061//negative regulation of histone methylation;GO:0031062//…	--
LOC102460133	13	20	18	28	29	179	400	371	291	133	1.207	0.457	1.54	1.784	2.392	10.576	23.955	19.373	17.997	10.03	1.41483	16.3862	3.53378	2.49361e-33	4.34051e-31	CCR5	PREDICTED: C-C chemokine receptor type 5-like [Pelodiscus sinensis]	Cellular Processes;Environmental Information Processing;Human Diseases;Human Diseases;Human Diseases;Human Diseases;Organismal Systems;Human Diseases;Environmental Information Processing	Transport and catabolism;Signaling molecules and interaction;Infectious disease: viral;Infectious disease: viral;Cancer: overview;Infectious disease: viral;Immune system;Infectious disease: parasitic;Signaling molecules and interaction	ko04144//Endocytosis;ko04060//Cytokine-cytokine receptor interaction;ko05163//Human cytomegalovirus infection;ko05170//Human immunodeficiency virus 1 infection;ko05203//Viral carcinogenesis;ko05167//Kaposi sarcoma-associated herpesvirus infection;ko04062//Chemokine signaling pathway;ko05145//Toxoplasmosis;ko04061//Viral protein interaction with cytokine and cytokine receptor	K04180;K04180;K04180;K04180;K04180;K04180;K04180;K04180;K04180	GO:0016021//integral component of membrane;GO:0043005//neuron projection;GO:0043231//intracellular membrane-bounded organelle;GO:0044297//cell body;GO:0044444//cytoplasmic part;GO:0044459//plasma membrane part	GO:0004629//phospholipase C activity;GO:0004950//chemokine receptor activity;GO:0008092//cytoskeletal protein binding;GO:0019900//kinase binding;GO:0019957//C-C chemokine binding;GO:0046983//protein dimerization activity;GO:0048020//CCR chemokine receptor binding	GO:0002675//positive regulation of acute inflammatory response;GO:0002690//positive regulation of leukocyte chemotaxis;GO:0002693//positive regulation of cellular extravasation;GO:0002699//positive regulation of immune effector process;GO:0002827//positive regulation of T-helper 1 type immune response;GO:0002828//regulation of type 2 immune response;GO:0002887//negative regulation of myeloid leuk…	--
LOC102449655	81	39	108	62	46	1741	3179	2803	1541	1036	4.033	1.466	4.819	2.924	1.728	87.933	144.637	133.18	74.902	58.436	3.85033	99.8176	4.69624	3.50506e-33	6.05149e-31	SERPINB10	PREDICTED: serpin B10 isoform X1 [Pelodiscus sinensis]	-	-	-	-	-	-	-	--
LOC102453041	1036	775	604	644	1068	139	119	109	109	56	34.783	19.56	18.151	20.499	27.056	4.749	3.671	3.501	3.579	2.134	23.7402	3.5268	-2.7509	6.09519e-33	1.04385e-30	KMO	PREDICTED: kynurenine 3-monooxygenase isoform X1 [Pelodiscus sinensis]	Metabolism;Metabolism	Global and overview maps;Amino acid metabolism	ko01100//Metabolic pathways;ko00380//Tryptophan metabolism	K00486;K00486	-	-	-	--
LOC102454270	421	374	340	427	382	1248	2374	2307	1585	1067	19.728	13.168	14.3	18.936	13.505	59.597	101.844	103.475	72.83	56.801	16.133	78.9094	2.29018	7.07737e-33	1.20236e-30	tspan36	PREDICTED: tetraspanin-3-like isoform X1 [Pelodiscus sinensis]	-	-	-	-	GO:0031224//intrinsic component of membrane;GO:0031988//membrane-bounded vesicle	-	GO:0044699//single-organism process	--
LOC102456885	26	14	15	49	24	203	644	747	482	312	0.827	0.335	0.427	1.476	0.576	6.571	18.76	22.73	15.025	11.263	0.759833	14.8698	4.29056	1.14972e-32	1.93773e-30	Adam8	PREDICTED: disintegrin and metalloproteinase domain-containing protein 8 [Pelodiscus sinensis]	-	-	-	-	GO:0005767//secondary lysosome;GO:0015629//actin cytoskeleton;GO:0016021//integral component of membrane;GO:0030667//secretory granule membrane;GO:0043234//protein complex	GO:0004175//endopeptidase activity;GO:0019899//enzyme binding;GO:0046914//transition metal ion binding	GO:0000187//activation of MAPK activity;GO:0001666//response to hypoxia;GO:0002673//regulation of acute inflammatory response;GO:0002693//positive regulation of cellular extravasation;GO:0030595//leukocyte chemotaxis;GO:0031331//positive regulation of cellular catabolic process;GO:0031349//positive regulation of defense response;GO:0032846//positive regulation of homeostatic process;GO:0033081//r…	--
LOC102457896	164	318	220	301	260	928	1214	1287	701	851	3.98	5.802	4.774	6.915	4.761	22.911	26.975	29.872	16.668	23.433	5.16867	23.9718	2.21347	2.02148e-32	3.38018e-30	GRAMD2B	PREDICTED: GRAM domain-containing protein 3 [Pelodiscus sinensis]	-	-	-	-	GO:0005874//microtubule	-	-	--
LOC102463606	250	164	238	128	306	1253	1476	1531	1389	1522	7.04	3.472	5.992	3.412	6.502	35.894	38.054	41.231	38.32	48.627	5.23583	40.4252	2.94876	2.228e-32	3.69639e-30	ZC4H2	PREDICTED: zinc finger C4H2 domain-containing protein [Taeniopygia guttata]	-	-	-	-	GO:0043231//intracellular membrane-bounded organelle;GO:0097060//synaptic membrane	GO:0043169//cation binding	GO:0021515//cell differentiation in spinal cord;GO:0048468//cell development;GO:0050808//synapse organization	--
LOC102459395	4420	2831	2290	3145	3974	11841	16531	17670	15480	14553	82.823	39.961	38.32	55.753	55.901	227.363	285.892	319.443	285.954	311.366	53.6632	286.004	2.41403	2.33646e-32	3.84628e-30	IL4R	PREDICTED: interleukin-4 receptor subunit alpha isoform X1 [Pelodiscus sinensis]	Human Diseases;Environmental Information Processing;Environmental Information Processing;Environmental Information Processing;Organismal Systems;Organismal Systems;Organismal Systems;Human Diseases	Cancer: overview;Signal transduction;Signaling molecules and interaction;Signal transduction;Immune system;Immune system;Immune system;Immune disease	ko05200//Pathways in cancer;ko04151//PI3K-Akt signaling pathway;ko04060//Cytokine-cytokine receptor interaction;ko04630//JAK-STAT signaling pathway;ko04640//Hematopoietic cell lineage;ko04659//Th17 cell differentiation;ko04658//Th1 and Th2 cell differentiation;ko05321//Inflammatory bowel disease	K05071;K05071;K05071;K05071;K05071;K05071;K05071;K05071	GO:0031224//intrinsic component of membrane;GO:0043234//protein complex	GO:0004888//transmembrane signaling receptor activity;GO:0005488//binding	GO:0001562//response to protozoan;GO:0002696//positive regulation of leukocyte activation;GO:0002699//positive regulation of immune effector process;GO:0002826//negative regulation of T-helper 1 type immune response;GO:0002830//positive regulation of type 2 immune response;GO:0007166//cell surface receptor signaling pathway;GO:0010033//response to organic substance;GO:0032722//positive regulation…	--
LOC102459138	464	892	655	1125	705	3589	3260	4518	4107	2718	5.278	7.628	6.662	12.115	6.051	41.534	33.957	49.158	45.776	35.085	7.39983	41.102	2.47364	2.52527e-32	4.12512e-30	WWTR1	PREDICTED: WW domain-containing transcription regulator protein 1 isoform X1 [Pelodiscus sinensis]	Environmental Information Processing;Environmental Information Processing	Signal transduction;Signal transduction	ko04390//Hippo signaling pathway;ko04392//Hippo signaling pathway - multiple species	K16820;K16820	GO:0031981//nuclear lumen;GO:0043234//protein complex;GO:0044444//cytoplasmic part	GO:0000977//RNA polymerase II regulatory region sequence-specific DNA binding;GO:0003712//transcription cofactor activity;GO:0046983//protein dimerization activity	GO:0001503//ossification;GO:0001933//negative regulation of protein phosphorylation;GO:0006352//DNA-templated transcription, initiation;GO:0006357//regulation of transcription from RNA polymerase II promoter;GO:0007178//transmembrane receptor protein serine/threonine kinase signaling pathway;GO:0007417//central nervous system development;GO:0007498//mesoderm development;GO:0009887//organ morphoge…	--
LOC106732490	248	272	245	303	278	1767	2190	1724	1187	916	6.312	5.204	5.576	7.301	5.339	45.754	51.037	41.968	29.6	26.454	5.474	38.9626	2.83142	2.69795e-32	4.37356e-30	Hck	PREDICTED: tyrosine-protein kinase HCK [Pelodiscus sinensis]	Human Diseases;Human Diseases;Organismal Systems;Organismal Systems	Infectious disease: bacterial;Infectious disease: viral;Immune system;Immune system	ko05130//Pathogenic Escherichia coli infection;ko05167//Kaposi sarcoma-associated herpesvirus infection;ko04062//Chemokine signaling pathway;ko04666//Fc gamma R-mediated phagocytosis	K08893;K08893;K08893;K08893	-	-	-	--
LOC102456148	173	274	166	182	352	956	2189	1402	1556	1536	3.58	4.263	3.072	3.566	5.497	20.129	41.481	27.752	31.552	36.07	4.30783	31.3968	2.86558	3.44916e-32	5.54897e-30	NINJ1	PREDICTED: ninjurin-1 [Pelodiscus sinensis]	-	-	-	-	GO:0031224//intrinsic component of membrane	GO:0005488//binding	GO:0001952//regulation of cell-matrix adhesion;GO:0009888//tissue development;GO:0043010//camera-type eye development	--
LOC106732495	31	18	3	7	16	212	425	516	273	371	2.51	1.096	0.217	0.537	0.978	17.464	31.508	39.96	21.658	34.085	1.11883	28.935	4.69275	3.67566e-32	5.8689e-30	-	-	-	-	-	-	-	-	-	-
LOC102449783	49	24	4	50	38	826	646	843	427	700	2.003	0.737	0.146	1.935	1.172	34.346	24.176	32.954	17.099	32.464	1.18967	28.2078	4.56746	7.24387e-32	1.14799e-29	RND1	PREDICTED: rho-related GTP-binding protein Rho6 [Pelodiscus sinensis]	Organismal Systems	Development and regeneration	ko04360//Axon guidance	K07531	GO:0005924//cell-substrate adherens junction;GO:0016020//membrane;GO:0031988//membrane-bounded vesicle;GO:0043231//intracellular membrane-bounded organelle;GO:0043232//intracellular non-membrane-bounded organelle;GO:0044444//cytoplasmic part	GO:0005515//protein binding;GO:0017111//nucleoside-triphosphatase activity;GO:0032550//purine ribonucleoside binding	GO:0007155//cell adhesion;GO:0008104//protein localization;GO:0030036//actin cytoskeleton organization;GO:0035556//intracellular signal transduction;GO:0042551//neuron maturation;GO:0097485//neuron projection guidance	--
LOC102463153	420	214	326	271	537	2018	4202	3870	3252	1835	31.786	12.175	22.061	19.416	30.666	155.372	291.172	280.12	241.131	157.574	24.1272	225.074	3.22167	1.21565e-31	1.91226e-29	LYZ	PREDICTED: lysozyme C-like [Pelodiscus sinensis]	Organismal Systems	Digestive system	ko04970//Salivary secretion	K13915	GO:0005788//endoplasmic reticulum lumen;GO:0005798//Golgi-associated vesicle;GO:0042995//cell projection;GO:0044421//extracellular region part	GO:0004553//hydrolase activity, hydrolyzing O-glycosyl compounds;GO:0005515//protein binding	GO:0001894//tissue homeostasis;GO:0009620//response to fungus;GO:0009987//cellular process;GO:0042742//defense response to bacterium	--
LOC102444190	2158	1250	3486	1899	2444	51	129	101	116	70	24.597	11.028	35.58	20.608	21.062	0.619	1.378	1.125	1.305	0.925	20.1118	1.0704	-4.23182	1.29551e-31	2.02289e-29	PPARGC1A	PREDICTED: peroxisome proliferator-activated receptor gamma coactivator 1-alpha isoform X1 [Pelodiscus sinensis]	Human Diseases;Organismal Systems;Organismal Systems;Environmental Information Processing;Environmental Information Processing;Human Diseases;Organismal Systems;Organismal Systems;Organismal Systems	Neurodegenerative disease;Environmental adaptation;Endocrine system;Signal transduction;Signal transduction;Endocrine and metabolic disease;Endocrine system;Aging;Endocrine system	ko05016//Huntington disease;ko04714//Thermogenesis;ko04910//Insulin signaling pathway;ko04371//Apelin signaling pathway;ko04152//AMPK signaling pathway;ko04931//Insulin resistance;ko04922//Glucagon signaling pathway;ko04211//Longevity regulating pathway;ko04920//Adipocytokine signaling pathway	K07202;K07202;K07202;K07202;K07202;K07202;K07202;K07202;K07202	-	-	-	--
LOC102449290	200	191	158	167	174	479	588	733	530	511	4.797	3.444	3.389	3.792	3.149	11.689	12.914	16.816	12.456	13.908	3.791	13.5566	1.83835	1.42005e-31	2.20118e-29	UBE2Z	PREDICTED: ubiquitin-conjugating enzyme E2 Z [Pelodiscus sinensis]	Genetic Information Processing	Folding, sorting and degradation	ko04120//Ubiquitin mediated proteolysis	K10585	-	-	-	--
LOC102462081	1580	3074	4117	5559	3232	324	460	291	330	213	26.229	38.399	61.063	85.205	39.711	5.447	7.082	4.443	5.29	4.018	48.5072	5.256	-3.20616	2.20801e-31	3.39778e-29	Prkag2	PREDICTED: 5'-AMP-activated protein kinase subunit gamma-2 isoform X1 [Chelonia mydas]	Organismal Systems;Cellular Processes;Organismal Systems;Organismal Systems;Human Diseases;Environmental Information Processing;Environmental Information Processing;Environmental Information Processing;Human Diseases;Organismal Systems;Human Diseases;Organismal Systems;Organismal Systems;Organismal Systems;Organismal Systems	Environmental adaptation;Cellular community - eukaryotes;Endocrine system;Endocrine system;Endocrine and metabolic disease;Signal transduction;Signal transduction;Signal transduction;Endocrine and metabolic disease;Endocrine system;Cardiovascular disease;Aging;Endocrine system;Aging;Environmental adaptation	ko04714//Thermogenesis;ko04530//Tight junction;ko04921//Oxytocin signaling pathway;ko04910//Insulin signaling pathway;ko04932//Non-alcoholic fatty liver disease;ko04371//Apelin signaling pathway;ko04068//FoxO signaling pathway;ko04152//AMPK signaling pathway;ko04931//Insulin resistance;ko04922//Glucagon signaling pathway;ko05410//Hypertrophic cardiomyopathy;ko04211//Longevity regulating pathway;k…	K07200;K07200;K07200;K07200;K07200;K07200;K07200;K07200;K07200;K07200;K07200;K07200;K07200;K07200;K07200	GO:0031981//nuclear lumen;GO:0044421//extracellular region part;GO:0044444//cytoplasmic part	GO:0004674//protein serine/threonine kinase activity;GO:0019900//kinase binding;GO:0030291//protein serine/threonine kinase inhibitor activity;GO:0032550//purine ribonucleoside binding	GO:0001934//positive regulation of protein phosphorylation;GO:0006073//cellular glucan metabolic process;GO:0006352//DNA-templated transcription, initiation;GO:0006469//negative regulation of protein kinase activity;GO:0006633//fatty acid biosynthetic process;GO:0006694//steroid biosynthetic process;GO:0006839//mitochondrial transport;GO:0006996//organelle organization;GO:0007169//transmembrane r…	--
LOC102456589	205	447	516	536	522	57	49	53	31	31	2.322	4.083	5.161	5.642	4.088	0.732	0.448	0.492	0.307	0.377	4.16717	0.4712	-3.14466	2.35349e-31	3.5956e-29	PTPN3	PREDICTED: tyrosine-protein phosphatase non-receptor type 3 [Pelodiscus sinensis]	-	-	-	-	GO:0005886//plasma membrane;GO:0043232//intracellular non-membrane-bounded organelle;GO:0044425//membrane part	GO:0004721//phosphoprotein phosphatase activity;GO:0016247//channel regulator activity;GO:0019899//enzyme binding;GO:0045309//protein phosphorylated amino acid binding	GO:0000278//mitotic cell cycle;GO:0001889//liver development;GO:0003254//regulation of membrane depolarization;GO:0006470//protein dephosphorylation;GO:0031330//negative regulation of cellular catabolic process;GO:0032412//regulation of ion transmembrane transporter activity	--
LOC102445882	260	834	537	427	517	56	63	40	67	51	3.983	9.605	7.356	6.181	5.976	0.873	0.884	0.576	0.993	0.886	6.69333	0.8424	-2.99015	4.34321e-31	6.58803e-29	CACNB2	PREDICTED: voltage-dependent L-type calcium channel subunit beta-2 isoform X1 [Pelodiscus sinensis]	Environmental Information Processing;Organismal Systems;Human Diseases;Organismal Systems;Human Diseases;Human Diseases;Organismal Systems	Signal transduction;Endocrine system;Cardiovascular disease;Circulatory system;Cardiovascular disease;Cardiovascular disease;Circulatory system	ko04010//MAPK signaling pathway;ko04921//Oxytocin signaling pathway;ko05414//Dilated cardiomyopathy;ko04261//Adrenergic signaling in cardiomyocytes;ko05410//Hypertrophic cardiomyopathy;ko05412//Arrhythmogenic right ventricular cardiomyopathy;ko04260//Cardiac muscle contraction	K04863;K04863;K04863;K04863;K04863;K04863;K04863	-	-	-	--
LOC102448412	3	2	7	7	5	114	160	164	231	58	0.099	0.05	0.207	0.219	0.125	3.836	4.846	5.188	7.486	2.177	0.1495	4.7066	4.97647	4.8498e-31	7.30428e-29	MMP27	PREDICTED: matrix metalloproteinase-27 [Pelodiscus sinensis]	-	-	-	-	GO:0031012//extracellular matrix;GO:0031312//extrinsic component of organelle membrane;GO:0043231//intracellular membrane-bounded organelle	GO:0046914//transition metal ion binding;GO:0070011//peptidase activity, acting on L-amino acid peptides	GO:0019538//protein metabolic process	--
LOC102449089	26	31	19	69	37	338	249	396	351	238	0.579	0.519	0.378	1.455	0.622	7.657	5.077	8.434	7.658	6.013	0.699333	6.9678	3.31665	5.14056e-31	7.68767e-29	mogat1	PREDICTED: 2-acylglycerol O-acyltransferase 1 isoform X1 [Pelodiscus sinensis]	Metabolism	Lipid metabolism	ko00561//Glycerolipid metabolism	K14458	GO:0031090//organelle membrane;GO:0031224//intrinsic component of membrane;GO:0043231//intracellular membrane-bounded organelle	GO:0016411//acylglycerol O-acyltransferase activity	GO:0006641//triglyceride metabolic process;GO:0019400//alditol metabolic process;GO:0046339//diacylglycerol metabolic process	--
LOC102459821	5	15	10	6	11	123	189	194	126	59	0.166	0.421	0.322	0.208	0.275	4.388	5.949	6.288	4.263	2.258	0.274167	4.6292	4.07764	6.14484e-31	9.1253e-29	--	PREDICTED: allergin-1, partial [Pelodiscus sinensis]	-	-	-	-	GO:0044425//membrane part;GO:0044464//cell part	-	GO:0044763//single-organism cellular process;GO:0050794//regulation of cellular process;GO:0050896//response to stimulus	--
LOC102463719	4	3	3	7	3	76	228	163	77	93	0.165	0.093	0.111	0.274	0.094	3.197	8.631	6.445	3.119	4.363	0.158	5.151	5.02686	6.29055e-31	9.27681e-29	BCL2A1	PREDICTED: bcl-2-related protein A1 [Pelodiscus sinensis]	Human Diseases;Cellular Processes;Environmental Information Processing;Human Diseases	Cancer: overview;Cell growth and death;Signal transduction;Cancer: specific types	ko05202//Transcriptional misregulation in cancer;ko04210//Apoptosis;ko04064//NF-kappa B signaling pathway;ko05221//Acute myeloid leukemia	K02162;K02162;K02162;K02162	-	-	-	--
LOC102444339	539	1656	1532	1578	1893	201	165	129	142	108	4.31	10.002	10.968	11.896	11.404	1.62	1.215	0.991	1.088	0.979	9.96017	1.1786	-3.0791	7.18783e-31	1.0527e-28	EEF2K	PREDICTED: eukaryotic elongation factor 2 kinase isoform X1 [Pelodiscus sinensis]	Organismal Systems;Environmental Information Processing	Endocrine system;Signal transduction	ko04921//Oxytocin signaling pathway;ko04152//AMPK signaling pathway	K08292;K08292	GO:0044444//cytoplasmic part	GO:0004683//calmodulin-dependent protein kinase activity;GO:0005515//protein binding;GO:0008135//translation factor activity, RNA binding;GO:0032550//purine ribonucleoside binding;GO:0046872//metal ion binding	GO:0001932//regulation of protein phosphorylation;GO:0007169//transmembrane receptor protein tyrosine kinase signaling pathway;GO:0034645//cellular macromolecule biosynthetic process	--
LOC102457922	235	197	243	371	161	1268	1443	1878	1378	1329	3.282	2.068	3.035	4.906	1.697	18.017	18.453	25.087	18.857	21.061	2.85383	20.295	2.83015	9.16867e-31	1.3336e-28	HSPA13	PREDICTED: heat shock 70 kDa protein 13 [Pelodiscus sinensis]	-	-	-	-	GO:0031988//membrane-bounded vesicle;GO:0043231//intracellular membrane-bounded organelle	GO:0032550//purine ribonucleoside binding	-	--
MSTRG.26708	4965	4298	5654	5305	5466	1025	1482	1221	1287	1093	72.44	47.141	73.763	73.275	60.176	15.214	19.798	17.038	18.397	18.094	63.9693	17.7082	-1.85296	9.60616e-31	1.38773e-28	--	-	-	-	-	-	-	-	-	--
LOC102463994	381	1215	398	269	280	13	28	25	30	14	4.011	9.412	3.825	2.782	2.265	0.157	0.266	0.271	0.328	0.146	4.72217	0.2336	-4.33734	1.03204e-30	1.48083e-28	PLCH1	PREDICTED: 1-phosphatidylinositol 4,5-bisphosphate phosphodiesterase eta-1 isoform X1 [Pelodiscus sinensis]	Metabolism;Metabolism	Global and overview maps;Carbohydrate metabolism	ko01100//Metabolic pathways;ko00562//Inositol phosphate metabolism	K19006;K19006	GO:0016020//membrane;GO:0043227//membrane-bounded organelle;GO:0044444//cytoplasmic part	GO:0004629//phospholipase C activity;GO:0046872//metal ion binding;GO:0060089//molecular transducer activity	GO:0006629//lipid metabolic process;GO:0006796//phosphate-containing compound metabolic process;GO:0048017//inositol lipid-mediated signaling	--
LOC102445273	469	405	173	257	402	2140	4058	2268	2121	1657	18.203	11.788	6.253	9.765	12.089	84.41	142.272	88.882	82.514	78.87	11.1288	95.3896	3.09953	1.29483e-30	1.84544e-28	Plscr1	PREDICTED: phospholipid scramblase 1-like isoform X1 [Pelodiscus sinensis]	-	-	-	-	-	-	-	--
LOC102458090	65	109	98	146	82	588	839	1130	655	349	0.992	1.247	1.329	2.102	0.924	8.995	11.473	16.215	9.639	5.987	1.2855	10.4618	3.02473	2.0759e-30	2.93892e-28	CSF2RA	PREDICTED: granulocyte-macrophage colony-stimulating factor receptor subunit alpha-like isoform X1 [Pelodiscus sinensis]	Human Diseases;Environmental Information Processing;Environmental Information Processing;Organismal Systems	Cancer: overview;Signaling molecules and interaction;Signal transduction;Immune system	ko05200//Pathways in cancer;ko04060//Cytokine-cytokine receptor interaction;ko04630//JAK-STAT signaling pathway;ko04640//Hematopoietic cell lineage	K05066;K05066;K05066;K05066	GO:0016020//membrane	-	-	--
LOC102446159	25	34	50	29	31	175	276	294	227	145	0.993	1.015	1.775	1.09	0.929	7.07	10.035	11.166	8.832	6.533	1.14683	8.7272	2.92786	2.24857e-30	3.16229e-28	NCF4	PREDICTED: neutrophil cytosol factor 4 [Pelodiscus sinensis]	Cellular Processes;Human Diseases;Organismal Systems;Organismal Systems	Transport and catabolism;Infectious disease: parasitic;Immune system;Development and regeneration	ko04145//Phagosome;ko05140//Leishmaniasis;ko04670//Leukocyte transendothelial migration;ko04380//Osteoclast differentiation	K08012;K08012;K08012;K08012	GO:0005767//secondary lysosome;GO:0031090//organelle membrane;GO:0044459//plasma membrane part	GO:0005515//protein binding;GO:0008047//enzyme activator activity;GO:1901981//phosphatidylinositol phosphate binding	GO:0006996//organelle organization;GO:0007169//transmembrane receptor protein tyrosine kinase signaling pathway;GO:0009893//positive regulation of metabolic process;GO:0035556//intracellular signal transduction;GO:0042590//antigen processing and presentation of exogenous peptide antigen via MHC class I;GO:0044403//symbiosis, encompassing mutualism through parasitism;GO:0044710//single-organism me…	--
LOC102452615	140	153	126	98	120	697	618	803	454	567	3.463	2.845	2.787	2.295	2.24	17.538	13.996	18.996	11.002	15.913	2.56217	15.489	2.59581	2.28828e-30	3.19696e-28	Dennd2d	PREDICTED: DENN domain-containing protein 2D, partial [Pelodiscus sinensis]	-	-	-	-	GO:0044424//intracellular part	GO:0005088//Ras guanyl-nucleotide exchange factor activity	GO:0043087//regulation of GTPase activity	--
LOC102443901	15	10	7	56	17	347	632	507	426	345	0.463	0.217	0.193	1.533	0.375	10.209	16.735	14.024	12.146	11.506	0.516	12.924	4.64654	2.60803e-30	3.61988e-28	SLC2A6	PREDICTED: solute carrier family 2, facilitated glucose transporter member 6 isoform X1 [Pelodiscus sinensis]	-	-	-	-	-	-	-	--
LOC106732179	115	152	125	143	206	1245	2069	815	710	725	1.543	1.555	1.519	1.842	2.113	17.185	25.668	10.57	9.399	11.156	1.77083	14.7956	3.06267	2.79108e-30	3.8488e-28	ADAMTS3	PREDICTED: A disintegrin and metalloproteinase with thrombospondin motifs 3-like [Pelodiscus sinensis]	-	-	-	-	GO:0031012//extracellular matrix;GO:0031988//membrane-bounded vesicle;GO:0044421//extracellular region part	GO:0004175//endopeptidase activity;GO:0046914//transition metal ion binding	GO:0001816//cytokine production;GO:0006508//proteolysis;GO:0009059//macromolecule biosynthetic process;GO:0009967//positive regulation of signal transduction;GO:0030198//extracellular matrix organization	--
LOC102445486	173	288	257	265	287	14	4	8	15	25	6.623	8.296	8.81	9.609	8.32	0.537	0.141	0.304	0.552	1.088	8.93133	0.5244	-4.09014	3.20732e-30	4.39424e-28	TBX3	PREDICTED: T-box transcription factor TBX3 [Chrysemys picta bellii]	Cellular Processes	Cellular community - eukaryotes	ko04550//Signaling pathways regulating pluripotency of stem cells	K10177	GO:0043231//intracellular membrane-bounded organelle;GO:0043234//protein complex	GO:0000977//RNA polymerase II regulatory region sequence-specific DNA binding;GO:0000982//transcription factor activity, RNA polymerase II core promoter proximal region sequence-specific binding;GO:0001085//RNA polymerase II transcription factor binding	GO:0000578//embryonic axis specification;GO:0001944//vasculature development;GO:0003002//regionalization;GO:0003143//embryonic heart tube morphogenesis;GO:0006357//regulation of transcription from RNA polymerase II promoter;GO:0007569//cell aging;GO:0008284//positive regulation of cell proliferation;GO:0030326//embryonic limb morphogenesis;GO:0030855//epithelial cell differentiation;GO:0032274//g…	T-box
MSTRG.29083	791	653	649	996	849	3742	5490	3030	2730	2573	9.547	5.925	7.004	11.381	7.732	45.949	60.671	34.978	32.284	35.238	8.20917	41.824	2.34902	5.58518e-30	7.603e-28	--	-	-	-	-	-	-	-	-	--
MSTRG.25859	100	216	176	123	238	15	4	7	12	5	0.922	1.501	1.451	1.074	1.656	0.141	0.034	0.062	0.109	0.052	1.333	0.0796	-4.06576	6.28987e-30	8.50775e-28	--	-	-	-	-	-	-	-	-	--
LOC102443660	224	371	333	334	392	60	60	60	72	31	4.599	5.705	6.069	6.517	6.082	1.258	1.132	1.183	1.454	0.725	5.70083	1.1504	-2.30904	6.90411e-30	9.27947e-28	V-MAF	PREDICTED: transcription factor Maf [Pelodiscus sinensis]	Human Diseases;Organismal Systems;Human Diseases	Cancer: overview;Immune system;Immune disease	ko05202//Transcriptional misregulation in cancer;ko04658//Th1 and Th2 cell differentiation;ko05321//Inflammatory bowel disease	K09035;K09035;K09035	GO:0043231//intracellular membrane-bounded organelle;GO:0043234//protein complex	GO:0000982//transcription factor activity, RNA polymerase II core promoter proximal region sequence-specific binding;GO:0043566//structure-specific DNA binding;GO:0046983//protein dimerization activity	GO:0002088//lens development in camera-type eye;GO:0002762//negative regulation of myeloid leukocyte differentiation;GO:0006357//regulation of transcription from RNA polymerase II promoter;GO:0021546//rhombomere development;GO:0030217//T cell differentiation;GO:0032845//negative regulation of homeostatic process;GO:0035282//segmentation;GO:0043583//ear development;GO:0048598//embryonic morphogene…	--
LOC102463806	213	289	193	296	226	745	1037	1628	1610	953	1.798	1.834	1.457	2.365	1.439	6.397	8.014	13.142	13.313	9.127	1.78317	9.9986	2.48728	7.89909e-30	1.055e-27	NLRC5	PREDICTED: protein NLRC5 [Pelodiscus sinensis]	-	-	-	-	GO:0005737//cytoplasm	GO:0097159//organic cyclic compound binding;GO:1901363//heterocyclic compound binding	GO:0001961//positive regulation of cytokine-mediated signaling pathway;GO:0002376//immune system process;GO:0006355//regulation of transcription, DNA-templated;GO:0006952//defense response;GO:0010557//positive regulation of macromolecule biosynthetic process;GO:0048519//negative regulation of biological process;GO:0065009//regulation of molecular function	--
LOC102463971	821	560	495	361	577	58	37	15	20	37	18.072	9.261	9.739	7.515	9.576	1.297	0.745	0.315	0.431	0.923	10.7442	0.7422	-3.8556	1.20463e-29	1.59885e-27	Mrgprh	PREDICTED: mas-related G-protein coupled receptor member H-like [Pelodiscus sinensis]	-	-	-	-	GO:0016020//membrane;GO:0044464//cell part	GO:0004871//signal transducer activity;GO:0042277//peptide binding	GO:0006275//regulation of DNA replication;GO:0007186//G-protein coupled receptor signaling pathway;GO:0008406//gonad development;GO:0010676//positive regulation of cellular carbohydrate metabolic process;GO:0021543//pallium development;GO:0031347//regulation of defense response;GO:0032147//activation of protein kinase activity;GO:0032870//cellular response to hormone stimulus;GO:0042127//regulati…	--
MSTRG.3793	3	0	5	0	3	88	105	147	140	166	0.156	0	0.232	0	0.118	4.653	4.996	7.307	7.128	9.789	0.0843333	6.7746	6.32789	1.36102e-29	1.79519e-27	--	interleukin-27 receptor subunit alpha isoform X3 [Mauremys reevesii]	Environmental Information Processing;Environmental Information Processing;Organismal Systems	Signaling molecules and interaction;Signal transduction;Immune system	ko04060//Cytokine-cytokine receptor interaction;ko04630//JAK-STAT signaling pathway;ko04659//Th17 cell differentiation	K19598;K19598;K19598	-	-	-	--
LOC102462077	175	320	319	336	247	1257	1573	1533	1024	939	1.72	2.364	2.803	3.126	1.831	12.565	14.152	14.407	9.858	10.469	2.248	12.2902	2.45079	1.76351e-29	2.31173e-27	Klf13	PREDICTED: Krueppel-like factor 13 [Pelodiscus sinensis]	-	-	-	-	GO:0016020//membrane;GO:0031981//nuclear lumen	GO:0000982//transcription factor activity, RNA polymerase II core promoter proximal region sequence-specific binding;GO:0003676//nucleic acid binding;GO:0043169//cation binding	GO:0006357//regulation of transcription from RNA polymerase II promoter;GO:0007275//multicellular organism development;GO:0010837//regulation of keratinocyte proliferation;GO:0030518//intracellular steroid hormone receptor signaling pathway;GO:0032845//negative regulation of homeostatic process;GO:0032870//cellular response to hormone stimulus;GO:0048511//rhythmic process;GO:0051414//response to …	zf-C2H2
LOC102454567	3828	1924	3318	1522	4694	188	38	80	129	61	81.506	30.793	63.177	30.679	75.414	4.073	0.741	1.628	2.693	1.473	52.6283	2.1216	-4.63262	2.33119e-29	3.03712e-27	MC5R	PREDICTED: melanocortin receptor 5 [Pelodiscus sinensis]	Environmental Information Processing	Signaling molecules and interaction	ko04080//Neuroactive ligand-receptor interaction	K04203	GO:0016021//integral component of membrane	GO:0005488//binding;GO:0008528//G-protein coupled peptide receptor activity	GO:0007186//G-protein coupled receptor signaling pathway;GO:0015980//energy derivation by oxidation of organic compounds;GO:0030804//positive regulation of cyclic nucleotide biosynthetic process;GO:0040007//growth;GO:0048871//multicellular organismal homeostasis	--
LOC102454008	18	53	22	23	17	146	357	517	322	231	0.509	1.126	0.556	0.615	0.363	4.198	9.238	13.975	8.916	7.408	0.636167	8.747	3.78131	2.46596e-29	3.19311e-27	MATK	PREDICTED: megakaryocyte-associated tyrosine-protein kinase [Pelodiscus sinensis]	Organismal Systems	Nervous system	ko04722//Neurotrophin signaling pathway	K08888	-	-	-	--
LOC102445383	439	952	543	409	1034	86	79	46	64	69	4.186	6.878	4.673	3.723	7.476	0.859	0.692	0.423	0.597	0.758	5.9225	0.6658	-3.15305	2.5938e-29	3.3383e-27	Itgb4	PREDICTED: integrin beta-4 isoform X3 [Pelodiscus sinensis]	Environmental Information Processing;Human Diseases;Cellular Processes;Cellular Processes;Human Diseases;Human Diseases;Environmental Information Processing;Human Diseases	Signal transduction;Infectious disease: viral;Cell motility;Cellular community - eukaryotes;Cardiovascular disease;Cardiovascular disease;Signaling molecules and interaction;Cardiovascular disease	ko04151//PI3K-Akt signaling pathway;ko05165//Human papillomavirus infection;ko04810//Regulation of actin cytoskeleton;ko04510//Focal adhesion;ko05414//Dilated cardiomyopathy;ko05410//Hypertrophic cardiomyopathy;ko04512//ECM-receptor interaction;ko05412//Arrhythmogenic right ventricular cardiomyopathy	K06525;K06525;K06525;K06525;K06525;K06525;K06525;K06525	GO:0005887//integral component of plasma membrane;GO:0030055//cell-substrate junction;GO:0031988//membrane-bounded vesicle;GO:0043234//protein complex;GO:0044420//extracellular matrix component;GO:0044421//extracellular region part;GO:0044444//cytoplasmic part	GO:0005102//receptor binding;GO:0060089//molecular transducer activity	GO:0006928//movement of cell or subcellular component;GO:0006950//response to stress;GO:0007044//cell-substrate junction assembly;GO:0007166//cell surface receptor signaling pathway;GO:0030031//cell projection assembly;GO:0030154//cell differentiation;GO:0031589//cell-substrate adhesion;GO:0035295//tube development;GO:0042475//odontogenesis of dentin-containing tooth;GO:0043062//extracellular str…	--
LOC102461898	536	559	369	479	757	102	103	63	90	44	6.482	5.082	3.99	5.484	6.908	1.255	1.14	0.729	1.066	0.604	5.5065	0.9588	-2.52183	2.98098e-29	3.8135e-27	mast3	PREDICTED: microtubule-associated serine/threonine-protein kinase 3 [Pelodiscus sinensis]	-	-	-	-	-	GO:0004672//protein kinase activity;GO:0032550//purine ribonucleoside binding;GO:0046872//metal ion binding	GO:0006464//cellular protein modification process;GO:0006796//phosphate-containing compound metabolic process	--
LOC102455506	84	120	40	90	68	391	538	579	385	311	1.18	1.267	0.502	1.197	0.721	5.588	6.92	7.779	5.299	4.957	1.02983	6.1086	2.56843	3.11837e-29	3.96537e-27	Lrrc32	PREDICTED: leucine-rich repeat-containing protein 32 [Pelodiscus sinensis]	-	-	-	-	GO:0016021//integral component of membrane	GO:0038023//signaling receptor activity	GO:0001818//negative regulation of cytokine production;GO:0002224//toll-like receptor signaling pathway;GO:0010467//gene expression;GO:0042130//negative regulation of T cell proliferation;GO:0051707//response to other organism	--
LOC102448947	1119	2025	1843	1207	2345	329	201	208	179	224	7.946	10.804	11.768	8.174	12.828	2.37	1.285	1.428	1.242	1.777	10.426	1.6204	-2.68576	3.58962e-29	4.53745e-27	Dsp	PREDICTED: desmoplakin isoform X1 [Pelodiscus sinensis]	Human Diseases	Cardiovascular disease	ko05412//Arrhythmogenic right ventricular cardiomyopathy	K10381	GO:0005886//plasma membrane;GO:0005913//cell-cell adherens junction;GO:0031988//membrane-bounded vesicle;GO:0043231//intracellular membrane-bounded organelle;GO:0043232//intracellular non-membrane-bounded organelle;GO:0043234//protein complex;GO:0044291//cell-cell contact zone	GO:0003723//RNA binding;GO:0004672//protein kinase activity;GO:0005198//structural molecule activity;GO:0019901//protein kinase binding;GO:0032550//purine ribonucleoside binding;GO:0086080//protein binding involved in heterotypic cell-cell adhesion	GO:0002027//regulation of heart rate;GO:0006464//cellular protein modification process;GO:0006796//phosphate-containing compound metabolic process;GO:0009611//response to wounding;GO:0009913//epidermal cell differentiation;GO:0012501//programmed cell death;GO:0022411//cellular component disassembly;GO:0034113//heterotypic cell-cell adhesion;GO:0045104//intermediate filament cytoskeleton organizat…	--
LOC102445079	6749	9429	6496	6176	9368	1818	2158	1541	1990	1893	202.384	215.748	174.627	174.546	211.032	55.977	60.013	44.429	58.81	64.122	208.6	56.6702	-1.88007	5.43621e-29	6.83096e-27	SHMT1	PREDICTED: serine hydroxymethyltransferase, cytosolic [Pelodiscus sinensis]	Metabolism;Metabolism;Metabolism;Metabolism;Human Diseases;Metabolism;Metabolism	Global and overview maps;Global and overview maps;Global and overview maps;Amino acid metabolism;Drug resistance: antineoplastic;Carbohydrate metabolism;Metabolism of cofactors and vitamins	ko01100//Metabolic pathways;ko01200//Carbon metabolism;ko01230//Biosynthesis of amino acids;ko00260//Glycine, serine and threonine metabolism;ko01523//Antifolate resistance;ko00630//Glyoxylate and dicarboxylate metabolism;ko00670//One carbon pool by folate	K00600;K00600;K00600;K00600;K00600;K00600;K00600	GO:0031981//nuclear lumen;GO:0031988//membrane-bounded vesicle;GO:0044444//cytoplasmic part	GO:0004793//threonine aldolase activity;GO:0008238//exopeptidase activity;GO:0016742//hydroxymethyl-, formyl- and related transferase activity;GO:0031406//carboxylic acid binding;GO:0046983//protein dimerization activity	GO:0006144//purine nucleobase metabolic process;GO:0006545//glycine biosynthetic process;GO:0006563//L-serine metabolic process;GO:0006578//amino-acid betaine biosynthetic process;GO:0006730//one-carbon metabolic process;GO:0006760//folic acid-containing compound metabolic process;GO:0006766//vitamin metabolic process;GO:0019538//protein metabolic process;GO:0051260//protein homooligomerization	--
LOC102453205	2	20	7	16	14	202	212	293	262	81	0.042	0.343	0.13	0.346	0.241	4.462	4.072	5.943	5.347	2.005	0.2325	4.3658	4.23094	5.58234e-29	6.97332e-27	QPCT	PREDICTED: glutaminyl-peptide cyclotransferase [Pelodiscus sinensis]	-	-	-	-	-	-	-	--
LOC102451596	1048	1624	1155	923	1234	341	339	311	259	238	31.882	35.355	30.305	26.329	28.944	10.03	9.301	9.459	7.837	8.294	30.1513	8.9842	-1.74676	5.70403e-29	7.08367e-27	NR2F2	PREDICTED: COUP transcription factor 2 isoform X1 [Pelodiscus sinensis]	-	-	-	-	GO:0031981//nuclear lumen	GO:0000981//RNA polymerase II transcription factor activity, sequence-specific DNA binding;GO:0003712//transcription cofactor activity;GO:0005501//retinoid binding;GO:0038023//signaling receptor activity;GO:0044212//transcription regulatory region DNA binding;GO:0046914//transition metal ion binding;GO:0046983//protein dimerization activity	GO:0000079//regulation of cyclin-dependent protein serine/threonine kinase activity;GO:0001568//blood vessel development;GO:0001936//regulation of endothelial cell proliferation;GO:0003002//regionalization;GO:0006352//DNA-templated transcription, initiation;GO:0009755//hormone-mediated signaling pathway;GO:0010557//positive regulation of macromolecule biosynthetic process;GO:0010594//regulation o…	RXR-like
LOC102446358	41	58	49	120	60	569	676	664	566	240	0.759	0.804	0.811	2.104	0.838	10.721	11.456	11.77	10.264	5.033	1.03283	9.8488	3.25334	6.19853e-29	7.65303e-27	CALHM6	PREDICTED: protein FAM26F-like [Pelodiscus sinensis]	-	-	-	-	-	-	-	--
LOC102449586	51	88	50	62	71	225	256	347	201	244	1.678	2.177	1.471	1.931	1.763	7.532	7.712	10.92	6.48	9.109	1.82933	8.3506	2.19056	6.24896e-29	7.6557e-27	BAK1	PREDICTED: bcl-2 homologous antagonist/killer [Pelodiscus sinensis]	Human Diseases;Human Diseases;Human Diseases;Human Diseases;Human Diseases;Human Diseases;Human Diseases;Human Diseases;Human Diseases;Cellular Processes;Human Diseases;Human Diseases;Genetic Information Processing;Human Diseases;Human Diseases;Human Diseases;Human Diseases;Human Diseases;Human Diseases;Human Diseases;Human Diseases;Human Diseases;Human Diseases;Human Diseases;Human Diseases;Huma…	Cancer: overview;Infectious disease: viral;Infectious disease: viral;Infectious disease: bacterial;Cancer: overview;Infectious disease: viral;Infectious disease: viral;Infectious disease: bacterial;Infectious disease: viral;Cell growth and death;Cancer: overview;Infectious disease: viral;Folding, sorting and degradation;Infectious disease: viral;Cancer: specific types;Infectious disease: viral;Ca…	ko05200//Pathways in cancer;ko05168//Herpes simplex virus 1 infection;ko05165//Human papillomavirus infection;ko05130//Pathogenic Escherichia coli infection;ko05202//Transcriptional misregulation in cancer;ko05169//Epstein-Barr virus infection;ko05163//Human cytomegalovirus infection;ko05132//Salmonella infection;ko05170//Human immunodeficiency virus 1 infection;ko04210//Apoptosis;ko05203//Viral …	K14021;K14021;K14021;K14021;K14021;K14021;K14021;K14021;K14021;K14021;K14021;K14021;K14021;K14021;K14021;K14021;K14021;K14021;K14021;K14021;K14021;K14021;K14021;K14021;K14021;K14021;K14021;K14021;K14021;K14021;K14021;K14021	-	-	-	--
LOC102463217	67	41	33	67	28	272	686	1093	517	441	6.485	2.984	2.856	6.14	2.045	26.786	60.8	101.19	49.032	48.436	4.18533	57.2488	3.77383	6.2728e-29	7.6557e-27	CCL3	PREDICTED: C-C motif chemokine 3-like [Pelodiscus sinensis]	Environmental Information Processing;Human Diseases;Organismal Systems;Environmental Information Processing;Organismal Systems;Environmental Information Processing;Organismal Systems	Signaling molecules and interaction;Infectious disease: viral;Immune system;Signal transduction;Immune system;Signaling molecules and interaction;Immune system	ko04060//Cytokine-cytokine receptor interaction;ko05163//Human cytomegalovirus infection;ko04062//Chemokine signaling pathway;ko04064//NF-kappa B signaling pathway;ko04620//Toll-like receptor signaling pathway;ko04061//Viral protein interaction with cytokine and cytokine receptor;ko04623//Cytosolic DNA-sensing pathway	K12964;K12964;K12964;K12964;K12964;K12964;K12964	GO:0044421//extracellular region part;GO:0044444//cytoplasmic part	GO:0004697//protein kinase C activity;GO:0005125//cytokine activity;GO:0048020//CCR chemokine receptor binding;GO:0060229//lipase activator activity	GO:0001503//ossification;GO:0002278//eosinophil activation involved in immune response;GO:0002690//positive regulation of leukocyte chemotaxis;GO:0002762//negative regulation of myeloid leukocyte differentiation;GO:0006468//protein phosphorylation;GO:0006996//organelle organization;GO:0007159//leukocyte cell-cell adhesion;GO:0008284//positive regulation of cell proliferation;GO:0008347//glial cel…	--
LOC102454609	44	20	13	37	35	237	257	287	191	208	2.007	0.686	0.53	1.598	1.205	11	10.735	12.522	8.537	10.767	1.1335	10.7122	3.2404	6.48878e-29	7.87404e-27	--	PREDICTED: gasdermin-D [Pelodiscus sinensis]	-	-	-	-	-	-	-	--
LOC102452420	465	567	463	524	560	165	116	132	120	82	13.48	12.342	11.91	14.288	12.177	4.875	2.943	3.667	3.415	2.673	13.5297	3.5146	-1.94469	7.07151e-29	8.53242e-27	CORO2B	PREDICTED: coronin-2B [Pelodiscus sinensis]	-	-	-	-	-	-	-	--
LOC102443765	41	20	27	25	20	168	401	295	203	207	1.793	0.657	1.056	1.035	0.66	7.473	16.049	12.336	8.691	10.269	1.11433	10.9636	3.29847	7.4001e-29	8.87845e-27	Art5	PREDICTED: ecto-ADP-ribosyltransferase 5-like [Pelodiscus sinensis]	-	-	-	-	-	GO:0016757//transferase activity, transferring glycosyl groups;GO:0016799//hydrolase activity, hydrolyzing N-glycosyl compounds	GO:0006486//protein glycosylation	--
LOC102443598	31	25	10	15	13	201	628	646	216	218	2.452	1.487	0.707	1.123	0.776	16.174	45.481	48.87	16.739	19.565	1.449	29.3658	4.34101	7.88254e-29	9.40413e-27	Dnase1l2	PREDICTED: deoxyribonuclease-1-like 2 [Pelodiscus sinensis]	-	-	-	-	-	-	-	--
LOC102460458	123	147	86	192	75	543	854	949	682	624	3.783	3.399	2.365	5.59	1.741	16.99	24.049	27.915	20.551	21.776	3.505	22.2562	2.66672	1.07373e-28	1.27384e-26	Lmnb1	PREDICTED: lamin-B1 [Pelodiscus sinensis]	Cellular Processes	Cell growth and death	ko04210//Apoptosis	K07611	GO:0005882//intermediate filament;GO:0012505//endomembrane system;GO:0019866//organelle inner membrane;GO:0031981//nuclear lumen	GO:0019901//protein kinase binding	GO:0012501//programmed cell death;GO:0022411//cellular component disassembly;GO:0031660//regulation of cyclin-dependent protein serine/threonine kinase activity involved in G2/M transition of mitotic cell cycle;GO:0032874//positive regulation of stress-activated MAPK cascade	--
LOC102443547	211	282	332	328	397	20	21	20	31	41	2.841	2.904	4.018	4.22	4.056	0.275	0.282	0.259	0.411	0.629	3.45317	0.3712	-3.21765	1.19309e-28	1.40758e-26	SETBP1	PREDICTED: SET-binding protein isoform X1 [Pelodiscus sinensis]	-	-	-	-	GO:0043231//intracellular membrane-bounded organelle	GO:0003676//nucleic acid binding	-	--
LOC102460300	32	32	32	33	39	145	277	271	177	112	0.644	0.484	0.576	0.629	0.592	2.969	5.104	5.216	3.49	2.557	0.5815	3.8672	2.73344	1.2671e-28	1.48664e-26	PTAFR	PREDICTED: platelet-activating factor receptor [Pelodiscus sinensis]	Environmental Information Processing;Environmental Information Processing;Human Diseases	Signaling molecules and interaction;Signal transduction;Infectious disease: bacterial	ko04080//Neuroactive ligand-receptor interaction;ko04020//Calcium signaling pathway;ko05150//Staphylococcus aureus infection	K04279;K04279;K04279	-	-	-	--
LOC102454198	1753	1616	1191	1294	1429	132	58	37	128	130	30.314	21.007	18.416	21.184	18.646	2.322	0.918	0.612	2.169	2.551	22.081	1.7144	-3.68703	1.97166e-28	2.30056e-26	NIPAL4	PREDICTED: magnesium transporter NIPA4 [Pelodiscus sinensis]	-	-	-	-	GO:0005768//endosome;GO:0031224//intrinsic component of membrane	GO:0046873//metal ion transmembrane transporter activity	GO:0070838//divalent metal ion transport	--
LOC102454187	11	12	13	12	19	122	107	178	120	66	0.391	0.321	0.413	0.404	0.51	4.411	3.482	6.05	4.178	2.661	0.410167	4.1564	3.34105	2.12553e-28	2.46655e-26	Gpr68	PREDICTED: ovarian cancer G-protein coupled receptor 1 [Pelodiscus sinensis]	-	-	-	-	GO:0016021//integral component of membrane	GO:0004888//transmembrane signaling receptor activity	GO:0002762//negative regulation of myeloid leukocyte differentiation;GO:0006952//defense response;GO:0007166//cell surface receptor signaling pathway;GO:0009268//response to pH;GO:0010720//positive regulation of cell development;GO:0032024//positive regulation of insulin secretion	--
LOC102460656	20	14	14	27	11	127	185	447	262	168	0.692	0.364	0.433	0.884	0.287	4.471	5.861	14.793	8.882	6.596	0.541333	8.1206	3.907	2.3141e-28	2.67078e-26	Adamts4	PREDICTED: A disintegrin and metalloproteinase with thrombospondin motifs 4 [Pelodiscus sinensis]	-	-	-	-	GO:0031982//vesicle;GO:0044420//extracellular matrix component;GO:0044421//extracellular region part;GO:0044424//intracellular part	GO:0004175//endopeptidase activity;GO:0005539//glycosaminoglycan binding;GO:0019899//enzyme binding;GO:0046872//metal ion binding	GO:0007154//cell communication;GO:0009100//glycoprotein metabolic process;GO:0009617//response to bacterium;GO:0010975//regulation of neuron projection development;GO:0022411//cellular component disassembly;GO:0032870//cellular response to hormone stimulus;GO:0033280//response to vitamin D;GO:0034695//response to prostaglandin E;GO:0042476//odontogenesis;GO:0043062//extracellular structure organi…	--
LOC102446924	3	0	1	0	0	387	143	288	256	192	0.109	0	0.06	0	0	14.335	4.773	10.002	9.108	7.911	0.0281667	9.2258	8.35554	3.60789e-28	4.14147e-26	PLPPR3	PREDICTED: lipid phosphate phosphatase-related protein type 3 [Pelodiscus sinensis]	-	-	-	-	GO:0016021//integral component of membrane;GO:0044459//plasma membrane part	GO:0005488//binding;GO:0016791//phosphatase activity	GO:0016311//dephosphorylation;GO:0043583//ear development;GO:0048812//neuron projection morphogenesis	--
LOC102448753	944	634	373	1116	380	8872	7693	13825	6328	3977	20.399	10.443	7.474	22.357	6.093	192.788	153.962	285.491	133.188	97.144	12.6175	172.515	3.77322	3.68421e-28	4.20634e-26	ITA	PREDICTED: baculoviral IAP repeat-containing protein 2 [Pelodiscus sinensis]	Human Diseases;Human Diseases;Human Diseases;Cellular Processes;Cellular Processes;Organismal Systems;Environmental Information Processing;Cellular Processes;Environmental Information Processing;Genetic Information Processing;Environmental Information Processing;Human Diseases;Human Diseases;Human Diseases;Cellular Processes	Cancer: overview;Infectious disease: viral;Infectious disease: bacterial;Cellular community - eukaryotes;Cell growth and death;Immune system;Signal transduction;Cell growth and death;Signal transduction;Folding, sorting and degradation;Signal transduction;Infectious disease: parasitic;Cancer: specific types;Drug resistance: antineoplastic;Cell growth and death	ko05200//Pathways in cancer;ko05168//Herpes simplex virus 1 infection;ko05132//Salmonella infection;ko04510//Focal adhesion;ko04210//Apoptosis;ko04621//NOD-like receptor signaling pathway;ko04064//NF-kappa B signaling pathway;ko04217//Necroptosis;ko04390//Hippo signaling pathway;ko04120//Ubiquitin mediated proteolysis;ko04668//TNF signaling pathway;ko05145//Toxoplasmosis;ko05222//Small cell lung …	K16060;K16060;K16060;K16060;K16060;K16060;K16060;K16060;K16060;K16060;K16060;K16060;K16060;K16060;K16060	-	-	-	--
LOC102451595	142	197	97	165	121	454	518	666	498	386	3.603	3.75	2.237	3.969	2.308	11.697	12.067	16.168	12.409	11.15	3.24917	12.6982	1.96648	3.96135e-28	4.49856e-26	usp22-a	PREDICTED: ubiquitin carboxyl-terminal hydrolase 22 isoform X2 [Pelodiscus sinensis]	-	-	-	-	-	-	-	--
LOC102459582	74	101	91	56	112	448	658	722	408	281	1.887	1.936	2.075	1.352	2.155	11.622	15.363	17.609	10.193	8.13	1.97883	12.5834	2.6688	4.97546e-28	5.62015e-26	CHST11	PREDICTED: LOW QUALITY PROTEIN: carbohydrate sulfotransferase 13 [Pelodiscus sinensis]	Metabolism	Glycan biosynthesis and metabolism	ko00532//Glycosaminoglycan biosynthesis - chondroitin sulfate / dermatan sulfate	K07779	GO:0031090//organelle membrane;GO:0031224//intrinsic component of membrane;GO:0043231//intracellular membrane-bounded organelle	GO:0034481//chondroitin sulfotransferase activity	GO:0006024//glycosaminoglycan biosynthetic process;GO:0006790//sulfur compound metabolic process;GO:0008283//cell proliferation;GO:0017015//regulation of transforming growth factor beta receptor signaling pathway;GO:0030326//embryonic limb morphogenesis;GO:0033036//macromolecule localization;GO:0040007//growth;GO:0042981//regulation of apoptotic process;GO:0044238//primary metabolic process;GO:00…	--
LOC102450592	7	2	2	5	1	319	142	211	71	409	0.058	0.012	0.015	0.039	0.006	2.678	1.073	1.665	0.574	3.83	0.0228333	1.964	6.42651	6.02168e-28	6.76595e-26	B4galnt3	PREDICTED: beta-1,4-N-acetylgalactosaminyltransferase 3 [Pelodiscus sinensis]	Metabolism;Metabolism	Global and overview maps;Glycan biosynthesis and metabolism	ko01100//Metabolic pathways;ko00513//Various types of N-glycan biosynthesis	K09656;K09656	GO:0000139//Golgi membrane	GO:0008376//acetylgalactosaminyltransferase activity	-	--
MSTRG.6311	344	374	153	1167	211	7740	7765	11845	8373	5685	5.358	4.379	2.131	17.207	2.48	122.634	110.728	176.437	127.763	100.462	6.02167	127.605	4.40538	7.32358e-28	8.18545e-26	--	rna-directed dna polymerase from mobile element jockey-like [Limosa lapponica baueri]	Genetic Information Processing;Genetic Information Processing	Translation;Translation	ko03013//Nucleocytoplasmic transport;ko03008//Ribosome biogenesis in eukaryotes	K14530;K14530	-	-	-	--
LOC102444405	183	169	124	200	206	497	923	926	829	457	2.252	1.563	1.364	2.33	1.913	6.221	10.396	10.897	9.994	6.38	1.85067	8.7776	2.24578	7.8611e-28	8.74023e-26	--	PREDICTED: butyrophilin subfamily 1 member A1-like isoform X3 [Lepisosteus oculatus]	-	-	-	-	-	-	-	--
LOC102454103	9	21	16	14	4	95	134	176	127	136	0.324	0.568	0.515	0.477	0.109	3.478	4.415	6.058	4.478	5.553	0.388167	4.7964	3.6272	1.05381e-27	1.16556e-25	SPHK1	PREDICTED: sphingosine kinase 1 [Pelodiscus sinensis]	Metabolism;Environmental Information Processing;Human Diseases;Environmental Information Processing;Organismal Systems;Environmental Information Processing;Environmental Information Processing;Environmental Information Processing;Metabolism	Global and overview maps;Signal transduction;Infectious disease: bacterial;Signal transduction;Immune system;Signal transduction;Signal transduction;Signal transduction;Lipid metabolism	ko01100//Metabolic pathways;ko04020//Calcium signaling pathway;ko05152//Tuberculosis;ko04072//Phospholipase D signaling pathway;ko04666//Fc gamma R-mediated phagocytosis;ko04371//Apelin signaling pathway;ko04071//Sphingolipid signaling pathway;ko04370//VEGF signaling pathway;ko00600//Sphingolipid metabolism	K04718;K04718;K04718;K04718;K04718;K04718;K04718;K04718;K04718	GO:0016020//membrane;GO:0016023//cytoplasmic, membrane-bounded vesicle;GO:0043005//neuron projection	GO:0001727//lipid kinase activity;GO:0003676//nucleic acid binding;GO:0019903//protein phosphatase binding;GO:0032550//purine ribonucleoside binding;GO:0046872//metal ion binding	GO:0001558//regulation of cell growth;GO:0001932//regulation of protein phosphorylation;GO:0001959//regulation of cytokine-mediated signaling pathway;GO:0006458//'de novo' protein folding;GO:0006940//regulation of smooth muscle contraction;GO:0006952//defense response;GO:0007169//transmembrane receptor protein tyrosine kinase signaling pathway;GO:0007186//G-protein coupled receptor signaling path…	--
LOC102451025	181	252	342	138	337	16	20	5	5	7	3.114	3.259	5.262	2.248	4.375	0.28	0.315	0.082	0.084	0.137	3.49583	0.1796	-4.28278	1.12929e-27	1.24257e-25	BMPER	PREDICTED: BMP-binding endothelial regulator protein [Pelodiscus sinensis]	-	-	-	-	GO:0044421//extracellular region part	GO:0005488//binding	GO:0001775//cell activation;GO:0001932//regulation of protein phosphorylation;GO:0001935//endothelial cell proliferation;GO:0003158//endothelium development;GO:0010632//regulation of epithelial cell migration;GO:0030510//regulation of BMP signaling pathway;GO:0035295//tube development;GO:0043410//positive regulation of MAPK cascade;GO:0043583//ear development	--
LOC102462420	209	185	139	318	114	982	1155	1337	1151	838	2.191	1.458	1.303	3.156	0.902	10.475	11.088	13.407	11.824	9.969	1.794	11.3526	2.66177	1.35155e-27	1.47946e-25	CDC42SE1	PREDICTED: CDC42 small effector protein 1 [Chrysemys picta bellii]	-	-	-	-	-	-	-	--
LOC102463055	217	425	374	249	365	40	36	24	35	52	6.771	9.969	10.439	7.357	8.592	1.269	1.03	0.716	1.07	1.839	8.87417	1.1848	-2.90497	1.43638e-27	1.56425e-25	Pde9a	PREDICTED: high affinity cGMP-specific 3',5'-cyclic phosphodiesterase 9A [Pelodiscus sinensis]	Metabolism;Metabolism	Global and overview maps;Nucleotide metabolism	ko01100//Metabolic pathways;ko00230//Purine metabolism	K13761;K13761	GO:0031253//cell projection membrane;GO:0043231//intracellular membrane-bounded organelle;GO:0044444//cytoplasmic part;GO:0097458//neuron part	GO:0004114//3',5'-cyclic-nucleotide phosphodiesterase activity;GO:0043169//cation binding	GO:0007599//hemostasis;GO:0019935//cyclic-nucleotide-mediated signaling	--
LOC102463745	90	156	174	114	166	5	15	9	14	13	2.817	3.671	4.871	3.379	3.921	0.159	0.43	0.269	0.429	0.462	3.761	0.3498	-3.42651	1.47488e-27	1.59798e-25	Bmp7	PREDICTED: bone morphogenetic protein 7 [Pelodiscus sinensis]	Environmental Information Processing;Environmental Information Processing;Organismal Systems;Environmental Information Processing	Signaling molecules and interaction;Signal transduction;Development and regeneration;Signal transduction	ko04060//Cytokine-cytokine receptor interaction;ko04390//Hippo signaling pathway;ko04360//Axon guidance;ko04350//TGF-beta signaling pathway	K16621;K16621;K16621;K16621	-	-	-	--
LOC102448244	4	10	8	4	3	75	748	388	161	136	0.219	0.412	0.392	0.208	0.124	4.185	37.563	20.353	8.652	8.464	0.249167	15.8434	5.99063	1.55257e-27	1.67362e-25	Il1b	PREDICTED: interleukin-1 beta [Pelodiscus sinensis]	Human Diseases;Human Diseases;Environmental Information Processing;Human Diseases;Human Diseases;Environmental Information Processing;Human Diseases;Human Diseases;Human Diseases;Organismal Systems;Human Diseases;Environmental Information Processing;Human Diseases;Cellular Processes;Human Diseases;Human Diseases;Human Diseases;Human Diseases;Organismal Systems;Human Diseases;Human Diseases;Organi…	Infectious disease: viral;Neurodegenerative disease;Signal transduction;Infectious disease: bacterial;Infectious disease: bacterial;Signaling molecules and interaction;Infectious disease: bacterial;Infectious disease: viral;Infectious disease: bacterial;Immune system;Infectious disease: parasitic;Signal transduction;Infectious disease: viral;Cell growth and death;Endocrine and metabolic disease;I…	ko05168//Herpes simplex virus 1 infection;ko05010//Alzheimer disease;ko04010//MAPK signaling pathway;ko05130//Pathogenic Escherichia coli infection;ko05131//Shigellosis;ko04060//Cytokine-cytokine receptor interaction;ko05152//Tuberculosis;ko05163//Human cytomegalovirus infection;ko05132//Salmonella infection;ko04621//NOD-like receptor signaling pathway;ko05146//Amoebiasis;ko04064//NF-kappa B sign…	K04519;K04519;K04519;K04519;K04519;K04519;K04519;K04519;K04519;K04519;K04519;K04519;K04519;K04519;K04519;K04519;K04519;K04519;K04519;K04519;K04519;K04519;K04519;K04519;K04519;K04519;K04519;K04519;K04519;K04519;K04519;K04519;K04519;K04519;K04519;K04519;K04519;K04519;K04519;K04519	-	-	-	--
LOC102454576	314	348	256	312	373	633	716	794	675	572	17.867	14.886	13.026	16.807	16.015	36.644	37.304	43.211	37.631	36.931	15.7493	38.3442	1.28372	1.77901e-27	1.90803e-25	AKIRIN2	PREDICTED: akirin-2 [Geospiza fortis]	-	-	-	-	GO:0031090//organelle membrane;GO:0031981//nuclear lumen;GO:0043234//protein complex	GO:0005515//protein binding	GO:0001819//positive regulation of cytokine production;GO:0002237//response to molecule of bacterial origin;GO:0006357//regulation of transcription from RNA polymerase II promoter;GO:0006952//defense response;GO:0010952//positive regulation of peptidase activity;GO:0042127//regulation of cell proliferation;GO:0044767//single-organism developmental process	--
LOC102463959	0	0	0	0	0	89	189	166	101	92	0	0	0	0	0	11.169	21.347	19.585	12.207	12.877	0.001	15.437	13.9141	1.99865e-27	2.13283e-25	CCL3	PREDICTED: C-C motif chemokine 3-like [Pelodiscus sinensis]	Environmental Information Processing;Human Diseases;Organismal Systems;Environmental Information Processing;Organismal Systems;Environmental Information Processing;Organismal Systems	Signaling molecules and interaction;Infectious disease: viral;Immune system;Signal transduction;Immune system;Signaling molecules and interaction;Immune system	ko04060//Cytokine-cytokine receptor interaction;ko05163//Human cytomegalovirus infection;ko04062//Chemokine signaling pathway;ko04064//NF-kappa B signaling pathway;ko04620//Toll-like receptor signaling pathway;ko04061//Viral protein interaction with cytokine and cytokine receptor;ko04623//Cytosolic DNA-sensing pathway	K12964;K12964;K12964;K12964;K12964;K12964;K12964	GO:0044421//extracellular region part;GO:0044444//cytoplasmic part	GO:0004629//phospholipase C activity;GO:0004697//protein kinase C activity;GO:0005125//cytokine activity;GO:0005539//glycosaminoglycan binding;GO:0030296//protein tyrosine kinase activator activity;GO:0046983//protein dimerization activity;GO:0048019//receptor antagonist activity;GO:0048020//CCR chemokine receptor binding;GO:0060229//lipase activator activity	GO:0001960//negative regulation of cytokine-mediated signaling pathway;GO:0002278//eosinophil activation involved in immune response;GO:0002690//positive regulation of leukocyte chemotaxis;GO:0002762//negative regulation of myeloid leukocyte differentiation;GO:0002763//positive regulation of myeloid leukocyte differentiation;GO:0006357//regulation of transcription from RNA polymerase II promoter;…	--
LOC102447192	78	67	72	266	84	955	2597	2810	1258	1120	0.733	0.473	0.605	2.366	0.596	9.129	22.343	25.253	11.581	11.941	0.915167	16.0494	4.13234	2.0865e-27	2.21544e-25	HK2	PREDICTED: hexokinase-2 [Pelodiscus sinensis]	Metabolism;Human Diseases;Organismal Systems;Environmental Information Processing;Metabolism;Human Diseases;Metabolism;Human Diseases;Metabolism;Organismal Systems;Metabolism;Metabolism;Metabolism;Metabolism	Global and overview maps;Infectious disease: bacterial;Endocrine system;Signal transduction;Global and overview maps;Cancer: overview;Carbohydrate metabolism;Endocrine and metabolic disease;Carbohydrate metabolism;Digestive system;Carbohydrate metabolism;Carbohydrate metabolism;Carbohydrate metabolism;Biosynthesis of other secondary metabolites	ko01100//Metabolic pathways;ko05131//Shigellosis;ko04910//Insulin signaling pathway;ko04066//HIF-1 signaling pathway;ko01200//Carbon metabolism;ko05230//Central carbon metabolism in cancer;ko00010//Glycolysis / Gluconeogenesis;ko04930//Type II diabetes mellitus;ko00520//Amino sugar and nucleotide sugar metabolism;ko04973//Carbohydrate digestion and absorption;ko00500//Starch and sucrose metabolis…	K00844;K00844;K00844;K00844;K00844;K00844;K00844;K00844;K00844;K00844;K00844;K00844;K00844;K00844	-	-	-	--
LOC102450459	549	2089	1607	1021	1949	108	148	43	75	29	13.304	38.057	34.823	23.424	35.64	2.663	3.284	0.997	1.781	0.797	29.9727	1.9044	-3.97624	2.36654e-27	2.50029e-25	ALDH8A1	PREDICTED: aldehyde dehydrogenase family 8 member A1 [Pelodiscus sinensis]	-	-	-	-	-	-	-	--
LOC102454427	108	94	79	109	107	381	393	387	315	255	2.831	1.852	1.852	2.705	2.116	10.161	9.433	9.703	8.09	7.585	2.41567	8.9944	1.89661	2.61476e-27	2.74887e-25	DAPK3	PREDICTED: death-associated protein kinase 3 [Pelodiscus sinensis]	Human Diseases;Cellular Processes;Human Diseases	Cancer: overview;Transport and catabolism;Cancer: specific types	ko05200//Pathways in cancer;ko04140//Autophagy - animal;ko05219//Bladder cancer	K08803;K08803;K08803	-	-	-	--
LOC106732867	4	4	4	12	11	229	215	142	111	74	0.196	0.145	0.206	0.592	0.45	12.271	10.042	6.715	5.487	4.077	0.380833	7.7184	4.34107	2.64507e-27	2.76703e-25	--	PREDICTED: granulocyte-macrophage colony-stimulating factor receptor subunit alpha-like isoform X1 [Pelodiscus sinensis]	Human Diseases;Environmental Information Processing;Environmental Information Processing;Organismal Systems	Cancer: overview;Signaling molecules and interaction;Signal transduction;Immune system	ko05200//Pathways in cancer;ko04060//Cytokine-cytokine receptor interaction;ko04630//JAK-STAT signaling pathway;ko04640//Hematopoietic cell lineage	K05066;K05066;K05066;K05066	-	-	-	--
LOC102463125	420	519	362	383	383	1045	1152	1192	1061	714	5.26	4.882	4.05	4.537	3.616	13.317	13.205	14.281	13.009	10.151	4.532	12.7926	1.49709	2.85815e-27	2.97528e-25	PSTPIP2	PREDICTED: proline-serine-threonine phosphatase-interacting protein 2 isoform X1 [Pelodiscus sinensis]	-	-	-	-	GO:0043232//intracellular non-membrane-bounded organelle;GO:0044444//cytoplasmic part	GO:0005515//protein binding	GO:0006996//organelle organization;GO:0048870//cell motility	--
MSTRG.11158	3548	1201	1706	1759	1476	17651	18862	15714	19971	19395	210.561	53.066	89.614	97.849	65.285	1043.32	1007.09	873.027	1143.96	1290.59	95.6482	1071.6	3.48588	3.33931e-27	3.4592e-25	fcn1-b	veficolin-1-like, partial [Chelydra serpentina]	-	-	-	-	-	-	-	--
LOC102448021	371	652	711	486	516	52	43	64	65	84	2.679	3.612	4.739	3.497	3.326	0.385	0.378	0.446	0.46	0.689	3.47933	0.4716	-2.88318	4.13429e-27	4.26193e-25	Stox2	PREDICTED: storkhead-box protein 2 isoform X1 [Chrysemys picta bellii]	-	-	-	-	-	-	GO:0044767//single-organism developmental process	--
LOC102456372	694	1165	952	1710	1467	137	169	77	95	170	8.587	10.837	10.533	20.031	13.697	1.725	1.915	0.911	1.152	2.387	12.5963	1.618	-2.96072	4.60547e-27	4.72472e-25	LRIG1	PREDICTED: leucine-rich repeats and immunoglobulin-like domains protein 1, partial [Pelodiscus sinensis]	-	-	-	-	GO:0031224//intrinsic component of membrane	-	GO:0042472//inner ear morphogenesis;GO:0050954//sensory perception of mechanical stimulus	--
LOC102461268	1283	2185	1527	1337	3168	358	315	190	257	195	42.149	54.008	44.894	41.613	78.591	12.533	10.018	5.974	8.279	7.273	52.9222	8.8154	-2.58577	4.96056e-27	5.06454e-25	PACSIN3	PREDICTED: protein kinase C and casein kinase substrate in neurons protein 3 isoform X1 [Pelodiscus sinensis]	-	-	-	-	-	-	-	--
LOC102464043	25	18	22	17	23	126	168	203	107	88	0.752	0.407	0.592	0.484	0.522	3.857	4.629	5.843	3.155	3.005	0.536167	4.0978	2.9341	5.2986e-27	5.38379e-25	IKBKE	PREDICTED: inhibitor of nuclear factor kappa-B kinase subunit epsilon, partial [Pelodiscus sinensis]	Human Diseases;Human Diseases;Human Diseases;Human Diseases;Organismal Systems;Human Diseases;Human Diseases;Human Diseases;Human Diseases;Organismal Systems;Organismal Systems;Organismal Systems;Organismal Systems;Organismal Systems	Infectious disease: viral;Infectious disease: viral;Infectious disease: viral;Infectious disease: viral;Immune system;Infectious disease: viral;Infectious disease: viral;Infectious disease: viral;Infectious disease: viral;Immune system;Immune system;Immune system;Immune system;Immune system	ko05168//Herpes simplex virus 1 infection;ko05165//Human papillomavirus infection;ko05169//Epstein-Barr virus infection;ko05167//Kaposi sarcoma-associated herpesvirus infection;ko04621//NOD-like receptor signaling pathway;ko05164//Influenza A;ko05161//Hepatitis B;ko05160//Hepatitis C;ko05162//Measles;ko04625//C-type lectin receptor signaling pathway;ko04620//Toll-like receptor signaling pathway;k…	K07211;K07211;K07211;K07211;K07211;K07211;K07211;K07211;K07211;K07211;K07211;K07211;K07211;K07211	GO:0016604//nuclear body;GO:0031090//organelle membrane;GO:0044444//cytoplasmic part	GO:0004702//receptor signaling protein serine/threonine kinase activity;GO:0032550//purine ribonucleoside binding	GO:0001818//negative regulation of cytokine production;GO:0002756//MyD88-independent toll-like receptor signaling pathway;GO:0006468//protein phosphorylation;GO:0006974//cellular response to DNA damage stimulus;GO:0043122//regulation of I-kappaB kinase/NF-kappaB signaling	--
LOC102448406	170	117	207	193	307	889	1626	1668	1112	787	1.824	0.944	1.986	1.96	2.485	9.703	15.972	17.115	11.688	9.58	1.78967	12.8116	2.83969	5.98972e-27	6.05703e-25	rnf213a	PREDICTED: LOW QUALITY PROTEIN: E3 ubiquitin-protein ligase RNF213-like [Pelodiscus sinensis]	-	-	-	-	-	GO:0005488//binding	-	--
LOC102459932	437	825	880	504	1653	73	100	67	67	26	27.985	39.85	50.467	30.499	79.871	4.824	5.92	4.137	4.215	1.862	48.3512	4.1916	-3.52798	6.11771e-27	6.15714e-25	TAGLN3	PREDICTED: transgelin-3 isoform X1 [Pelodiscus sinensis]	-	-	-	-	GO:0005856//cytoskeleton;GO:0031988//membrane-bounded vesicle;GO:0043231//intracellular membrane-bounded organelle	GO:0003779//actin binding	GO:0006357//regulation of transcription from RNA polymerase II promoter;GO:0007010//cytoskeleton organization;GO:0030154//cell differentiation;GO:0032989//cellular component morphogenesis;GO:0048731//system development	--
LOC106731489	4	12	0	9	7	68	132	155	149	135	0.319	0.733	0	0.679	0.421	5.517	9.638	12.408	11.641	12.215	0.519833	10.2838	4.30618	6.87415e-27	6.87187e-25	CCL4	PREDICTED: C-C motif chemokine 4-like isoform X1 [Pelodiscus sinensis]	Environmental Information Processing;Human Diseases;Organismal Systems;Environmental Information Processing;Organismal Systems;Environmental Information Processing;Organismal Systems	Signaling molecules and interaction;Infectious disease: viral;Immune system;Signal transduction;Immune system;Signaling molecules and interaction;Immune system	ko04060//Cytokine-cytokine receptor interaction;ko05163//Human cytomegalovirus infection;ko04062//Chemokine signaling pathway;ko04064//NF-kappa B signaling pathway;ko04620//Toll-like receptor signaling pathway;ko04061//Viral protein interaction with cytokine and cytokine receptor;ko04623//Cytosolic DNA-sensing pathway	K12964;K12964;K12964;K12964;K12964;K12964;K12964	GO:0044421//extracellular region part;GO:0044444//cytoplasmic part	GO:0004697//protein kinase C activity;GO:0005125//cytokine activity;GO:0048020//CCR chemokine receptor binding;GO:0060229//lipase activator activity	GO:0001503//ossification;GO:0002278//eosinophil activation involved in immune response;GO:0002690//positive regulation of leukocyte chemotaxis;GO:0002762//negative regulation of myeloid leukocyte differentiation;GO:0006468//protein phosphorylation;GO:0006996//organelle organization;GO:0007159//leukocyte cell-cell adhesion;GO:0008284//positive regulation of cell proliferation;GO:0008347//glial cel…	--
LOC102459615	4	18	5	9	10	66	130	132	104	80	0.107	0.362	0.12	0.228	0.202	1.81	3.223	3.401	2.772	2.457	0.219833	2.7326	3.63579	6.89258e-27	6.87187e-25	PIP5K1B	PREDICTED: phosphatidylinositol 4-phosphate 5-kinase type-1 beta isoform X1 [Pelodiscus sinensis]	Metabolism;Cellular Processes;Environmental Information Processing;Cellular Processes;Organismal Systems;Human Diseases;Human Diseases;Environmental Information Processing;Metabolism	Global and overview maps;Transport and catabolism;Signal transduction;Cell motility;Immune system;Infectious disease: bacterial;Cancer: overview;Signal transduction;Carbohydrate metabolism	ko01100//Metabolic pathways;ko04144//Endocytosis;ko04072//Phospholipase D signaling pathway;ko04810//Regulation of actin cytoskeleton;ko04666//Fc gamma R-mediated phagocytosis;ko05135//Yersinia infection;ko05231//Choline metabolism in cancer;ko04070//Phosphatidylinositol signaling system;ko00562//Inositol phosphate metabolism	K00889;K00889;K00889;K00889;K00889;K00889;K00889;K00889;K00889	GO:0031254//cell trailing edge;GO:0043231//intracellular membrane-bounded organelle;GO:0044444//cytoplasmic part	GO:0005506//iron ion binding;GO:0016307//phosphatidylinositol phosphate kinase activity;GO:0016724//oxidoreductase activity, oxidizing metal ions, oxygen as acceptor;GO:0032550//purine ribonucleoside binding	GO:0046474//glycerophospholipid biosynthetic process;GO:0046488//phosphatidylinositol metabolic process	--
LOC102452415	2297	3328	3035	2644	3400	545	628	597	480	774	42.888	46.789	50.714	46.746	47.911	10.36	10.743	10.686	8.796	16.434	46.334	11.4038	-2.02256	7.07111e-27	7.01692e-25	LIMA1	PREDICTED: LIM domain and actin-binding protein 1 isoform X1 [Pelodiscus sinensis]	-	-	-	-	GO:0005924//cell-substrate adherens junction;GO:0016020//membrane;GO:0032155//cell division site part;GO:0032432//actin filament bundle	GO:0003779//actin binding;GO:0046872//metal ion binding	GO:0022607//cellular component assembly;GO:0030030//cell projection organization;GO:0030834//regulation of actin filament depolymerization	--
LOC102456085	150	173	239	93	152	11	6	10	2	10	1.581	1.371	2.253	0.928	1.209	0.118	0.058	0.101	0.021	0.12	1.48483	0.0836	-4.15065	7.71184e-27	7.61715e-25	LRRC70	PREDICTED: leucine-rich repeat-containing protein 70 [Pelodiscus sinensis]	-	-	-	-	GO:0016020//membrane;GO:0044464//cell part	GO:0017016//Ras GTPase binding;GO:0022892//substrate-specific transporter activity	GO:0006606//protein import into nucleus;GO:0006952//defense response;GO:0006955//immune response;GO:0044763//single-organism cellular process;GO:0050789//regulation of biological process	--
MSTRG.8388	3	0	0	0	2	102	212	221	301	94	0.106	0	0	0	0.053	3.655	6.838	7.446	10.389	3.757	0.0265	6.417	7.91976	9.00418e-27	8.85244e-25	--	-	-	-	-	-	-	-	-	--
LOC102451150	270	426	262	666	278	3643	2317	2697	1769	2051	4.724	5.603	4.099	11.031	3.67	64.843	37.117	45.13	30.324	40.716	5.83	43.626	2.90362	9.68576e-27	9.47865e-25	UGCG	PREDICTED: ceramide glucosyltransferase [Pelodiscus sinensis]	Metabolism;Metabolism	Global and overview maps;Lipid metabolism	ko01100//Metabolic pathways;ko00600//Sphingolipid metabolism	K00720;K00720	-	-	-	--
MSTRG.24156	94	86	83	132	75	2	4	5	5	2	1.567	1.078	1.237	2.083	0.943	0.034	0.061	0.08	0.082	0.038	1.366	0.059	-4.5331	1.00978e-26	9.83659e-25	--	-	-	-	-	-	-	-	-	--
LOC102457218	19	23	7	12	23	103	117	141	105	87	0.39	0.344	0.135	0.208	0.359	1.905	1.948	2.51	1.906	1.795	0.276	2.0128	2.86646	1.15892e-26	1.12378e-24	MALT1	PREDICTED: mucosa-associated lymphoid tissue lymphoma translocation protein 1-like [Pelodiscus sinensis]	Human Diseases;Human Diseases;Environmental Information Processing;Organismal Systems;Organismal Systems;Organismal Systems	Infectious disease: bacterial;Infectious disease: bacterial;Signal transduction;Immune system;Immune system;Immune system	ko05131//Shigellosis;ko05152//Tuberculosis;ko04064//NF-kappa B signaling pathway;ko04662//B cell receptor signaling pathway;ko04625//C-type lectin receptor signaling pathway;ko04660//T cell receptor signaling pathway	K07369;K07369;K07369;K07369;K07369;K07369	-	-	GO:0002376//immune system process;GO:0019538//protein metabolic process;GO:0044763//single-organism cellular process;GO:0048584//positive regulation of response to stimulus;GO:0050794//regulation of cellular process	--
LOC102463337	22	24	24	36	32	179	133	177	217	141	0.718	0.457	0.544	0.864	0.612	4.616	3.087	4.291	5.389	4.055	0.683167	4.2876	2.64986	1.27236e-26	1.22818e-24	Tapbpl	PREDICTED: tapasin-related protein-like [Pelodiscus sinensis]	-	-	-	-	GO:0016020//membrane;GO:0043231//intracellular membrane-bounded organelle	GO:0005515//protein binding	GO:0002584//negative regulation of antigen processing and presentation of peptide antigen	--
MSTRG.5712	5	1	0	4	7	91	142	105	102	47	0.733	0.11	0	0.555	0.775	13.476	18.914	14.479	14.602	7.689	0.5075	13.832	4.76846	1.50499e-26	1.44615e-24	--	-	-	-	-	-	-	-	-	--
LOC102451045	16	15	32	34	27	178	230	221	159	103	0.298	0.195	0.566	0.636	0.403	3.475	3.963	4.161	3.026	2.251	0.411833	3.3752	3.03484	1.54076e-26	1.47386e-24	CYP1B1	PREDICTED: cytochrome P450 1B1 [Pelodiscus sinensis]	Human Diseases;Organismal Systems;Metabolism;Metabolism;Human Diseases;Metabolism	Cancer: overview;Endocrine system;Lipid metabolism;Amino acid metabolism;Cancer: overview;Xenobiotics biodegradation and metabolism	ko05206//MicroRNAs in cancer;ko04913//Ovarian steroidogenesis;ko00140//Steroid hormone biosynthesis;ko00380//Tryptophan metabolism;ko05204//Chemical carcinogenesis - DNA adducts;ko00980//Metabolism of xenobiotics by cytochrome P450	K07410;K07410;K07410;K07410;K07410;K07410	GO:0031090//organelle membrane;GO:0043231//intracellular membrane-bounded organelle	GO:0016712//oxidoreductase activity, acting on paired donors, with incorporation or reduction of molecular oxygen, reduced flavin or flavoprotein as one donor, and incorporation of one atom of oxygen;GO:0046906//tetrapyrrole binding;GO:0046914//transition metal ion binding	GO:0001523//retinoid metabolic process;GO:0001819//positive regulation of cytokine production;GO:0006066//alcohol metabolic process;GO:0006259//DNA metabolic process;GO:0006417//regulation of translation;GO:0006643//membrane lipid metabolic process;GO:0007162//negative regulation of cell adhesion;GO:0008202//steroid metabolic process;GO:0008283//cell proliferation;GO:0008406//gonad development;GO…	--
LOC102455900	230	216	257	311	321	951	1418	1282	868	607	2.129	1.503	2.127	2.725	2.242	8.954	12.016	11.348	7.871	6.374	2.13083	9.3126	2.12777	1.58975e-26	1.5139e-24	PREX1	PREDICTED: phosphatidylinositol 3,4,5-trisphosphate-dependent Rac exchanger 1 protein [Pelodiscus sinensis]	-	-	-	-	GO:0016020//membrane;GO:0030425//dendrite;GO:0043227//membrane-bounded organelle;GO:0044444//cytoplasmic part	GO:0005088//Ras guanyl-nucleotide exchange factor activity;GO:0005515//protein binding;GO:0008047//enzyme activator activity;GO:0008289//lipid binding	GO:0007155//cell adhesion;GO:0008064//regulation of actin polymerization or depolymerization;GO:0010770//positive regulation of cell morphogenesis involved in differentiation;GO:0010975//regulation of neuron projection development;GO:0030098//lymphocyte differentiation;GO:0032924//activin receptor signaling pathway;GO:0036230//granulocyte activation;GO:0043087//regulation of GTPase activity;GO:00…	--
LOC106732134	45	60	144	112	229	1147	1417	1247	1182	1484	7.428	7.446	21.255	17.503	28.524	192.62	214.166	196.873	191.164	277.952	16.4725	214.555	3.70322	1.81063e-26	1.71654e-24	C3	PREDICTED: cobra venom factor [Pelodiscus sinensis]	Human Diseases;Environmental Information Processing;Human Diseases;Human Diseases;Cellular Processes;Human Diseases;Human Diseases;Human Diseases;Human Diseases;Human Diseases;Human Diseases;Organismal Systems;Human Diseases;Human Diseases	Infectious disease: viral;Signaling molecules and interaction;Infectious disease: bacterial;Infectious disease: bacterial;Transport and catabolism;Cancer: overview;Infectious disease: viral;Immune disease;Infectious disease: parasitic;Infectious disease: bacterial;Infectious disease: parasitic;Immune system;Infectious disease: bacterial;Infectious disease: bacterial	ko05168//Herpes simplex virus 1 infection;ko04080//Neuroactive ligand-receptor interaction;ko05131//Shigellosis;ko05152//Tuberculosis;ko04145//Phagosome;ko05203//Viral carcinogenesis;ko05167//Kaposi sarcoma-associated herpesvirus infection;ko05322//Systemic lupus erythematosus;ko05140//Leishmaniasis;ko05150//Staphylococcus aureus infection;ko05142//Chagas disease;ko04610//Complement and coagulati…	K03990;K03990;K03990;K03990;K03990;K03990;K03990;K03990;K03990;K03990;K03990;K03990;K03990;K03990	GO:0016020//membrane;GO:0031988//membrane-bounded vesicle;GO:0044421//extracellular region part	GO:0031714//C5a anaphylatoxin chemotactic receptor binding	GO:0001819//positive regulation of cytokine production;GO:0001932//regulation of protein phosphorylation;GO:0001969//regulation of activation of membrane attack complex;GO:0008277//regulation of G-protein coupled receptor protein signaling pathway;GO:0009967//positive regulation of signal transduction;GO:0010827//regulation of glucose transport;GO:0010883//regulation of lipid storage;GO:0031326//…	--
LOC102458586	119	102	121	163	138	766	1124	565	476	456	2.944	1.897	2.677	3.818	2.576	19.282	25.464	13.37	11.539	12.802	2.74933	16.4914	2.58456	2.41121e-26	2.27575e-24	Larp1	PREDICTED: la-related protein 1 [Pelodiscus sinensis]	-	-	-	-	GO:0031981//nuclear lumen;GO:0038201//TOR complex	GO:0003729//mRNA binding;GO:0031369//translation initiation factor binding;GO:0090079//translation regulator activity, nucleic acid binding	GO:0006417//regulation of translation;GO:0010508//positive regulation of autophagy;GO:0035556//intracellular signal transduction	--
LOC102448873	0	0	0	2	2	115	364	487	154	170	0	0	0	0.159	0.127	9.81	27.946	39.056	12.652	16.174	0.0476667	21.1276	8.79193	2.66967e-26	2.50855e-24	Pglyrp3	PREDICTED: peptidoglycan recognition protein 3-like [Pelodiscus sinensis]	-	-	-	-	GO:0044464//cell part	GO:0005539//glycosaminoglycan binding;GO:0008329//signaling pattern recognition receptor activity	GO:0001818//negative regulation of cytokine production;GO:0002698//negative regulation of immune effector process;GO:0006955//immune response;GO:0031347//regulation of defense response;GO:0042742//defense response to bacterium;GO:0044116//growth of symbiont involved in interaction with host;GO:0048585//negative regulation of response to stimulus	--
LOC102446505	79	465	592	156	356	10	11	8	6	8	0.802	3.555	5.373	1.502	2.751	0.103	0.102	0.079	0.06	0.093	2.7	0.0874	-4.94918	2.72845e-26	2.55248e-24	CABLES1	PREDICTED: CDK5 and ABL1 enzyme substrate 1, partial [Pelodiscus sinensis]	-	-	-	-	GO:0043231//intracellular membrane-bounded organelle;GO:0044444//cytoplasmic part	GO:0005488//binding;GO:0019887//protein kinase regulator activity	GO:0001932//regulation of protein phosphorylation;GO:0007049//cell cycle;GO:0007599//hemostasis;GO:0048731//system development	--
MSTRG.3587	124	164	355	156	256	2	12	10	1	5	2.874	2.857	7.356	3.422	4.476	0.047	0.255	0.222	0.023	0.131	4.03533	0.1356	-4.89526	2.939e-26	2.73739e-24	F54H12.3	HASI [Xiphophorus maculatus]	-	-	-	-	-	-	-	--
LOC102445357	545	631	613	553	888	2430	2567	4144	3273	2839	14.487	12.609	14.57	13.916	17.811	65.703	62.475	105.351	85.238	85.625	13.5487	80.8784	2.5776	3.24714e-26	3.01119e-24	TNFRSF1A	PREDICTED: tumor necrosis factor receptor superfamily member 1A isoform X2 [Pelodiscus sinensis]	Human Diseases;Human Diseases;Human Diseases;Environmental Information Processing;Human Diseases;Human Diseases;Environmental Information Processing;Human Diseases;Human Diseases;Human Diseases;Human Diseases;Human Diseases;Cellular Processes;Human Diseases;Environmental Information Processing;Human Diseases;Cellular Processes;Human Diseases;Environmental Information Processing;Human Diseases;Hum…	Infectious disease: viral;Infectious disease: viral;Neurodegenerative disease;Signal transduction;Infectious disease: bacterial;Infectious disease: bacterial;Signaling molecules and interaction;Infectious disease: bacterial;Infectious disease: viral;Infectious disease: bacterial;Infectious disease: viral;Infectious disease: viral;Cell growth and death;Infectious disease: viral;Signal transduction…	ko05168//Herpes simplex virus 1 infection;ko05165//Human papillomavirus infection;ko05010//Alzheimer disease;ko04010//MAPK signaling pathway;ko05130//Pathogenic Escherichia coli infection;ko05131//Shigellosis;ko04060//Cytokine-cytokine receptor interaction;ko05152//Tuberculosis;ko05163//Human cytomegalovirus infection;ko05132//Salmonella infection;ko05166//Human T-cell leukemia virus 1 infection;…	K03158;K03158;K03158;K03158;K03158;K03158;K03158;K03158;K03158;K03158;K03158;K03158;K03158;K03158;K03158;K03158;K03158;K03158;K03158;K03158;K03158;K03158;K03158;K03158;K03158;K03158;K03158;K03158;K03158;K03158;K03158	GO:0016021//integral component of membrane;GO:0031090//organelle membrane;GO:0043231//intracellular membrane-bounded organelle;GO:0043234//protein complex;GO:0044421//extracellular region part;GO:0044444//cytoplasmic part;GO:0098589//membrane region	GO:0005035//death receptor activity;GO:0005515//protein binding	GO:0006357//regulation of transcription from RNA polymerase II promoter;GO:0006461//protein complex assembly;GO:0009612//response to mechanical stimulus;GO:0009617//response to bacterium;GO:0009719//response to endogenous stimulus;GO:0019221//cytokine-mediated signaling pathway;GO:0031348//negative regulation of defense response;GO:0042510//regulation of tyrosine phosphorylation of Stat1 protein;…	--
LOC102461239	233	699	1285	853	1844	40	39	37	71	16	1.979	4.463	9.759	6.859	11.818	0.346	0.303	0.301	0.591	0.154	7.343	0.339	-4.43701	3.47608e-26	3.20948e-24	ACACB	PREDICTED: acetyl-CoA carboxylase 2 isoform X1 [Chrysemys picta bellii]	Metabolism;Organismal Systems;Environmental Information Processing;Human Diseases;Organismal Systems;Organismal Systems;Metabolism;Metabolism;Metabolism	Global and overview maps;Endocrine system;Signal transduction;Endocrine and metabolic disease;Endocrine system;Endocrine system;Carbohydrate metabolism;Carbohydrate metabolism;Lipid metabolism	ko01100//Metabolic pathways;ko04910//Insulin signaling pathway;ko04152//AMPK signaling pathway;ko04931//Insulin resistance;ko04922//Glucagon signaling pathway;ko04920//Adipocytokine signaling pathway;ko00620//Pyruvate metabolism;ko00640//Propanoate metabolism;ko00061//Fatty acid biosynthesis	K01946;K01946;K01946;K01946;K01946;K01946;K01946;K01946;K01946	GO:0031966//mitochondrial membrane	GO:0016421//CoA carboxylase activity;GO:0016879//ligase activity, forming carbon-nitrogen bonds;GO:0019842//vitamin binding;GO:0032550//purine ribonucleoside binding;GO:0043169//cation binding	GO:0006637//acyl-CoA metabolic process;GO:0006766//vitamin metabolic process;GO:0006839//mitochondrial transport;GO:0009893//positive regulation of metabolic process;GO:0010033//response to organic substance;GO:0010883//regulation of lipid storage;GO:0015937//coenzyme A biosynthetic process;GO:0015980//energy derivation by oxidation of organic compounds;GO:0045922//negative regulation of fatty ac…	--
LOC102449340	6248	5168	7069	6902	6901	1539	2240	2138	1786	1576	83.201	51.735	84.173	87.012	69.342	20.849	27.311	27.23	23.302	23.813	76.8853	24.501	-1.64987	4.33896e-26	3.98883e-24	SLC16A2	PREDICTED: monocarboxylate transporter 8 isoform X1 [Pelodiscus sinensis]	Organismal Systems	Endocrine system	ko04919//Thyroid hormone signaling pathway	K08231	-	-	-	--
LOC102456642	113	110	79	129	156	678	1328	561	471	503	2.144	1.569	1.34	2.317	2.233	13.087	23.069	10.18	8.755	10.828	1.971	13.1838	2.74177	4.73153e-26	4.33098e-24	ADAMTS3	PREDICTED: A disintegrin and metalloproteinase with thrombospondin motifs 3 [Pelodiscus sinensis]	-	-	-	-	GO:0031012//extracellular matrix;GO:0031988//membrane-bounded vesicle;GO:0044421//extracellular region part	GO:0004175//endopeptidase activity;GO:0005539//glycosaminoglycan binding;GO:0046914//transition metal ion binding	GO:0001816//cytokine production;GO:0006508//proteolysis;GO:0007166//cell surface receptor signaling pathway;GO:0009059//macromolecule biosynthetic process;GO:0009967//positive regulation of signal transduction;GO:0030198//extracellular matrix organization;GO:0032963//collagen metabolic process	--
LOC102464024	131	211	172	210	175	498	490	611	444	474	1.502	1.821	1.746	2.263	1.508	5.778	5.128	6.695	4.976	6.171	1.74917	5.7496	1.71679	4.80697e-26	4.38115e-24	MAP3K14	PREDICTED: mitogen-activated protein kinase kinase kinase 14 isoform X1 [Pelodiscus sinensis]	Environmental Information Processing;Human Diseases;Human Diseases;Cellular Processes;Environmental Information Processing;Organismal Systems;Environmental Information Processing;Organismal Systems;Organismal Systems;Organismal Systems;Human Diseases	Signal transduction;Infectious disease: viral;Infectious disease: viral;Cell growth and death;Signal transduction;Immune system;Signal transduction;Immune system;Development and regeneration;Immune system;Infectious disease: bacterial	ko04010//MAPK signaling pathway;ko05169//Epstein-Barr virus infection;ko05166//Human T-cell leukemia virus 1 infection;ko04210//Apoptosis;ko04064//NF-kappa B signaling pathway;ko04625//C-type lectin receptor signaling pathway;ko04668//TNF signaling pathway;ko04660//T cell receptor signaling pathway;ko04380//Osteoclast differentiation;ko04672//Intestinal immune network for IgA production;ko05120//…	K04466;K04466;K04466;K04466;K04466;K04466;K04466;K04466;K04466;K04466;K04466	-	-	-	--
LOC102458803	64	106	87	107	100	318	502	377	343	200	1.085	1.35	1.333	1.716	1.271	5.481	7.832	6.108	5.661	3.844	1.3535	5.7852	2.09567	1.11373e-25	1.01074e-23	Cdc42ep2	PREDICTED: cdc42 effector protein 2 [Pelodiscus sinensis]	-	-	-	-	-	-	-	--
LOC102459099	4	4	3	0	4	68	117	122	63	46	0.198	0.149	0.133	0	0.149	3.418	5.294	5.766	3.05	2.579	0.146833	4.0214	4.77545	1.18164e-25	1.0678e-23	OVOS2	PREDICTED: ovostatin-like [Pelodiscus sinensis]	-	-	-	-	GO:0044421//extracellular region part	GO:0030414//peptidase inhibitor activity	GO:0010466//negative regulation of peptidase activity	--
MSTRG.6821	20	8	16	5	37	242	384	322	173	275	2.887	0.865	2.053	0.632	3.718	35.852	50.894	44.47	24.138	45.021	2.25683	40.075	4.15033	1.1955e-25	1.07575e-23	S100A12	protein MRP-126-like [Trachemys scripta elegans]	Organismal Systems	Immune system	ko04657//IL-17 signaling pathway	K21128	GO:0005764//lysosome;GO:0016020//membrane;GO:0031988//membrane-bounded vesicle;GO:0043232//intracellular non-membrane-bounded organelle;GO:0044421//extracellular region part	GO:0015631//tubulin binding;GO:0035325//Toll-like receptor binding;GO:0046914//transition metal ion binding;GO:0050542//icosanoid binding;GO:0060089//molecular transducer activity	GO:0001558//regulation of cell growth;GO:0001816//cytokine production;GO:0001906//cell killing;GO:0002237//response to molecule of bacterial origin;GO:0002279//mast cell activation involved in immune response;GO:0002791//regulation of peptide secretion;GO:0006954//inflammatory response;GO:0009620//response to fungus;GO:0010038//response to metal ion;GO:0030036//actin cytoskeleton organization;GO:…	--
LOC102445760	384	331	273	448	455	1207	1585	2120	2305	1039	3.637	2.357	2.312	4.017	3.252	11.629	13.744	19.203	21.388	11.165	3.1265	15.4258	2.30272	1.20855e-25	1.0829e-23	-	-	-	-	-	-	-	-	-	-
MSTRG.6819	0	0	0	1	0	80	245	421	125	134	0	0	0	0.098	0	8.456	23.219	41.766	12.739	15.726	0.0163333	20.3812	10.2852	1.70482e-25	1.52116e-23	--	-	-	-	-	-	-	-	-	--
LOC102447604	10	4	5	3	4	147	116	233	69	371	0.258	0.077	0.103	0.073	0.078	3.768	2.673	5.521	1.741	10.497	0.1145	4.84	5.40159	1.72225e-25	1.53028e-23	TMPRSS2	PREDICTED: transmembrane protease serine 2 isoform X2 [Pelodiscus sinensis]	Human Diseases;Human Diseases;Human Diseases	Cancer: overview;Infectious disease: viral;Cancer: specific types	ko05202//Transcriptional misregulation in cancer;ko05164//Influenza A;ko05215//Prostate cancer	K09633;K09633;K09633	GO:0016021//integral component of membrane;GO:0031988//membrane-bounded vesicle	GO:0004175//endopeptidase activity;GO:0005488//binding;GO:0038024//cargo receptor activity	GO:0006897//endocytosis;GO:0016485//protein processing;GO:0040017//positive regulation of locomotion	--
LOC102448644	131	71	119	120	157	557	955	1190	737	406	1.49	0.607	1.21	1.292	1.347	6.445	9.944	12.944	8.212	5.239	1.15517	8.5568	2.88897	1.77246e-25	1.56834e-23	rnf213a	PREDICTED: E3 ubiquitin-protein ligase RNF213-like [Pelodiscus sinensis]	-	-	-	-	-	GO:0003824//catalytic activity;GO:0005488//binding	GO:0008152//metabolic process	--
LOC102460334	14	21	9	9	19	151	350	272	118	78	0.407	0.459	0.234	0.248	0.417	4.452	9.291	7.456	3.362	2.544	0.327167	5.421	4.05046	1.83871e-25	1.6202e-23	Tnfaip2	PREDICTED: tumor necrosis factor alpha-induced protein 2 isoform X1 [Pelodiscus sinensis]	-	-	-	-	-	-	-	--
LOC102461812	56	40	31	33	89	564	675	292	621	246	5.98	3.211	2.96	3.336	7.171	61.268	65.994	29.821	64.968	29.805	4.32033	50.3712	3.54338	1.88041e-25	1.6501e-23	Il4i1	PREDICTED: L-amino-acid oxidase-like [Chelonia mydas]	Metabolism;Metabolism;Metabolism;Metabolism;Metabolism;Metabolism;Metabolism;Metabolism	Global and overview maps;Amino acid metabolism;Amino acid metabolism;Amino acid metabolism;Amino acid metabolism;Amino acid metabolism;Amino acid metabolism;Amino acid metabolism	ko01100//Metabolic pathways;ko00270//Cysteine and methionine metabolism;ko00280//Valine, leucine and isoleucine degradation;ko00380//Tryptophan metabolism;ko00250//Alanine, aspartate and glutamate metabolism;ko00350//Tyrosine metabolism;ko00360//Phenylalanine metabolism;ko00400//Phenylalanine, tyrosine and tryptophan biosynthesis	K03334;K03334;K03334;K03334;K03334;K03334;K03334;K03334	GO:0005576//extracellular region	GO:0000166//nucleotide binding;GO:0005515//protein binding;GO:0016641//oxidoreductase activity, acting on the CH-NH2 group of donors, oxygen as acceptor	GO:0010543//regulation of platelet activation;GO:0042742//defense response to bacterium;GO:0042981//regulation of apoptotic process;GO:0044365//envenomation resulting in modulation of platelet aggregation in other organism	--
LOC102461242	20	52	9	27	43	538	645	483	177	442	0.59	1.152	0.229	0.696	0.914	15.709	17.039	13.273	4.913	14.479	0.824833	13.0826	3.9874	1.97376e-25	1.72489e-23	WT1	PREDICTED: Wilms tumor protein isoform X4 [Pelodiscus sinensis]	Human Diseases	Cancer: overview	ko05202//Transcriptional misregulation in cancer	K09234	-	-	-	zf-C2H2
LOC102452842	1193	948	605	950	1008	2723	4441	5147	3585	4180	38.768	23.159	17.58	29.226	24.717	90.022	132.136	159.969	114.14	154.125	27.9668	130.078	2.21759	2.07348e-25	1.80461e-23	Slc11a2	PREDICTED: natural resistance-associated macrophage protein 2 [Pelodiscus sinensis]	Cellular Processes;Organismal Systems;Cellular Processes	Transport and catabolism;Digestive system;Cell growth and death	ko04142//Lysosome;ko04978//Mineral absorption;ko04216//Ferroptosis	K21398;K21398;K21398	GO:0000323//lytic vacuole;GO:0005774//vacuolar membrane;GO:0005886//plasma membrane;GO:0010008//endosome membrane;GO:0016021//integral component of membrane;GO:0031966//mitochondrial membrane;GO:0031982//vesicle;GO:0031984//organelle subcompartment;GO:0042995//cell projection;GO:0043234//protein complex	GO:0015077//monovalent inorganic cation transmembrane transporter activity;GO:0015093//ferrous iron transmembrane transporter activity;GO:0015294//solute:cation symporter activity;GO:0046914//transition metal ion binding	GO:0001666//response to hypoxia;GO:0006779//porphyrin-containing compound biosynthetic process;GO:0006828//manganese ion transport;GO:0006829//zinc II ion transport;GO:0006979//response to oxidative stress;GO:0009593//detection of chemical stimulus;GO:0010039//response to iron ion;GO:0015675//nickel cation transport;GO:0015677//copper ion import;GO:0015684//ferrous iron transport;GO:0015691//cadm…	--
LOC102463622	368	382	315	497	487	1323	1659	1430	1128	798	5.798	4.542	4.454	7.434	5.82	21.163	23.958	21.53	17.397	14.276	5.78017	19.6648	1.76643	2.12082e-25	1.83828e-23	USP4	PREDICTED: ubiquitin carboxyl-terminal hydrolase 4 isoform X1 [Pelodiscus sinensis]	-	-	-	-	-	-	-	--
MSTRG.8037	16	7	6	6	8	97	250	231	107	65	0.253	0.095	0.097	0.103	0.109	1.766	3.787	3.56	1.778	1.165	0.13	2.4112	4.21317	2.24608e-25	1.93893e-23	--	-	-	-	-	-	-	-	-	--
LOC102456103	18	42	33	190	68	3092	1853	2366	1230	908	0.669	1.181	1.135	6.23	2.022	103.422	54.633	75.119	39.933	34.755	2.00433	61.5724	4.94109	2.36146e-25	2.03028e-23	CD274	PREDICTED: programmed cell death 1 ligand 1-like isoform X1 [Pelodiscus sinensis]	Environmental Information Processing;Human Diseases	Signaling molecules and interaction;Cancer: overview	ko04514//Cell adhesion molecules;ko05235//PD-L1 expression and PD-1 checkpoint pathway in cancer	K06745;K06745	GO:0031988//membrane-bounded vesicle;GO:0044459//plasma membrane part	-	GO:0001818//negative regulation of cytokine production;GO:0006810//transport;GO:0007165//signal transduction;GO:0030334//regulation of cell migration;GO:0031294//lymphocyte costimulation;GO:0032733//positive regulation of interleukin-10 production;GO:0042130//negative regulation of T cell proliferation;GO:0070228//regulation of lymphocyte apoptotic process	--
LOC102455775	217	187	187	117	251	743	806	1024	762	559	5.761	3.732	4.435	2.941	5.023	20.057	19.538	25.999	19.77	16.779	4.32433	20.4286	2.24004	2.5214e-25	2.15905e-23	IRF8	PREDICTED: interferon regulatory factor 8 [Pelodiscus sinensis]	Human Diseases	Infectious disease: bacterial	ko05133//Pertussis	K10155	GO:0031981//nuclear lumen;GO:0044444//cytoplasmic part	GO:0000981//RNA polymerase II transcription factor activity, sequence-specific DNA binding;GO:0001067//regulatory region nucleic acid binding	GO:0001562//response to protozoan;GO:0001819//positive regulation of cytokine production;GO:0006897//endocytosis;GO:0019221//cytokine-mediated signaling pathway;GO:0030852//regulation of granulocyte differentiation;GO:0032496//response to lipopolysaccharide;GO:0044126//regulation of growth of symbiont in host;GO:0045944//positive regulation of transcription from RNA polymerase II promoter	IRF
LOC102453911	10	20	15	82	38	1073	709	769	718	642	0.506	0.761	0.679	3.932	1.452	55.235	32.862	37.232	35.611	36.875	1.7805	39.563	4.4738	2.69235e-25	2.29617e-23	CXCL8	PREDICTED: interleukin-8-like [Pelodiscus sinensis]	Human Diseases;Human Diseases;Human Diseases;Human Diseases;Environmental Information Processing;Environmental Information Processing;Human Diseases;Human Diseases;Human Diseases;Organismal Systems;Organismal Systems;Cellular Processes;Human Diseases;Environmental Information Processing;Human Diseases;Human Diseases;Human Diseases;Human Diseases;Human Diseases;Human Diseases;Human Diseases;Organi…	Cancer: overview;Infectious disease: bacterial;Cancer: overview;Infectious disease: bacterial;Signaling molecules and interaction;Signal transduction;Infectious disease: viral;Infectious disease: bacterial;Infectious disease: viral;Immune system;Immune system;Cell growth and death;Infectious disease: parasitic;Signal transduction;Infectious disease: viral;Infectious disease: viral;Endocrine and m…	ko05200//Pathways in cancer;ko05130//Pathogenic Escherichia coli infection;ko05202//Transcriptional misregulation in cancer;ko05131//Shigellosis;ko04060//Cytokine-cytokine receptor interaction;ko04072//Phospholipase D signaling pathway;ko05163//Human cytomegalovirus infection;ko05132//Salmonella infection;ko05167//Kaposi sarcoma-associated herpesvirus infection;ko04062//Chemokine signaling pathwa…	K10030;K10030;K10030;K10030;K10030;K10030;K10030;K10030;K10030;K10030;K10030;K10030;K10030;K10030;K10030;K10030;K10030;K10030;K10030;K10030;K10030;K10030;K10030;K10030;K10030;K10030;K10030;K10030;K10030;K10030	-	-	-	--
LOC102459454	125	38	72	57	67	589	1435	1354	770	391	4.216	0.964	2.172	1.82	1.705	20.212	44.319	43.682	25.447	14.965	2.03233	29.725	3.87047	2.96635e-25	2.51974e-23	MIM1	PREDICTED: myeloid protein 1-like [Chelonia mydas]	-	-	-	-	-	GO:0005515//protein binding	GO:0002573//myeloid leukocyte differentiation;GO:0009968//negative regulation of signal transduction	--
LOC102454465	74	32	75	144	52	839	1103	1110	660	404	1.655	0.508	1.52	2.905	0.974	19.355	23.554	24.096	14.167	10.403	1.48817	18.315	3.62142	3.01298e-25	2.54915e-23	GPR141	PREDICTED: probable G-protein coupled receptor 141 [Pelodiscus sinensis]	-	-	-	-	GO:0031224//intrinsic component of membrane	GO:0004871//signal transducer activity	GO:0007166//cell surface receptor signaling pathway	--
LOC106731549	15	16	7	21	21	108	109	115	170	137	1.184	0.949	0.494	1.569	1.25	8.67	7.876	8.68	13.144	12.267	1.1645	10.1274	3.12048	3.44798e-25	2.90561e-23	--	PREDICTED: single-pass membrane and coiled-coil domain-containing protein 3-like [Sinocyclocheilus rhinocerous]	-	-	-	-	-	-	-	--
MSTRG.16976	18	22	15	15	32	88	210	127	187	126	0.356	0.329	0.267	0.277	0.483	1.781	3.824	2.408	3.644	2.847	0.330333	2.9008	3.13446	3.48222e-25	2.92286e-23	--	HERV-H LTR-associating protein 2-like [Platysternon megacephalum]	-	-	-	-	-	-	-	--
LOC102460520	240	352	142	183	269	34	36	26	37	18	6.511	7.179	3.445	4.7	5.507	0.938	0.894	0.675	0.983	0.554	5.24417	0.8088	-2.69686	3.57128e-25	2.98581e-23	-	-	-	-	-	-	-	-	-	-
LOC102461496	321	935	1614	967	1769	58	27	105	69	46	1.89	4.147	8.53	5.405	7.877	0.346	0.146	0.594	0.4	0.309	5.84183	0.359	-4.02437	3.68881e-25	3.07198e-23	KIAA1671	PREDICTED: uncharacterized protein KIAA1671 homolog isoform X1 [Pelodiscus sinensis]	-	-	-	-	-	-	-	--
LOC102452326	4	2	9	5	7	125	83	202	290	66	0.219	0.082	0.44	0.259	0.289	6.952	4.155	10.562	15.534	4.094	0.261333	8.2594	4.98207	3.8544e-25	3.19734e-23	NEURL3	PREDICTED: E3 ubiquitin-protein ligase NEURL3 [Pelodiscus sinensis]	-	-	-	-	GO:0016020//membrane;GO:0030425//dendrite;GO:0044309//neuron spine;GO:0044424//intracellular part;GO:0044456//synapse part	GO:0004842//ubiquitin-protein transferase activity;GO:0005488//binding;GO:0045182//translation regulator activity;GO:0070735//protein-glycine ligase activity	GO:0003006//developmental process involved in reproduction;GO:0007176//regulation of epidermal growth factor-activated receptor activity;GO:0007417//central nervous system development;GO:0007589//body fluid secretion;GO:0008283//cell proliferation;GO:0008593//regulation of Notch signaling pathway;GO:0010608//posttranscriptional regulation of gene expression;GO:0014706//striated muscle tissue deve…	--
LOC102453854	3	0	2	5	6	93	153	131	88	40	0.056	0	0.034	0.089	0.085	1.774	2.595	2.335	1.583	0.851	0.0625	1.8276	4.86995	4.30538e-25	3.55755e-23	CNR1	PREDICTED: cannabinoid receptor 1 [Pelodiscus sinensis]	Environmental Information Processing;Environmental Information Processing;Organismal Systems;Organismal Systems	Signaling molecules and interaction;Signal transduction;Environmental adaptation;Nervous system	ko04080//Neuroactive ligand-receptor interaction;ko04015//Rap1 signaling pathway;ko04714//Thermogenesis;ko04723//Retrograde endocannabinoid signaling	K04277;K04277;K04277;K04277	GO:0016021//integral component of membrane;GO:0043005//neuron projection;GO:0043227//membrane-bounded organelle;GO:0098589//membrane region	GO:0004930//G-protein coupled receptor activity;GO:0005488//binding	GO:0002237//response to molecule of bacterial origin;GO:0002675//positive regulation of acute inflammatory response;GO:0002695//negative regulation of leukocyte activation;GO:0006629//lipid metabolic process;GO:0007187//G-protein coupled receptor signaling pathway, coupled to cyclic nucleotide second messenger;GO:0007600//sensory perception;GO:0007611//learning or memory;GO:0008038//neuron recogn…	--
LOC102454697	32	46	42	25	65	202	225	320	212	152	0.353	0.38	0.412	0.264	0.538	2.265	2.262	3.371	2.283	1.901	0.399167	2.4164	2.5978	4.61782e-25	3.80093e-23	URGCP	PREDICTED: up-regulator of cell proliferation-like [Chrysemys picta bellii]	-	-	-	-	-	-	-	--
MSTRG.8764	923	1182	894	780	734	218	192	193	178	230	18.937	18.23	16.401	15.15	11.363	4.55	3.607	3.787	3.578	5.354	16.0875	4.1752	-1.94602	4.68272e-25	3.83947e-23	--	-	-	-	-	-	-	-	-	--
LOC102453051	627	355	397	442	442	66	55	36	54	66	12.149	5.171	6.878	8.108	6.462	1.301	0.976	0.667	1.025	1.451	7.45117	1.084	-2.7811	7.73099e-25	6.31443e-23	cracr2b	PREDICTED: EF-hand calcium-binding domain-containing protein 4A [Pelodiscus sinensis]	-	-	-	-	GO:0043231//intracellular membrane-bounded organelle;GO:0043232//intracellular non-membrane-bounded organelle	GO:0046872//metal ion binding	GO:1901341//positive regulation of store-operated calcium channel activity	--
LOC102452748	305	171	130	235	109	1252	1290	1419	1161	825	10.371	4.399	4.131	7.582	2.805	44.194	40.297	45.991	38.66	32.265	5.68067	40.2814	2.82598	9.57329e-25	7.78921e-23	WARS1	PREDICTED: tryptophan--tRNA ligase, cytoplasmic [Pelodiscus sinensis]	Genetic Information Processing	Translation	ko00970//Aminoacyl-tRNA biosynthesis	K01867	GO:0031988//membrane-bounded vesicle;GO:0043231//intracellular membrane-bounded organelle;GO:0044444//cytoplasmic part	GO:0004812//aminoacyl-tRNA ligase activity;GO:0032550//purine ribonucleoside binding	GO:0006418//tRNA aminoacylation for protein translation;GO:0008283//cell proliferation;GO:0022603//regulation of anatomical structure morphogenesis;GO:0048646//anatomical structure formation involved in morphogenesis	--
LOC102456751	9	0	1	1	4	373	73	270	145	163	0.354	0	0.035	0.037	0.119	14.938	2.631	10.166	5.593	7.281	0.0963333	8.1218	6.39762	9.84178e-25	7.9771e-23	slc51a	PREDICTED: organic solute transporter subunit alpha-like [Pelodiscus sinensis]	Organismal Systems	Digestive system	ko04976//Bile secretion	K14360	GO:0031090//organelle membrane;GO:0031224//intrinsic component of membrane;GO:0032991//macromolecular complex;GO:0043231//intracellular membrane-bounded organelle	GO:0046983//protein dimerization activity	GO:0006869//lipid transport	--
LOC102447253	137	174	80	140	115	433	927	654	975	418	2.521	2.319	1.156	2.342	1.497	8.257	15.944	11.733	17.859	8.89	1.90267	12.5366	2.72005	1.0345e-24	8.35307e-23	KARS1	PREDICTED: lysine--tRNA ligase-like [Pelodiscus sinensis]	Genetic Information Processing	Translation	ko00970//Aminoacyl-tRNA biosynthesis	K04567	GO:0005856//cytoskeleton;GO:0016020//membrane;GO:0043234//protein complex;GO:0044429//mitochondrial part	GO:0003723//RNA binding;GO:0004812//aminoacyl-tRNA ligase activity;GO:0031406//carboxylic acid binding;GO:0032550//purine ribonucleoside binding;GO:0043169//cation binding	GO:0006418//tRNA aminoacylation for protein translation;GO:0015960//diadenosine polyphosphate biosynthetic process;GO:0044403//symbiosis, encompassing mutualism through parasitism	--
LOC102462149	7	17	11	14	16	63	122	165	222	166	0.438	0.8	0.616	0.829	0.756	4.011	6.991	9.876	13.612	11.787	0.6705	9.2554	3.78699	1.06861e-24	8.59584e-23	BTN1A1	PREDICTED: butyrophilin subfamily 1 member A1-like [Pelodiscus sinensis]	-	-	-	-	-	-	-	--
LOC102458451	108	56	159	89	103	1546	2305	581	1670	643	3.338	1.315	4.423	2.623	2.411	48.801	65.466	17.241	50.753	22.625	2.75867	40.9772	3.89278	1.0911e-24	8.74366e-23	--	PREDICTED: LOW QUALITY PROTEIN: L-amino-acid oxidase-like [Pelodiscus sinensis]	Metabolism;Metabolism;Metabolism;Metabolism;Metabolism;Metabolism;Metabolism;Metabolism	Global and overview maps;Amino acid metabolism;Amino acid metabolism;Amino acid metabolism;Amino acid metabolism;Amino acid metabolism;Amino acid metabolism;Amino acid metabolism	ko01100//Metabolic pathways;ko00270//Cysteine and methionine metabolism;ko00280//Valine, leucine and isoleucine degradation;ko00380//Tryptophan metabolism;ko00250//Alanine, aspartate and glutamate metabolism;ko00350//Tyrosine metabolism;ko00360//Phenylalanine metabolism;ko00400//Phenylalanine, tyrosine and tryptophan biosynthesis	K03334;K03334;K03334;K03334;K03334;K03334;K03334;K03334	GO:0044421//extracellular region part	GO:0000166//nucleotide binding;GO:0016641//oxidoreductase activity, acting on the CH-NH2 group of donors, oxygen as acceptor;GO:0043167//ion binding;GO:0046983//protein dimerization activity	GO:0006520//cellular amino acid metabolic process;GO:0019835//cytolysis;GO:0031640//killing of cells of other organism;GO:0035892//modulation of platelet aggregation in other organism;GO:0042742//defense response to bacterium;GO:0042981//regulation of apoptotic process;GO:0044365//envenomation resulting in modulation of platelet aggregation in other organism	--
LOC102460940	899	4065	6921	4123	14417	88023	137177	111199	158575	186477	34.888	118.591	240.165	151.476	422.17	3475.16	4874.2	4127.26	6029.27	8211.12	185.746	5343.4	4.84636	1.14821e-24	9.16672e-23	CFH	PREDICTED: complement factor H-related protein 2-like [Pelodiscus sinensis]	-	-	-	-	GO:0044421//extracellular region part;GO:0044464//cell part	GO:0005488//binding	GO:0002252//immune effector process;GO:0044699//single-organism process;GO:0045087//innate immune response;GO:0048583//regulation of response to stimulus;GO:0070887//cellular response to chemical stimulus	--
LOC102457174	9	11	5	16	3	83	114	145	85	80	1.385	1.279	0.673	2.489	0.357	13.109	16.761	21.866	13.284	14.479	1.3655	15.8998	3.54151	1.19843e-24	9.53174e-23	-	-	-	-	-	-	-	-	-	-
LOC102451085	320	339	319	192	479	1180	2253	2676	2085	1087	8.716	6.941	7.769	4.951	9.845	32.698	56.188	69.712	55.641	33.594	7.36867	49.5666	2.74989	1.49037e-24	1.18095e-22	TGFBI	PREDICTED: transforming growth factor-beta-induced protein ig-h3 [Pelodiscus sinensis]	-	-	-	-	-	-	-	--
LOC102457838	138	136	220	261	189	768	1712	1578	1109	610	4.669	3.594	6.867	8.483	4.919	26.977	54.022	52.095	37.395	24.129	5.57933	38.9236	2.80248	1.88442e-24	1.48764e-22	--	PREDICTED: granulocyte-macrophage colony-stimulating factor receptor subunit alpha-like [Pelodiscus sinensis]	Human Diseases;Environmental Information Processing;Environmental Information Processing;Organismal Systems	Cancer: overview;Signaling molecules and interaction;Signal transduction;Immune system	ko05200//Pathways in cancer;ko04060//Cytokine-cytokine receptor interaction;ko04630//JAK-STAT signaling pathway;ko04640//Hematopoietic cell lineage	K05066;K05066;K05066;K05066	GO:0016020//membrane	-	-	--
LOC102459535	637	571	644	312	550	56	38	49	25	63	13.989	9.426	12.646	6.486	9.114	1.251	0.764	1.029	0.538	1.57	9.68233	1.0304	-3.23215	2.19501e-24	1.72641e-22	Cyfip2	PREDICTED: cytoplasmic FMR1-interacting protein 2 [Pelodiscus sinensis]	Human Diseases;Cellular Processes;Human Diseases;Genetic Information Processing	Infectious disease: bacterial;Cell motility;Infectious disease: bacterial;Translation	ko05130//Pathogenic Escherichia coli infection;ko04810//Regulation of actin cytoskeleton;ko05132//Salmonella infection;ko03013//Nucleocytoplasmic transport	K05749;K05749;K05749;K05749	GO:0005924//cell-substrate adherens junction;GO:0031252//cell leading edge;GO:0031988//membrane-bounded vesicle;GO:0034518//RNA cap binding complex;GO:0042995//cell projection;GO:0044444//cytoplasmic part	GO:0005515//protein binding	GO:0002431//Fc receptor mediated stimulatory signaling pathway;GO:0003407//neural retina development;GO:0006952//defense response;GO:0007169//transmembrane receptor protein tyrosine kinase signaling pathway;GO:0007265//Ras protein signal transduction;GO:0007411//axon guidance;GO:0012501//programmed cell death;GO:0030031//cell projection assembly;GO:0030162//regulation of proteolysis;GO:0031638//z…	--
LOC102456492	2146	6329	6776	6834	9806	30527	44349	81231	62510	45070	54.611	121.6	154.411	165.076	188.541	794.032	1035.47	1983.36	1563.27	1305.95	130.766	1336.41	3.35331	2.53669e-24	1.98779e-22	CFH	PREDICTED: complement factor H-like isoform X1 [Pelodiscus sinensis]	-	-	-	-	GO:0005576//extracellular region	-	GO:0002376//immune system process;GO:0044699//single-organism process;GO:0050896//response to stimulus;GO:0065007//biological regulation	--
LOC102458088	125	94	104	53	126	467	624	557	501	655	3.692	2.087	2.746	1.482	2.808	14.031	16.873	15.733	14.497	21.949	2.42833	16.6166	2.77459	2.67907e-24	2.09165e-22	EBI3	PREDICTED: interleukin-27 subunit beta [Pelodiscus sinensis]	-	-	-	-	GO:0016020//membrane;GO:0044421//extracellular region part	GO:0005126//cytokine receptor binding	GO:0002460//adaptive immune response based on somatic recombination of immune receptors built from immunoglobulin superfamily domains;GO:0007166//cell surface receptor signaling pathway;GO:0032502//developmental process;GO:0032729//positive regulation of interferon-gamma production;GO:0042102//positive regulation of T cell proliferation	--
LOC102463005	1679	2614	1551	1668	4216	444	473	396	431	291	63.08	73.828	52.105	59.327	119.52	16.97	16.271	14.229	15.865	12.405	76.9352	15.148	-2.34452	2.83661e-24	2.20653e-22	csgA	PREDICTED: C-factor-like [Pelodiscus sinensis]	-	-	-	-	-	GO:0003824//catalytic activity	GO:0044710//single-organism metabolic process	--
LOC102452923	29	45	31	52	77	322	631	645	319	153	1.527	1.701	1.394	2.476	2.922	16.473	29.053	31.051	15.717	8.73	1.919	20.2048	3.39627	2.8939e-24	2.24288e-22	CXorf21	PREDICTED: uncharacterized protein CXorf21 homolog [Pelodiscus sinensis]	-	-	-	-	-	-	-	--
LOC102455600	151	161	335	323	417	18	19	19	27	27	1.096	0.879	2.174	2.22	2.284	0.133	0.126	0.132	0.192	0.222	1.6805	0.161	-3.38376	3.14419e-24	2.428e-22	Tmtc1	PREDICTED: transmembrane and TPR repeat-containing protein 1 isoform X1 [Pelodiscus sinensis]	-	-	-	-	GO:0031224//intrinsic component of membrane;GO:0043231//intracellular membrane-bounded organelle	-	GO:0006396//RNA processing	--
LOC102459102	171	250	208	392	257	835	1815	1300	1648	1071	2.995	3.292	3.257	6.5	3.396	14.878	29.105	21.776	28.279	21.283	4.167	23.0642	2.46857	3.25806e-24	2.50682e-22	PTGS2	PREDICTED: prostaglandin G/H synthase 2 [Pelodiscus sinensis]	Metabolism;Human Diseases;Human Diseases;Human Diseases;Human Diseases;Human Diseases;Organismal Systems;Environmental Information Processing;Human Diseases;Human Diseases;Organismal Systems;Organismal Systems;Organismal Systems;Environmental Information Processing;Human Diseases;Organismal Systems;Environmental Information Processing;Metabolism;Organismal Systems;Organismal Systems;Human Diseases	Global and overview maps;Cancer: overview;Infectious disease: viral;Neurodegenerative disease;Infectious disease: viral;Infectious disease: viral;Endocrine system;Signal transduction;Cancer: overview;Infectious disease: parasitic;Nervous system;Nervous system;Immune system;Signal transduction;Cancer: specific types;Immune system;Signal transduction;Lipid metabolism;Endocrine system;Endocrine syst…	ko01100//Metabolic pathways;ko05200//Pathways in cancer;ko05165//Human papillomavirus infection;ko05010//Alzheimer disease;ko05163//Human cytomegalovirus infection;ko05167//Kaposi sarcoma-associated herpesvirus infection;ko04921//Oxytocin signaling pathway;ko04064//NF-kappa B signaling pathway;ko05206//MicroRNAs in cancer;ko05140//Leishmaniasis;ko04723//Retrograde endocannabinoid signaling;ko0472…	K11987;K11987;K11987;K11987;K11987;K11987;K11987;K11987;K11987;K11987;K11987;K11987;K11987;K11987;K11987;K11987;K11987;K11987;K11987;K11987;K11987	GO:0031090//organelle membrane;GO:0032991//macromolecular complex;GO:0042995//cell projection;GO:0043231//intracellular membrane-bounded organelle;GO:0044459//plasma membrane part	GO:0016209//antioxidant activity;GO:0016702//oxidoreductase activity, acting on single donors with incorporation of molecular oxygen, incorporation of two atoms of oxygen;GO:0016705//oxidoreductase activity, acting on paired donors, with incorporation or reduction of molecular oxygen;GO:0043169//cation binding;GO:0046906//tetrapyrrole binding;GO:0046983//protein dimerization activity	GO:0001101//response to acid chemical;GO:0001666//response to hypoxia;GO:0001819//positive regulation of cytokine production;GO:0002237//response to molecule of bacterial origin;GO:0002675//positive regulation of acute inflammatory response;GO:0003006//developmental process involved in reproduction;GO:0006767//water-soluble vitamin metabolic process;GO:0006940//regulation of smooth muscle contrac…	--
LOC102452951	261	306	609	646	474	10	56	19	43	26	2.637	2.366	5.502	6.179	3.614	0.103	0.518	0.184	0.482	0.298	4.26867	0.317	-3.75123	3.75022e-24	2.87508e-22	WNT9A	PREDICTED: protein Wnt-9a [Pelodiscus sinensis]	Human Diseases;Human Diseases;Human Diseases;Human Diseases;Human Diseases;Environmental Information Processing;Human Diseases;Environmental Information Processing;Environmental Information Processing;Human Diseases;Human Diseases;Cellular Processes;Organismal Systems;Human Diseases	Cancer: overview;Infectious disease: viral;Neurodegenerative disease;Cancer: overview;Cancer: specific types;Signal transduction;Cancer: specific types;Signal transduction;Signal transduction;Cancer: specific types;Endocrine and metabolic disease;Cellular community - eukaryotes;Endocrine system;Cancer: specific types	ko05200//Pathways in cancer;ko05165//Human papillomavirus infection;ko05010//Alzheimer disease;ko05205//Proteoglycans in cancer;ko05225//Hepatocellular carcinoma;ko04390//Hippo signaling pathway;ko05226//Gastric cancer;ko04150//mTOR signaling pathway;ko04310//Wnt signaling pathway;ko05224//Breast cancer;ko04934//Cushing syndrome;ko04550//Signaling pathways regulating pluripotency of stem cells;ko…	K01064;K01064;K01064;K01064;K01064;K01064;K01064;K01064;K01064;K01064;K01064;K01064;K01064;K01064	-	-	-	--
LOC102452275	370	558	643	426	650	86	81	77	67	114	6.995	7.93	10.869	7.624	9.272	1.654	1.402	1.392	1.241	2.445	8.55683	1.6268	-2.39504	5.94355e-24	4.54019e-22	FAM20C	PREDICTED: extracellular serine/threonine protein kinase FAM20C [Pelodiscus sinensis]	-	-	-	-	GO:0031988//membrane-bounded vesicle;GO:0043231//intracellular membrane-bounded organelle;GO:0044421//extracellular region part	GO:0004672//protein kinase activity;GO:0046872//metal ion binding	GO:0006464//cellular protein modification process;GO:0006796//phosphate-containing compound metabolic process;GO:0009966//regulation of signal transduction;GO:0030282//bone mineralization;GO:0030855//epithelial cell differentiation;GO:0031323//regulation of cellular metabolic process;GO:0034505//tooth mineralization;GO:0042475//odontogenesis of dentin-containing tooth;GO:0045597//positive regulat…	--
LOC102454990	203	343	340	411	332	1077	1053	1236	950	817	1.362	1.74	2.057	2.608	1.679	7.331	6.451	7.909	6.237	6.202	1.829	6.826	1.89999	6.15486e-24	4.68475e-22	HIVEP2	PREDICTED: transcription factor HIVEP2 [Pelodiscus sinensis]	-	-	-	-	GO:0031981//nuclear lumen;GO:0043234//protein complex	GO:0001071//nucleic acid binding transcription factor activity;GO:0003676//nucleic acid binding;GO:0043169//cation binding	GO:0010468//regulation of gene expression;GO:0034645//cellular macromolecule biosynthetic process;GO:0050794//regulation of cellular process	zf-C2H2
LOC102454848	237	184	197	140	320	746	913	1060	975	785	5.729	3.344	4.258	3.204	5.837	18.346	20.208	24.508	23.092	21.532	4.31367	21.5372	2.31984	6.54681e-24	4.96529e-22	PLEKHO1	PREDICTED: pleckstrin homology domain-containing family O member 1 [Pelodiscus sinensis]	-	-	-	-	GO:0016020//membrane;GO:0043231//intracellular membrane-bounded organelle	-	-	--
LOC102444183	1555	2226	1510	1235	2428	482	455	353	485	336	14.745	15.868	12.803	11.087	17.373	4.65	3.95	3.201	4.495	3.615	15.061	3.9822	-1.91918	7.00834e-24	5.29641e-22	ST6GALNAC6	PREDICTED: alpha-N-acetylgalactosaminide alpha-2,6-sialyltransferase 6 [Pelodiscus sinensis]	Metabolism;Metabolism	Global and overview maps;Glycan biosynthesis and metabolism	ko01100//Metabolic pathways;ko00604//Glycosphingolipid biosynthesis - ganglio series	K03376;K03376	GO:0031090//organelle membrane;GO:0031224//intrinsic component of membrane;GO:0043231//intracellular membrane-bounded organelle	GO:0008373//sialyltransferase activity;GO:0008933//lytic transglycosylase activity	GO:0001573//ganglioside metabolic process;GO:0006487//protein N-linked glycosylation;GO:0008037//cell recognition;GO:0009311//oligosaccharide metabolic process	--
LOC102454400	2	8	7	2	7	179	43	180	123	103	0.073	0.223	0.229	0.069	0.193	6.659	1.44	6.295	4.406	4.273	0.146667	4.6146	4.97559	8.89994e-24	6.7021e-22	CD84	PREDICTED: SLAM family member 9-like [Pelodiscus sinensis]	-	-	-	-	GO:0016020//membrane	-	-	--
LOC102450313	0	0	0	0	0	34	378	337	106	78	0	0	0	0	0	1.275	12.868	11.984	3.861	3.291	0.001	6.6558	12.7004	1.05808e-23	7.93974e-22	IL6	PREDICTED: interleukin-6 [Pelodiscus sinensis]	Human Diseases;Human Diseases;Environmental Information Processing;Human Diseases;Human Diseases;Human Diseases;Human Diseases;Environmental Information Processing;Human Diseases;Human Diseases;Human Diseases;Human Diseases;Human Diseases;Organismal Systems;Cellular Processes;Human Diseases;Human Diseases;Human Diseases;Environmental Information Processing;Human Diseases;Human Diseases;Human Dise…	Cancer: overview;Infectious disease: viral;Signal transduction;Neurodegenerative disease;Infectious disease: bacterial;Cancer: overview;Infectious disease: viral;Signaling molecules and interaction;Infectious disease: bacterial;Infectious disease: viral;Infectious disease: bacterial;Infectious disease: viral;Infectious disease: viral;Immune system;Cell growth and death;Infectious disease: parasit…	ko05200//Pathways in cancer;ko05168//Herpes simplex virus 1 infection;ko04151//PI3K-Akt signaling pathway;ko05010//Alzheimer disease;ko05130//Pathogenic Escherichia coli infection;ko05202//Transcriptional misregulation in cancer;ko05169//Epstein-Barr virus infection;ko04060//Cytokine-cytokine receptor interaction;ko05152//Tuberculosis;ko05163//Human cytomegalovirus infection;ko05132//Salmonella i…	K05405;K05405;K05405;K05405;K05405;K05405;K05405;K05405;K05405;K05405;K05405;K05405;K05405;K05405;K05405;K05405;K05405;K05405;K05405;K05405;K05405;K05405;K05405;K05405;K05405;K05405;K05405;K05405;K05405;K05405;K05405;K05405;K05405;K05405;K05405;K05405;K05405;K05405;K05405;K05405;K05405;K05405;K05405;K05405;K05405;K05405;K05405	GO:0043235//receptor complex;GO:0044421//extracellular region part;GO:0044424//intracellular part;GO:0044459//plasma membrane part	GO:0005126//cytokine receptor binding	GO:0001101//response to acid chemical;GO:0001562//response to protozoan;GO:0001819//positive regulation of cytokine production;GO:0001933//negative regulation of protein phosphorylation;GO:0001934//positive regulation of protein phosphorylation;GO:0002251//organ or tissue specific immune response;GO:0002295//T-helper cell lineage commitment;GO:0002444//myeloid leukocyte mediated immunity;GO:00026…	--
LOC102457062	220	539	455	473	733	85	84	75	69	38	2.427	4.469	4.487	4.939	6.1	0.954	0.848	0.791	0.746	0.476	4.4955	0.763	-2.55873	1.08788e-23	8.13456e-22	PLA2R1	PREDICTED: secretory phospholipase A2 receptor [Pelodiscus sinensis]	Human Diseases;Cellular Processes	Infectious disease: bacterial;Transport and catabolism	ko05152//Tuberculosis;ko04145//Phagosome	K06560;K06560	GO:0016021//integral component of membrane;GO:0031988//membrane-bounded vesicle;GO:0043234//protein complex;GO:0044464//cell part	GO:0019899//enzyme binding;GO:0060089//molecular transducer activity	GO:0006897//endocytosis;GO:0010519//negative regulation of phospholipase activity;GO:0032304//negative regulation of icosanoid secretion;GO:0032305//positive regulation of icosanoid secretion;GO:0043516//regulation of DNA damage response, signal transduction by p53 class mediator;GO:0044237//cellular metabolic process;GO:0044707//single-multicellular organism process;GO:0090400//stress-induced pr…	--
MSTRG.6583	33	29	14	35	26	155	144	118	131	111	0.606	0.4	0.23	0.609	0.36	2.895	2.42	2.065	2.356	2.312	0.4455	2.4096	2.4353	1.35804e-23	1.01191e-21	--	LOW QUALITY PROTEIN: up-regulator of cell proliferation-like [Pelodiscus sinensis]	-	-	-	-	-	-	-	--
LOC102456605	203	176	223	218	245	726	1112	791	691	483	2.624	1.711	2.578	2.668	2.39	9.549	13.163	9.781	8.753	7.085	2.4965	9.6662	1.95304	1.50588e-23	1.11814e-21	STK10	PREDICTED: LOW QUALITY PROTEIN: serine/threonine-protein kinase 10 [Pelodiscus sinensis]	Organismal Systems	Endocrine system	ko04914//Progesterone-mediated oocyte maturation	K08837	-	-	-	--
LOC102461046	2	2	2	13	4	114	132	150	273	80	0.079	0.059	0.07	0.484	0.119	4.566	4.758	5.648	10.529	3.573	0.135167	5.8148	5.42692	1.56312e-23	1.1566e-21	Cxcl14	PREDICTED: C-X-C motif chemokine 14 [Pelodiscus sinensis]	Environmental Information Processing;Organismal Systems;Environmental Information Processing	Signaling molecules and interaction;Immune system;Signaling molecules and interaction	ko04060//Cytokine-cytokine receptor interaction;ko04062//Chemokine signaling pathway;ko04061//Viral protein interaction with cytokine and cytokine receptor	K10033;K10033;K10033	GO:0043231//intracellular membrane-bounded organelle;GO:0044421//extracellular region part	GO:0005125//cytokine activity	GO:0002690//positive regulation of leukocyte chemotaxis;GO:0007154//cell communication;GO:0043583//ear development;GO:0045661//regulation of myoblast differentiation	--
LOC102451169	355	290	197	393	294	1042	1875	1359	1961	930	15.335	9.418	7.61	16.072	9.583	45.721	74.161	56.148	82.997	45.584	10.9533	60.9222	2.4756	1.607e-23	1.18494e-21	NUP42	PREDICTED: nucleoporin-like protein 2 isoform X1 [Pelodiscus sinensis]	Genetic Information Processing	Translation	ko03013//Nucleocytoplasmic transport	K14321	GO:0031981//nuclear lumen;GO:0044444//cytoplasmic part;GO:0046930//pore complex	GO:0003723//RNA binding;GO:0008565//protein transporter activity	GO:0000087//mitotic M phase;GO:0000278//mitotic cell cycle;GO:0006886//intracellular protein transport;GO:0007166//cell surface receptor signaling pathway;GO:0009408//response to heat;GO:0015758//glucose transport;GO:0016032//viral process;GO:0018205//peptidyl-lysine modification;GO:0032774//RNA biosynthetic process;GO:0044710//single-organism metabolic process;GO:0080135//regulation of cellular …	--
LOC102456951	6	1	5	2	1	96	155	92	94	41	0.345	0.043	0.257	0.116	0.046	5.613	8.204	5.057	5.293	2.697	0.1345	5.3728	5.32	1.82256e-23	1.33923e-21	ANKRD22	PREDICTED: ankyrin repeat domain-containing protein 22 isoform X1 [Pelodiscus sinensis]	-	-	-	-	-	-	-	--
LOC102454729	48	54	41	42	69	177	523	309	567	330	2.5	2.115	1.91	2.071	2.712	9.379	24.943	15.394	28.936	19.504	2.467	19.6312	2.99232	2.05976e-23	1.50831e-21	TAPBP	PREDICTED: DLA class II histocompatibility antigen, DR-1 beta chain-like isoform X2 [Chrysemys picta bellii]	Human Diseases;Human Diseases;Cellular Processes;Human Diseases;Human Diseases;Cellular Processes;Human Diseases;Human Diseases;Human Diseases;Human Diseases;Cellular Processes;Environmental Information Processing;Human Diseases;Human Diseases;Human Diseases;Human Diseases;Human Diseases;Organismal Systems	Infectious disease: viral;Infectious disease: viral;Transport and catabolism;Infectious disease: viral;Infectious disease: viral;Transport and catabolism;Infectious disease: viral;Infectious disease: viral;Cancer: overview;Infectious disease: viral;Cell growth and death;Signaling molecules and interaction;Immune disease;Cardiovascular disease;Immune disease;Endocrine and metabolic disease;Immune …	ko05168//Herpes simplex virus 1 infection;ko05165//Human papillomavirus infection;ko04144//Endocytosis;ko05169//Epstein-Barr virus infection;ko05163//Human cytomegalovirus infection;ko04145//Phagosome;ko05166//Human T-cell leukemia virus 1 infection;ko05170//Human immunodeficiency virus 1 infection;ko05203//Viral carcinogenesis;ko05167//Kaposi sarcoma-associated herpesvirus infection;ko04218//Cel…	K06751;K06751;K06751;K06751;K06751;K06751;K06751;K06751;K06751;K06751;K06751;K06751;K06751;K06751;K06751;K06751;K06751;K06751	GO:0005770//late endosome;GO:0005773//vacuole;GO:0005783//endoplasmic reticulum;GO:0010008//endosome membrane;GO:0030659//cytoplasmic vesicle membrane;GO:0031224//intrinsic component of membrane;GO:0042611//MHC protein complex	GO:0003823//antigen binding;GO:0008134//transcription factor binding	GO:0002460//adaptive immune response based on somatic recombination of immune receptors built from immunoglobulin superfamily domains;GO:0002577//regulation of antigen processing and presentation;GO:0007166//cell surface receptor signaling pathway;GO:0019884//antigen processing and presentation of exogenous antigen;GO:0034341//response to interferon-gamma;GO:0048002//antigen processing and presen…	--
LOC102460384	76	177	78	181	150	791	1103	1200	650	351	2.024	3.544	1.858	4.564	3.014	21.432	26.897	30.566	16.961	10.607	2.8775	21.2926	2.88746	2.34086e-23	1.70827e-21	TNIP2	PREDICTED: TNFAIP3-interacting protein 2 [Pelodiscus sinensis]	-	-	-	-	GO:0031981//nuclear lumen;GO:0044444//cytoplasmic part	GO:0019900//kinase binding;GO:0043130//ubiquitin binding	GO:0002224//toll-like receptor signaling pathway;GO:0002696//positive regulation of leukocyte activation;GO:0006357//regulation of transcription from RNA polymerase II promoter;GO:0019221//cytokine-mediated signaling pathway;GO:0031647//regulation of protein stability;GO:0032496//response to lipopolysaccharide;GO:0043122//regulation of I-kappaB kinase/NF-kappaB signaling;GO:0050864//regulation of…	--
MSTRG.12176	33	83	104	74	119	544	686	849	777	357	1.069	2.041	3.024	2.279	2.934	18.056	20.483	26.482	24.825	13.222	2.519	20.6136	3.03267	2.36279e-23	1.71836e-21	--	-	-	-	-	-	-	-	-	--
LOC102456519	25	24	51	83	34	513	622	759	575	201	0.422	0.303	0.767	1.322	0.432	8.778	9.579	12.214	9.476	3.835	0.586667	8.7764	3.90302	2.48521e-23	1.80122e-21	Cd274	PREDICTED: programmed cell death 1 ligand 1-like [Pelodiscus sinensis]	Environmental Information Processing	Signaling molecules and interaction	ko04514//Cell adhesion molecules	K06708	GO:0031988//membrane-bounded vesicle;GO:0044459//plasma membrane part	-	GO:0001818//negative regulation of cytokine production;GO:0006810//transport;GO:0007165//signal transduction;GO:0030334//regulation of cell migration;GO:0031294//lymphocyte costimulation;GO:0032733//positive regulation of interleukin-10 production;GO:0042130//negative regulation of T cell proliferation;GO:0070228//regulation of lymphocyte apoptotic process	--
LOC102460834	139	122	144	142	193	403	546	704	463	582	2.895	1.954	2.63	2.743	2.962	8.805	10.571	14.136	9.455	13.681	2.56767	11.3296	2.14157	2.62762e-23	1.89797e-21	Spsb1	PREDICTED: SPRY domain-containing SOCS box protein 1 [Pelodiscus sinensis]	-	-	-	-	GO:0044424//intracellular part	-	GO:0007165//signal transduction;GO:0032446//protein modification by small protein conjugation	--
LOC102448112	33	35	11	16	35	161	205	354	153	315	1.024	0.789	0.324	0.454	0.792	4.914	5.835	10.217	4.569	10.811	0.669667	7.2692	3.44028	2.945e-23	2.12e-21	P2RY3	PREDICTED: P2Y purinoceptor 6 [Pelodiscus sinensis]	Environmental Information Processing	Signaling molecules and interaction	ko04080//Neuroactive ligand-receptor interaction	K04272	GO:0005886//plasma membrane;GO:0016021//integral component of membrane	GO:0000166//nucleotide binding;GO:0015065//uridine nucleotide receptor activity	GO:0006821//chloride transport;GO:0014070//response to organic cyclic compound;GO:0014910//regulation of smooth muscle cell migration;GO:0034695//response to prostaglandin E;GO:0035588//G-protein coupled purinergic receptor signaling pathway	--
LOC102459887	112	188	227	249	183	23	20	9	10	7	1.148	1.485	2.129	2.452	1.483	0.238	0.186	0.09	0.115	0.081	1.62133	0.142	-3.51322	3.42795e-23	2.45932e-21	HHIP	PREDICTED: hedgehog-interacting protein isoform X1 [Pelodiscus sinensis]	Human Diseases;Environmental Information Processing;Human Diseases;Environmental Information Processing	Cancer: overview;Signal transduction;Cancer: specific types;Signal transduction	ko05200//Pathways in cancer;ko04024//cAMP signaling pathway;ko05217//Basal cell carcinoma;ko04340//Hedgehog signaling pathway	K06231;K06231;K06231;K06231	-	-	-	--
LOC102461132	86	180	127	180	138	1157	450	1115	648	739	1.638	2.577	2.162	3.245	1.983	22.413	7.846	20.306	12.089	15.966	2.2925	15.724	2.77797	4.02822e-23	2.88025e-21	RIPK2	PREDICTED: receptor-interacting serine/threonine-protein kinase 2 isoform X1 [Pelodiscus sinensis]	Human Diseases;Human Diseases;Human Diseases;Organismal Systems;Organismal Systems	Infectious disease: bacterial;Infectious disease: bacterial;Infectious disease: bacterial;Immune system;Nervous system	ko05131//Shigellosis;ko05152//Tuberculosis;ko05132//Salmonella infection;ko04621//NOD-like receptor signaling pathway;ko04722//Neurotrophin signaling pathway	K08846;K08846;K08846;K08846;K08846	GO:0032991//macromolecular complex;GO:0043232//intracellular non-membrane-bounded organelle;GO:0044444//cytoplasmic part	GO:0004713//protein tyrosine kinase activity;GO:0019904//protein domain specific binding;GO:0032550//purine ribonucleoside binding;GO:0046983//protein dimerization activity;GO:0060089//molecular transducer activity	GO:0001959//regulation of cytokine-mediated signaling pathway;GO:0002756//MyD88-independent toll-like receptor signaling pathway;GO:0002827//positive regulation of T-helper 1 type immune response;GO:0006357//regulation of transcription from RNA polymerase II promoter;GO:0007169//transmembrane receptor protein tyrosine kinase signaling pathway;GO:0031396//regulation of protein ubiquitination;GO:00…	--
LOC102461686	3756	7347	7311	7409	12287	890	1191	1746	1345	784	54.804	90.461	94.719	100.544	134.545	13.416	15.948	23.518	18.533	13.238	93.3865	16.9306	-2.46358	4.07665e-23	2.90509e-21	ABCB11	PREDICTED: bile salt export pump isoform X1 [Pelodiscus sinensis]	Human Diseases;Organismal Systems;Organismal Systems;Environmental Information Processing	Drug resistance: antineoplastic;Digestive system;Digestive system;Membrane transport	ko01522//Endocrine resistance;ko04976//Bile secretion;ko04979//Cholesterol metabolism;ko02010//ABC transporters	K05664;K05664;K05664;K05664	-	-	-	--
LOC102444784	321	652	564	592	664	141	122	78	93	100	8.726	13.324	13.641	15.235	13.62	3.899	3.037	2.028	2.477	3.057	13.6927	2.8996	-2.23948	4.18372e-23	2.97142e-21	Bbox1	PREDICTED: gamma-butyrobetaine dioxygenase [Pelodiscus sinensis]	Metabolism;Metabolism	Global and overview maps;Amino acid metabolism	ko01100//Metabolic pathways;ko00310//Lysine degradation	K00471;K00471	GO:0031988//membrane-bounded vesicle;GO:0043231//intracellular membrane-bounded organelle;GO:0044444//cytoplasmic part	GO:0016706//oxidoreductase activity, acting on paired donors, with incorporation or reduction of molecular oxygen, 2-oxoglutarate as one donor, and incorporation of one atom each of oxygen into both donors;GO:0046914//transition metal ion binding	GO:0006578//amino-acid betaine biosynthetic process;GO:0044710//single-organism metabolic process	--
LOC102454753	302	200	246	340	361	1034	1432	964	991	734	7.249	3.609	5.28	7.726	6.539	25.251	31.473	22.131	23.306	19.991	6.08967	24.4304	2.00424	4.29286e-23	3.03877e-21	CYBB	PREDICTED: cytochrome b-245 heavy chain [Pelodiscus sinensis]	Human Diseases;Cellular Processes;Organismal Systems;Cellular Processes;Human Diseases;Organismal Systems;Environmental Information Processing;Human Diseases;Cellular Processes	Neurodegenerative disease;Transport and catabolism;Immune system;Cell growth and death;Infectious disease: parasitic;Immune system;Signal transduction;Endocrine and metabolic disease;Cell growth and death	ko05010//Alzheimer disease;ko04145//Phagosome;ko04621//NOD-like receptor signaling pathway;ko04217//Necroptosis;ko05140//Leishmaniasis;ko04670//Leukocyte transendothelial migration;ko04066//HIF-1 signaling pathway;ko04933//AGE-RAGE signaling pathway in diabetic complications;ko04216//Ferroptosis	K21421;K21421;K21421;K21421;K21421;K21421;K21421;K21421;K21421	GO:0000323//lytic vacuole;GO:0005768//endosome;GO:0005783//endoplasmic reticulum;GO:0016021//integral component of membrane;GO:0030666//endocytic vesicle membrane;GO:0043005//neuron projection;GO:0044297//cell body;GO:0044459//plasma membrane part;GO:0098589//membrane region	GO:0000166//nucleotide binding;GO:0005216//ion channel activity;GO:0043169//cation binding;GO:0046906//tetrapyrrole binding;GO:0046983//protein dimerization activity;GO:0050664//oxidoreductase activity, acting on NAD(P)H, oxygen as acceptor	GO:0006801//superoxide metabolic process;GO:0006952//defense response;GO:0006996//organelle organization;GO:0007169//transmembrane receptor protein tyrosine kinase signaling pathway;GO:0009058//biosynthetic process;GO:0009628//response to abiotic stimulus;GO:0031667//response to nutrient levels;GO:0034220//ion transmembrane transport;GO:0042590//antigen processing and presentation of exogenous pe…	--
MSTRG.12177	7	19	14	25	22	90	212	132	122	94	0.176	0.344	0.312	0.581	0.4	2.227	4.73	3.078	2.916	2.59	0.336333	3.1082	3.20812	4.3701e-23	3.08317e-21	--	-	-	-	-	-	-	-	-	--
LOC102446790	89	121	121	197	134	17	20	11	19	8	1.68	1.717	2.042	3.52	1.908	0.326	0.346	0.199	0.351	0.171	2.38267	0.2786	-3.09631	4.61902e-23	3.248e-21	NPAS2	PREDICTED: neuronal PAS domain-containing protein 2 [Pelodiscus sinensis]	Organismal Systems	Environmental adaptation	ko04710//Circadian rhythm	K09026	GO:0031981//nuclear lumen;GO:0043234//protein complex;GO:0044444//cytoplasmic part	GO:0001071//nucleic acid binding transcription factor activity;GO:0031072//heat shock protein binding;GO:0043169//cation binding;GO:0044212//transcription regulatory region DNA binding;GO:0060089//molecular transducer activity	GO:0006282//regulation of DNA repair;GO:0006357//regulation of transcription from RNA polymerase II promoter;GO:0006629//lipid metabolic process;GO:0007626//locomotory behavior;GO:0008219//cell death;GO:0048512//circadian behavior;GO:0048731//system development	bHLH
LOC102452153	99	624	627	473	697	40	36	27	43	20	1.658	7.857	9.391	7.501	8.809	0.682	0.552	0.433	0.706	0.38	7.263	0.5506	-3.72149	5.54025e-23	3.88293e-21	KANK4	PREDICTED: KN motif and ankyrin repeat domain-containing protein 4 [Pelodiscus sinensis]	-	-	-	-	-	-	-	--
LOC102463962	33	35	18	45	47	143	160	239	139	164	1.566	1.249	0.764	2.022	1.683	6.904	6.952	10.848	6.463	8.831	1.46917	7.9996	2.44493	5.58871e-23	3.90401e-21	NFKB2	PREDICTED: nuclear factor NF-kappa-B p100 subunit [Pelodiscus sinensis]	Human Diseases;Environmental Information Processing;Human Diseases;Human Diseases;Human Diseases;Environmental Information Processing;Human Diseases;Organismal Systems;Organismal Systems;Human Diseases	Cancer: overview;Signal transduction;Infectious disease: viral;Infectious disease: viral;Cancer: overview;Signal transduction;Cancer: specific types;Immune system;Development and regeneration;Infectious disease: bacterial	ko05200//Pathways in cancer;ko04010//MAPK signaling pathway;ko05169//Epstein-Barr virus infection;ko05166//Human T-cell leukemia virus 1 infection;ko05203//Viral carcinogenesis;ko04064//NF-kappa B signaling pathway;ko05224//Breast cancer;ko04625//C-type lectin receptor signaling pathway;ko04380//Osteoclast differentiation;ko05134//Legionellosis	K04469;K04469;K04469;K04469;K04469;K04469;K04469;K04469;K04469;K04469	-	-	-	RHD
LOC102447710	276	933	865	963	503	87	79	71	73	24	2.881	7.322	8.074	9.513	3.965	0.926	0.756	0.711	0.748	0.285	6.5505	0.6852	-3.25701	5.69586e-23	3.96581e-21	CGNL1	PREDICTED: cingulin-like protein 1 isoform X1 [Pelodiscus sinensis]	Cellular Processes	Cellular community - eukaryotes	ko04530//Tight junction	K21110	GO:0015629//actin cytoskeleton;GO:0043296//apical junction complex	-	-	--
LOC102457836	372	335	232	310	258	932	1028	1188	741	740	8.333	5.649	4.646	6.575	4.36	21.244	21.108	25.474	16.277	18.803	5.72567	20.5812	1.84581	6.94031e-23	4.81649e-21	ENTPD4	PREDICTED: ectonucleoside triphosphate diphosphohydrolase 4 isoform X1 [Pelodiscus sinensis]	Metabolism;Cellular Processes;Metabolism;Metabolism	Global and overview maps;Transport and catabolism;Nucleotide metabolism;Nucleotide metabolism	ko01100//Metabolic pathways;ko04142//Lysosome;ko00230//Purine metabolism;ko00240//Pyrimidine metabolism	K12305;K12305;K12305;K12305	GO:0005774//vacuolar membrane;GO:0031228//intrinsic component of Golgi membrane;GO:0031982//vesicle	GO:0017110//nucleoside-diphosphatase activity	GO:0009195//pyrimidine ribonucleoside diphosphate catabolic process	--
MSTRG.17873	648	830	790	719	912	2886	2416	3740	2427	4291	44.743	43.063	48.739	46.907	47.373	202.46	152.529	246.861	164.167	335.879	46.0503	220.379	2.2587	7.17787e-23	4.96512e-21	BTG1	protein BTG1-like [Chelonoidis abingdonii]	Genetic Information Processing	Folding, sorting and degradation	ko03018//RNA degradation	K14443	GO:0031988//membrane-bounded vesicle;GO:0043231//intracellular membrane-bounded organelle	GO:0000982//transcription factor activity, RNA polymerase II core promoter proximal region sequence-specific binding;GO:0019899//enzyme binding	GO:0001558//regulation of cell growth;GO:0003002//regionalization;GO:0006351//transcription, DNA-templated;GO:0006417//regulation of translation;GO:0007281//germ cell development;GO:0007519//skeletal muscle tissue development;GO:0007612//learning;GO:0008213//protein alkylation;GO:0008285//negative regulation of cell proliferation;GO:0009605//response to external stimulus;GO:0009628//response to a…	--
LOC102449041	1145	2803	1896	1625	2706	488	284	251	270	174	39.67	73.337	58.603	53.404	71.223	17.231	9.007	8.288	9.18	6.811	59.5228	10.1034	-2.5586	9.34086e-23	6.44034e-21	NR1H4	PREDICTED: bile acid receptor-like isoform X1 [Pelodiscus sinensis]	-	-	-	-	GO:0043231//intracellular membrane-bounded organelle	GO:0003677//DNA binding;GO:0004879//RNA polymerase II transcription factor activity, ligand-activated sequence-specific DNA binding;GO:0005496//steroid binding;GO:0038023//signaling receptor activity;GO:0046914//transition metal ion binding	GO:0006355//regulation of transcription, DNA-templated;GO:0006366//transcription from RNA polymerase II promoter;GO:0009755//hormone-mediated signaling pathway;GO:0019752//carboxylic acid metabolic process;GO:1901564//organonitrogen compound metabolic process	THR-like
LOC102463531	69	69	110	96	94	533	1192	1310	549	283	1.446	1.087	2.061	1.904	1.486	11.341	22.865	26.249	11.25	6.706	1.66367	15.6822	3.23669	1.03827e-22	7.11772e-21	TAGAP	PREDICTED: T-cell activation Rho GTPase-activating protein isoform X1 [Pelodiscus sinensis]	-	-	-	-	GO:0044444//cytoplasmic part	-	GO:0043087//regulation of GTPase activity	--
LOC102451674	80	114	104	74	111	501	582	610	280	252	2.153	2.306	2.504	1.886	2.254	13.721	14.344	15.705	7.384	7.699	2.2315	11.7706	2.3991	1.03903e-22	7.11772e-21	PRKCD	PREDICTED: protein kinase C delta type isoform X1 [Pelodiscus sinensis]	Human Diseases;Organismal Systems;Organismal Systems;Organismal Systems;Cellular Processes;Organismal Systems;Organismal Systems;Organismal Systems;Organismal Systems;Organismal Systems;Human Diseases;Human Diseases;Organismal Systems;Human Diseases	Infectious disease: bacterial;Immune system;Immune system;Immune system;Transport and catabolism;Circulatory system;Endocrine system;Nervous system;Sensory system;Immune system;Endocrine and metabolic disease;Endocrine and metabolic disease;Endocrine system;Endocrine and metabolic disease	ko05131//Shigellosis;ko04062//Chemokine signaling pathway;ko04621//NOD-like receptor signaling pathway;ko04666//Fc gamma R-mediated phagocytosis;ko04140//Autophagy - animal;ko04270//Vascular smooth muscle contraction;ko04915//Estrogen signaling pathway;ko04722//Neurotrophin signaling pathway;ko04750//Inflammatory mediator regulation of TRP channels;ko04625//C-type lectin receptor signaling pathwa…	K06068;K06068;K06068;K06068;K06068;K06068;K06068;K06068;K06068;K06068;K06068;K06068;K06068;K06068	GO:0016020//membrane;GO:0030054//cell junction;GO:0031981//nuclear lumen;GO:0031988//membrane-bounded vesicle;GO:0044444//cytoplasmic part	GO:0004697//protein kinase C activity;GO:0004713//protein tyrosine kinase activity;GO:0019900//kinase binding;GO:0019904//protein domain specific binding;GO:0030234//enzyme regulator activity;GO:0032550//purine ribonucleoside binding;GO:0043169//cation binding	GO:0000302//response to reactive oxygen species;GO:0001101//response to acid chemical;GO:0001816//cytokine production;GO:0001933//negative regulation of protein phosphorylation;GO:0002220//innate immune response activating cell surface receptor signaling pathway;GO:0002431//Fc receptor mediated stimulatory signaling pathway;GO:0006680//glucosylceramide catabolic process;GO:0006685//sphingomyelin …	--
LOC102455902	121	204	211	227	315	28	31	9	31	18	1.938	2.423	2.981	3.396	3.756	0.45	0.448	0.136	0.48	0.323	2.98833	0.3674	-3.02392	1.08187e-22	7.38733e-21	CAND1	PREDICTED: cullin-associated NEDD8-dissociated protein 1-like isoform X1 [Chelonia mydas]	-	-	-	-	-	-	-	--
LOC102446282	117	118	72	80	74	334	556	489	321	247	3.508	2.636	1.923	2.24	1.776	10.099	15.215	13.878	9.351	8.354	2.4865	11.3794	2.19424	1.18872e-22	8.09095e-21	PGS1	PREDICTED: CDP-diacylglycerol--glycerol-3-phosphate 3-phosphatidyltransferase, mitochondrial isoform X1 [Pelodiscus sinensis]	Metabolism;Metabolism	Global and overview maps;Lipid metabolism	ko01100//Metabolic pathways;ko00564//Glycerophospholipid metabolism	K00995;K00995	GO:0019866//organelle inner membrane;GO:0043231//intracellular membrane-bounded organelle	GO:0017169//CDP-alcohol phosphatidyltransferase activity;GO:0032550//purine ribonucleoside binding;GO:0046872//metal ion binding	GO:0006639//acylglycerol metabolic process;GO:0006655//phosphatidylglycerol biosynthetic process	--
LOC102452256	828	818	618	1154	848	2192	2387	2691	2308	1628	27.999	20.794	18.686	36.943	21.637	75.407	73.904	87.03	76.464	62.463	25.1777	75.0536	1.57578	1.20969e-22	8.20737e-21	MFSD14B	PREDICTED: hippocampus abundant transcript-like protein 1 [Pelodiscus sinensis]	-	-	-	-	GO:0031224//intrinsic component of membrane	-	GO:0044763//single-organism cellular process;GO:0051234//establishment of localization	--
LOC102446094	33	23	37	32	57	265	391	278	180	121	0.193	0.101	0.194	0.178	0.252	1.58	2.083	1.547	1.034	0.805	0.183667	1.4098	2.94033	1.31895e-22	8.92011e-21	BTBD11	PREDICTED: ankyrin repeat and BTB/POZ domain-containing protein BTBD11 isoform X2 [Chrysemys picta bellii]	-	-	-	-	GO:0031224//intrinsic component of membrane	GO:0046983//protein dimerization activity	GO:0007165//signal transduction	--
LOC102459698	24	21	8	42	19	158	158	188	179	151	1.266	0.832	0.377	2.097	0.756	8.476	7.628	9.481	9.248	9.035	1.14917	8.7736	2.93258	1.67682e-22	1.13045e-20	AEN	PREDICTED: apoptosis-enhancing nuclease [Chrysemys picta bellii]	-	-	-	-	GO:0031090//organelle membrane;GO:0031981//nuclear lumen;GO:0043232//intracellular non-membrane-bounded organelle	GO:0003676//nucleic acid binding;GO:0004519//endonuclease activity	GO:0008630//intrinsic apoptotic signaling pathway in response to DNA damage;GO:0009314//response to radiation;GO:0090304//nucleic acid metabolic process	--
LOC102454428	241	256	200	343	290	831	1064	909	723	474	15.18	12.122	11.264	20.453	13.783	53.249	61.361	54.759	44.617	33.875	14.5313	49.5722	1.77036	1.72105e-22	1.15659e-20	SPI1	PREDICTED: transcription factor PU.1 [Pelodiscus sinensis]	Human Diseases;Human Diseases;Human Diseases;Organismal Systems;Human Diseases	Cancer: overview;Cancer: overview;Infectious disease: viral;Development and regeneration;Cancer: specific types	ko05200//Pathways in cancer;ko05202//Transcriptional misregulation in cancer;ko05166//Human T-cell leukemia virus 1 infection;ko04380//Osteoclast differentiation;ko05221//Acute myeloid leukemia	K09438;K09438;K09438;K09438;K09438	-	-	-	ETS
LOC102450068	68	49	60	51	34	262	347	397	185	208	2.15	1.165	1.697	1.527	0.811	8.429	10.047	12.008	5.732	7.464	1.44433	8.736	2.59657	1.75826e-22	1.17787e-20	-	-	-	-	-	-	-	-	-	-
LOC102455502	927	931	610	947	679	2099	3266	4086	3062	2089	25.335	19.559	15.296	25.024	14.338	57.899	81.7	107.253	81.328	66.935	20.8132	79.023	1.92478	2.10136e-22	1.40329e-20	CDV3	PREDICTED: protein CDV3 homolog isoform X1 [Pelodiscus sinensis]	-	-	-	-	GO:0016020//membrane;GO:0043231//intracellular membrane-bounded organelle;GO:0043232//intracellular non-membrane-bounded organelle	GO:0001071//nucleic acid binding transcription factor activity;GO:0003677//DNA binding;GO:0005515//protein binding	GO:0006357//regulation of transcription from RNA polymerase II promoter;GO:0019318//hexose metabolic process;GO:0030154//cell differentiation;GO:0042127//regulation of cell proliferation;GO:0043065//positive regulation of apoptotic process;GO:0050708//regulation of protein secretion	--
LOC102461878	179	361	201	185	272	36	66	40	52	42	11.493	17.552	11.581	11.323	13.211	2.361	3.87	2.498	3.263	3.052	13.8648	3.0088	-2.20417	2.29009e-22	1.52452e-20	CHST9	PREDICTED: carbohydrate sulfotransferase 9-like isoform X1 [Pelodiscus sinensis]	Metabolism;Metabolism	Global and overview maps;Glycan biosynthesis and metabolism	ko01100//Metabolic pathways;ko00513//Various types of N-glycan biosynthesis	K09673;K09673	-	-	GO:0008152//metabolic process	--
LOC112545021	23	46	8	34	109	249	812	1308	1518	1108	0.401	0.597	0.125	0.56	1.431	4.407	12.939	21.767	25.875	21.87	0.629333	17.3716	4.78676	2.49693e-22	1.65459e-20	rig-4	Stonustoxin subunit alpha [Chelonia mydas]	-	-	-	-	-	-	-	--
LOC102462810	90	300	314	136	197	21	12	10	13	17	2.701	6.751	8.329	4.007	4.297	0.626	0.33	0.276	0.448	0.644	5.29883	0.4648	-3.51099	2.50106e-22	1.65459e-20	SLC37A1	PREDICTED: glycerol-3-phosphate transporter [Pelodiscus sinensis]	-	-	-	-	GO:0031224//intrinsic component of membrane	-	GO:0044763//single-organism cellular process;GO:0044765//single-organism transport	--
LOC102454019	214	326	170	179	323	776	1179	1241	713	1190	5.419	6.255	3.875	4.28	6.237	19.924	27.669	30.022	17.586	34.229	5.47833	25.886	2.24036	2.79554e-22	1.84367e-20	Map2k3	PREDICTED: dual specificity mitogen-activated protein kinase kinase 3 isoform X1 [Pelodiscus sinensis]	Environmental Information Processing;Human Diseases;Environmental Information Processing;Human Diseases;Human Diseases;Organismal Systems;Cellular Processes;Human Diseases;Human Diseases;Organismal Systems;Organismal Systems;Organismal Systems;Environmental Information Processing;Organismal Systems;Human Diseases;Organismal Systems;Human Diseases;Human Diseases	Signal transduction;Infectious disease: viral;Signal transduction;Infectious disease: bacterial;Infectious disease: viral;Environmental adaptation;Cell growth and death;Infectious disease: viral;Infectious disease: bacterial;Immune system;Sensory system;Endocrine system;Signal transduction;Immune system;Cancer: overview;Endocrine system;Infectious disease: parasitic;Neurodegenerative disease	ko04010//MAPK signaling pathway;ko05169//Epstein-Barr virus infection;ko04015//Rap1 signaling pathway;ko05132//Salmonella infection;ko05170//Human immunodeficiency virus 1 infection;ko04714//Thermogenesis;ko04218//Cellular senescence;ko05161//Hepatitis B;ko05135//Yersinia infection;ko04664//Fc epsilon RI signaling pathway;ko04750//Inflammatory mediator regulation of TRP channels;ko04935//Growth h…	K04432;K04432;K04432;K04432;K04432;K04432;K04432;K04432;K04432;K04432;K04432;K04432;K04432;K04432;K04432;K04432;K04432;K04432	-	-	-	--
LOC102451806	89	66	55	139	119	316	570	817	684	378	2.074	1.156	1.146	3.067	2.093	7.493	12.164	18.213	15.62	9.997	1.88283	12.6974	2.75356	3.08512e-22	2.02835e-20	TIPARP	PREDICTED: TCDD-inducible poly [ADP-ribose] polymerase-like [Pelodiscus sinensis]	-	-	-	-	GO:0043231//intracellular membrane-bounded organelle	GO:0016763//transferase activity, transferring pentosyl groups;GO:0044212//transcription regulatory region DNA binding	GO:0006486//protein glycosylation;GO:0007169//transmembrane receptor protein tyrosine kinase signaling pathway;GO:0008202//steroid metabolic process;GO:0008406//gonad development;GO:0009410//response to xenobiotic stimulus;GO:0009887//organ morphogenesis;GO:0009896//positive regulation of catabolic process;GO:0010468//regulation of gene expression;GO:0014070//response to organic cyclic compound;G…	--
LOC102444998	40	63	35	54	50	141	167	219	158	123	1.038	1.229	0.812	1.327	0.979	3.723	3.969	5.436	4.018	3.622	1.1105	4.1536	1.90315	3.39829e-22	2.22735e-20	ITGB3	PREDICTED: integrin beta-3 [Pelodiscus sinensis]	Human Diseases;Environmental Information Processing;Human Diseases;Human Diseases;Cellular Processes;Environmental Information Processing;Cellular Processes;Cellular Processes;Human Diseases;Human Diseases;Human Diseases;Organismal Systems;Human Diseases;Organismal Systems;Organismal Systems;Organismal Systems;Human Diseases;Environmental Information Processing;Human Diseases	Infectious disease: viral;Signal transduction;Infectious disease: viral;Infectious disease: viral;Cell motility;Signal transduction;Transport and catabolism;Cellular community - eukaryotes;Cancer: overview;Cardiovascular disease;Cancer: overview;Immune system;Cardiovascular disease;Immune system;Endocrine system;Development and regeneration;Cardiovascular disease;Signaling molecules and interacti…	ko05168//Herpes simplex virus 1 infection;ko04151//PI3K-Akt signaling pathway;ko05165//Human papillomavirus infection;ko05163//Human cytomegalovirus infection;ko04810//Regulation of actin cytoskeleton;ko04015//Rap1 signaling pathway;ko04145//Phagosome;ko04510//Focal adhesion;ko05205//Proteoglycans in cancer;ko05414//Dilated cardiomyopathy;ko05206//MicroRNAs in cancer;ko04611//Platelet activation;…	K06493;K06493;K06493;K06493;K06493;K06493;K06493;K06493;K06493;K06493;K06493;K06493;K06493;K06493;K06493;K06493;K06493;K06493;K06493	GO:0005902//microvillus;GO:0005924//cell-substrate adherens junction;GO:0008305//integrin complex;GO:0030667//secretory granule membrane;GO:0031253//cell projection membrane;GO:0048770//pigment granule	GO:0005172//vascular endothelial growth factor receptor binding;GO:0016864//intramolecular oxidoreductase activity, transposing S-S bonds;GO:0019899//enzyme binding;GO:0032403//protein complex binding;GO:0033218//amide binding;GO:0046914//transition metal ion binding;GO:0060089//molecular transducer activity	GO:0000904//cell morphogenesis involved in differentiation;GO:0001936//regulation of endothelial cell proliferation;GO:0002763//positive regulation of myeloid leukocyte differentiation;GO:0006887//exocytosis;GO:0007169//transmembrane receptor protein tyrosine kinase signaling pathway;GO:0008219//cell death;GO:0008284//positive regulation of cell proliferation;GO:0009612//response to mechanical st…	--
LOC102455970	916	828	856	915	897	3113	2898	2885	2100	2864	7.038	4.782	5.881	6.655	5.2	24.332	20.386	21.199	15.807	24.967	5.59683	21.3382	1.93076	4.0587e-22	2.65202e-20	FOXO3	PREDICTED: forkhead box protein O3 [Pelodiscus sinensis]	Environmental Information Processing;Human Diseases;Organismal Systems;Cellular Processes;Environmental Information Processing;Organismal Systems;Environmental Information Processing;Organismal Systems;Human Diseases;Organismal Systems;Human Diseases;Human Diseases;Organismal Systems;Cellular Processes	Signal transduction;Infectious disease: bacterial;Immune system;Cell growth and death;Signal transduction;Nervous system;Signal transduction;Aging;Drug resistance: antineoplastic;Endocrine system;Cancer: specific types;Cancer: specific types;Aging;Transport and catabolism	ko04151//PI3K-Akt signaling pathway;ko05131//Shigellosis;ko04062//Chemokine signaling pathway;ko04218//Cellular senescence;ko04068//FoxO signaling pathway;ko04722//Neurotrophin signaling pathway;ko04152//AMPK signaling pathway;ko04211//Longevity regulating pathway;ko01521//EGFR tyrosine kinase inhibitor resistance;ko04917//Prolactin signaling pathway;ko05223//Non-small cell lung cancer;ko05213//E…	K09408;K09408;K09408;K09408;K09408;K09408;K09408;K09408;K09408;K09408;K09408;K09408;K09408;K09408	-	-	-	Fork head
LOC102446555	105	157	137	106	165	25	29	20	31	14	2.198	2.471	2.565	2.101	2.607	0.533	0.556	0.4	0.636	0.333	2.42883	0.4916	-2.30471	4.14959e-22	2.70309e-20	CYSLTR1	PREDICTED: cysteinyl leukotriene receptor 1 [Pelodiscus sinensis]	Environmental Information Processing;Environmental Information Processing	Signaling molecules and interaction;Signal transduction	ko04080//Neuroactive ligand-receptor interaction;ko04020//Calcium signaling pathway	K04322;K04322	GO:0016021//integral component of membrane	GO:0004953//icosanoid receptor activity;GO:0005488//binding	GO:0006952//defense response;GO:0007166//cell surface receptor signaling pathway;GO:0008219//cell death;GO:0019229//regulation of vasoconstriction;GO:0042221//response to chemical;GO:0043410//positive regulation of MAPK cascade;GO:0045765//regulation of angiogenesis;GO:0051480//regulation of cytosolic calcium ion concentration;GO:0070838//divalent metal ion transport	--
MSTRG.24544	4	8	4	2	6	127	109	146	31	88	0.086	0.13	0.077	0.041	0.098	2.796	2.158	3.019	0.657	2.159	0.0965	2.1578	4.48289	4.4689e-22	2.90219e-20	--	-	-	-	-	-	-	-	-	--
LOC102450519	91	95	176	126	141	544	794	911	524	370	1.026	0.805	1.774	1.345	1.199	6.238	8.194	9.821	5.787	4.732	1.20033	6.9544	2.53449	4.92947e-22	3.19153e-20	RIPOR2	PREDICTED: LOW QUALITY PROTEIN: protein FAM65B [Pelodiscus sinensis]	-	-	-	-	GO:0031528//microvillus membrane;GO:0043231//intracellular membrane-bounded organelle;GO:0043232//intracellular non-membrane-bounded organelle	GO:0005506//iron ion binding	GO:0046916//cellular transition metal ion homeostasis;GO:0048513//animal organ development;GO:0048869//cellular developmental process;GO:0050954//sensory perception of mechanical stimulus	--
LOC102455070	201	234	414	635	315	10	52	15	17	23	2.742	2.381	4.994	8.112	3.214	0.144	0.65	0.203	0.236	0.349	4.2555	0.3164	-3.74951	5.35271e-22	3.45502e-20	ACVR1C	PREDICTED: activin receptor type-1C isoform X1 [Pelodiscus sinensis]	Environmental Information Processing;Cellular Processes;Environmental Information Processing	Signaling molecules and interaction;Cellular community - eukaryotes;Signal transduction	ko04060//Cytokine-cytokine receptor interaction;ko04550//Signaling pathways regulating pluripotency of stem cells;ko04350//TGF-beta signaling pathway	K13568;K13568;K13568	GO:0031224//intrinsic component of membrane;GO:0043231//intracellular membrane-bounded organelle;GO:0043235//receptor complex;GO:0043296//apical junction complex;GO:0044459//plasma membrane part;GO:0098589//membrane region	GO:0005024//transforming growth factor beta-activated receptor activity;GO:0005160//transforming growth factor beta receptor binding;GO:0017002//activin-activated receptor activity;GO:0019838//growth factor binding;GO:0032403//protein complex binding;GO:0032550//purine ribonucleoside binding;GO:0043169//cation binding;GO:0044389//ubiquitin-like protein ligase binding;GO:0046332//SMAD binding;GO:0…	GO:0001558//regulation of cell growth;GO:0001775//cell activation;GO:0001832//blastocyst growth;GO:0001837//epithelial to mesenchymal transition;GO:0001936//regulation of endothelial cell proliferation;GO:0003002//regionalization;GO:0006355//regulation of transcription, DNA-templated;GO:0006921//cellular component disassembly involved in execution phase of apoptosis;GO:0008285//negative regulatio…	--
LOC102451173	0	9	10	16	6	121	84	165	218	169	0	0.064	0.084	0.143	0.043	1.159	0.724	1.485	2.011	1.805	0.0716667	1.4368	4.32541	5.88952e-22	3.79e-20	SPOCD1	PREDICTED: SPOC domain-containing protein 1 [Pelodiscus sinensis]	-	-	-	-	-	-	-	--
MSTRG.27436	382	269	213	220	276	886	922	1225	904	872	16.889	8.94	8.398	9.196	9.212	39.801	37.275	51.74	39.126	43.689	10.8417	42.3262	1.96496	5.99659e-22	3.84724e-20	--	-	-	-	-	-	-	-	-	--
LOC102447382	114	247	281	273	333	41	47	24	31	24	2.068	3.251	4.416	4.386	4.457	0.677	0.699	0.392	0.569	0.506	3.68683	0.5686	-2.6969	6.04476e-22	3.86646e-20	CCDC80	PREDICTED: coiled-coil domain-containing protein 80 [Pelodiscus sinensis]	-	-	-	-	GO:0005578//proteinaceous extracellular matrix;GO:0044420//extracellular matrix component	GO:0005515//protein binding;GO:0005539//glycosaminoglycan binding	GO:0010810//regulation of cell-substrate adhesion;GO:0043062//extracellular structure organization	--
LOC102455815	1551	2072	2280	1931	3042	666	473	554	523	431	35.602	35.748	46.8	41.964	52.69	15.552	9.941	12.163	11.762	11.225	42.4543	12.1286	-1.8075	6.29928e-22	4.01716e-20	CYP4V2	PREDICTED: cytochrome P450 4V2-like isoform X1 [Pelodiscus sinensis]	-	-	-	-	GO:0031090//organelle membrane;GO:0031224//intrinsic component of membrane;GO:0043231//intracellular membrane-bounded organelle	GO:0016709//oxidoreductase activity, acting on paired donors, with incorporation or reduction of molecular oxygen, NAD(P)H as one donor, and incorporation of one atom of oxygen;GO:0046906//tetrapyrrole binding;GO:0046914//transition metal ion binding	GO:0019395//fatty acid oxidation;GO:0050953//sensory perception of light stimulus	--
LOC102453751	59	50	92	133	105	830	826	682	353	496	3.636	2.316	5.069	7.759	4.882	52.034	46.605	40.195	21.312	34.681	5.11217	38.9654	2.93019	6.72417e-22	4.27528e-20	-	-	-	-	-	-	-	-	-	-
LOC102445765	465	626	604	631	488	2146	2308	3946	1794	1320	8.69	8.896	10.305	11.214	6.906	41.725	40.967	72.386	34.125	28.703	9.01433	43.5812	2.27341	6.85713e-22	4.34681e-20	CSF2RB	PREDICTED: cytokine receptor common subunit beta isoform X1 [Pelodiscus sinensis]	Human Diseases;Environmental Information Processing;Cellular Processes;Environmental Information Processing	Cancer: overview;Signaling molecules and interaction;Cell growth and death;Signal transduction	ko05200//Pathways in cancer;ko04060//Cytokine-cytokine receptor interaction;ko04210//Apoptosis;ko04630//JAK-STAT signaling pathway	K04738;K04738;K04738;K04738	GO:0005887//integral component of plasma membrane	GO:0004896//cytokine receptor activity;GO:0005488//binding	GO:0019221//cytokine-mediated signaling pathway	--
MSTRG.18064	187	349	336	295	211	32	3	21	14	21	5.695	7.99	9.15	8.505	4.849	0.991	0.084	0.612	0.418	0.726	7.208	0.5662	-3.67022	7.02382e-22	4.43922e-20	--	-	-	-	-	-	-	-	-	--
LOC102457610	413	565	587	745	643	157	122	80	73	93	2.577	2.661	3.31	4.414	3.071	0.993	0.705	0.474	0.443	0.654	3.143	0.6538	-2.26522	7.15981e-22	4.51174e-20	Trio	PREDICTED: triple functional domain protein isoform X1 [Pelodiscus sinensis]	-	-	-	-	GO:0044444//cytoplasmic part	GO:0004672//protein kinase activity;GO:0005088//Ras guanyl-nucleotide exchange factor activity;GO:0005515//protein binding;GO:0032550//purine ribonucleoside binding	GO:0006464//cellular protein modification process;GO:0006796//phosphate-containing compound metabolic process;GO:0007169//transmembrane receptor protein tyrosine kinase signaling pathway;GO:0042981//regulation of apoptotic process;GO:0043087//regulation of GTPase activity;GO:0097485//neuron projection guidance	--
LOC102450291	164	275	303	242	392	938	1724	1839	854	918	2.067	2.629	3.399	2.918	3.591	12.339	19.974	21.354	10.521	13.256	2.91867	15.4888	2.40784	8.47854e-22	5.32693e-20	Tnfaip3	PREDICTED: tumor necrosis factor alpha-induced protein 3 isoform X1 [Pelodiscus sinensis]	Human Diseases;Organismal Systems;Environmental Information Processing;Cellular Processes;Human Diseases;Environmental Information Processing;Organismal Systems	Infectious disease: viral;Immune system;Signal transduction;Cell growth and death;Infectious disease: viral;Signal transduction;Immune system	ko05169//Epstein-Barr virus infection;ko04621//NOD-like receptor signaling pathway;ko04064//NF-kappa B signaling pathway;ko04217//Necroptosis;ko05162//Measles;ko04668//TNF signaling pathway;ko04657//IL-17 signaling pathway	K11859;K11859;K11859;K11859;K11859;K11859;K11859	GO:0000323//lytic vacuole;GO:0005815//microtubule organizing center;GO:0031988//membrane-bounded vesicle	GO:0003676//nucleic acid binding;GO:0019787//ubiquitin-like protein transferase activity;GO:0019899//enzyme binding;GO:0032182//ubiquitin-like protein binding;GO:0036459//thiol-dependent ubiquitinyl hydrolase activity;GO:0046914//transition metal ion binding;GO:0070011//peptidase activity, acting on L-amino acid peptides;GO:0070735//protein-glycine ligase activity;GO:0070739//protein-glutamic aci…	GO:0000079//regulation of cyclin-dependent protein serine/threonine kinase activity;GO:0000209//protein polyubiquitination;GO:0001782//B cell homeostasis;GO:0001818//negative regulation of cytokine production;GO:0002313//mature B cell differentiation involved in immune response;GO:0002377//immunoglobulin production;GO:0002467//germinal center formation;GO:0002507//tolerance induction;GO:0002631//…	--
LOC102460174	1462	1634	1364	1673	1444	5312	4719	7750	4888	2924	19.048	15.901	15.95	20.657	15.441	71.152	58.444	97.735	62.601	43.788	16.6083	66.744	2.00673	8.9598e-22	5.61269e-20	IL6ST	PREDICTED: interleukin-6 receptor subunit beta isoform X1 [Pelodiscus sinensis]	Human Diseases;Environmental Information Processing;Human Diseases;Human Diseases;Environmental Information Processing;Cellular Processes;Organismal Systems;Environmental Information Processing	Cancer: overview;Signaling molecules and interaction;Cancer: overview;Infectious disease: viral;Signal transduction;Cellular community - eukaryotes;Immune system;Signaling molecules and interaction	ko05200//Pathways in cancer;ko04060//Cytokine-cytokine receptor interaction;ko05203//Viral carcinogenesis;ko05167//Kaposi sarcoma-associated herpesvirus infection;ko04630//JAK-STAT signaling pathway;ko04550//Signaling pathways regulating pluripotency of stem cells;ko04659//Th17 cell differentiation;ko04061//Viral protein interaction with cytokine and cytokine receptor	K05060;K05060;K05060;K05060;K05060;K05060;K05060;K05060	GO:0005887//integral component of plasma membrane;GO:0031988//membrane-bounded vesicle;GO:0043005//neuron projection;GO:0043025//neuronal cell body;GO:0043235//receptor complex;GO:0044421//extracellular region part;GO:0044444//cytoplasmic part	GO:0004897//ciliary neurotrophic factor receptor activity;GO:0005126//cytokine receptor binding;GO:0019838//growth factor binding;GO:0046983//protein dimerization activity	GO:0001819//positive regulation of cytokine production;GO:0001960//negative regulation of cytokine-mediated signaling pathway;GO:0002819//regulation of adaptive immune response;GO:0006073//cellular glucan metabolic process;GO:0006641//triglyceride metabolic process;GO:0007167//enzyme linked receptor protein signaling pathway;GO:0007219//Notch signaling pathway;GO:0010611//regulation of cardiac mu…	--
MSTRG.24923	15	11	28	10	22	152	155	185	85	120	0.215	0.331	0.358	0.135	0.256	3.245	2.03	4.014	1.47	2.285	0.274833	2.6088	3.24676	9.74041e-22	6.08374e-20	--	Hypp9585 [Branchiostoma lanceolatum]	-	-	-	-	-	-	-	--
LOC102463155	27	49	68	72	37	280	399	482	262	178	0.407	0.573	0.916	1.027	0.421	4.293	5.505	6.911	3.868	3.044	0.663167	4.7242	2.83263	1.01064e-21	6.29383e-20	REL	PREDICTED: proto-oncogene c-Rel isoform X1 [Pelodiscus sinensis]	Human Diseases;Environmental Information Processing;Human Diseases	Cancer: overview;Signal transduction;Cancer: overview	ko05202//Transcriptional misregulation in cancer;ko04014//Ras signaling pathway;ko05203//Viral carcinogenesis	K09254;K09254;K09254	-	-	-	RHD
LOC102449013	119	113	128	76	116	402	533	547	341	309	5.054	3.608	4.861	3.056	3.718	17.37	20.728	22.22	14.19	14.892	4.27833	17.88	2.06323	1.07693e-21	6.68705e-20	Plek	PREDICTED: pleckstrin isoform X1 [Pelodiscus sinensis]	-	-	-	-	GO:0031253//cell projection membrane;GO:0044444//cytoplasmic part	GO:0019901//protein kinase binding;GO:0046983//protein dimerization activity;GO:1902936//phosphatidylinositol bisphosphate binding	GO:0006650//glycerophospholipid metabolic process;GO:0006887//exocytosis;GO:0008277//regulation of G-protein coupled receptor protein signaling pathway;GO:0008361//regulation of cell size;GO:0009306//protein secretion;GO:0010543//regulation of platelet activation;GO:0010677//negative regulation of cellular carbohydrate metabolic process;GO:0010922//positive regulation of phosphatase activity;GO:0…	--
LOC102455957	1721	1900	1069	2029	1142	5175	7886	12075	7451	7749	40.251	33.406	22.356	44.925	20.154	123.131	168.872	270.102	170.736	205.637	35.3378	187.696	2.40911	1.16467e-21	7.21075e-20	TXNRD3	PREDICTED: thioredoxin reductase 3 [Pelodiscus sinensis]	Human Diseases;Human Diseases;Metabolism	Cancer: overview;Cancer: specific types;Metabolism of other amino acids	ko05200//Pathways in cancer;ko05225//Hepatocellular carcinoma;ko00450//Selenocompound metabolism	K22182;K22182;K22182	GO:0031981//nuclear lumen;GO:0031988//membrane-bounded vesicle;GO:0043232//intracellular non-membrane-bounded organelle;GO:0044444//cytoplasmic part	GO:0000166//nucleotide binding;GO:0015036//disulfide oxidoreductase activity;GO:0016209//antioxidant activity;GO:0016651//oxidoreductase activity, acting on NAD(P)H;GO:0016723//oxidoreductase activity, oxidizing metal ions, NAD or NADP as acceptor;GO:0046914//transition metal ion binding	GO:0001704//formation of primary germ layer;GO:0006352//DNA-templated transcription, initiation;GO:0006629//lipid metabolic process;GO:0006790//sulfur compound metabolic process;GO:0006979//response to oxidative stress;GO:0019725//cellular homeostasis;GO:0048232//male gamete generation;GO:0048869//cellular developmental process;GO:0050794//regulation of cellular process;GO:0051234//establishment …	--
LOC102454440	21	12	20	17	18	159	107	195	123	141	0.407	0.175	0.329	0.312	0.263	2.972	1.815	3.441	2.214	3.017	0.343833	2.6918	2.96879	1.16911e-21	7.21722e-20	ADAM19	PREDICTED: disintegrin and metalloproteinase domain-containing protein 19 isoform X1 [Pelodiscus sinensis]	-	-	-	-	GO:0016020//membrane	GO:0005515//protein binding;GO:0046914//transition metal ion binding;GO:0070011//peptidase activity, acting on L-amino acid peptides	GO:0033619//membrane protein proteolysis;GO:0044767//single-organism developmental process	--
LOC102450332	36	38	33	40	39	152	324	214	165	94	0.588	0.478	0.493	0.633	0.487	2.58	4.942	3.406	2.694	1.78	0.530833	3.0804	2.53679	1.17524e-21	7.23402e-20	RAB44	PREDICTED: ras-related protein Rab-44 isoform X1 [Pelodiscus sinensis]	-	-	-	-	-	-	-	--
LOC102443875	222	213	240	264	358	969	1301	2383	782	1552	2.977	2.135	2.848	3.291	3.525	12.796	15.402	29.642	10.108	23.061	2.96983	18.2018	2.61563	1.23748e-21	7.5951e-20	SEMA4A	PREDICTED: semaphorin-4A [Pelodiscus sinensis]	Organismal Systems	Development and regeneration	ko04360//Axon guidance	K06521	GO:0031224//intrinsic component of membrane	GO:0005488//binding;GO:0060089//molecular transducer activity	GO:0007166//cell surface receptor signaling pathway;GO:0010632//regulation of epithelial cell migration;GO:0022604//regulation of cell morphogenesis;GO:0042093//T-helper cell differentiation;GO:0045765//regulation of angiogenesis;GO:0097485//neuron projection guidance	--
LOC102447907	172	138	66	134	75	453	581	709	519	511	5.358	3.231	1.838	3.951	1.763	14.355	16.57	21.122	15.839	18.06	3.20583	17.1892	2.42273	1.26487e-21	7.74087e-20	MFSD5	PREDICTED: molybdate-anion transporter [Pelodiscus sinensis]	-	-	-	-	GO:0031224//intrinsic component of membrane	GO:0005488//binding;GO:0015103//inorganic anion transmembrane transporter activity	GO:0015698//inorganic anion transport	--
LOC102449300	21	14	17	9	22	228	388	67	293	158	0.658	0.33	0.477	0.267	0.52	7.271	11.137	2.009	8.999	5.62	0.4685	7.0072	3.90272	1.40579e-21	8.57854e-20	TNFAIP6	PREDICTED: tumor necrosis factor-inducible gene 6 protein [Pelodiscus sinensis]	-	-	-	-	GO:0044421//extracellular region part	GO:0005539//glycosaminoglycan binding	GO:0007154//cell communication;GO:0022610//biological adhesion;GO:0030334//regulation of cell migration;GO:0031348//negative regulation of defense response;GO:0044702//single organism reproductive process	--
MSTRG.8159	7	0	0	7	10	484	481	560	397	921	0.467	0	0	0.44	0.506	32.429	29.023	35.282	25.594	68.802	0.245167	38.226	7.28465	1.49047e-21	9.06925e-20	--	-	-	-	-	-	-	-	-	--
MSTRG.8645	433	388	342	342	421	118	90	137	77	78	6.149	4.142	4.343	4.598	4.512	1.705	1.17	1.861	1.071	1.257	4.88783	1.4128	-1.79064	1.50373e-21	9.12378e-20	--	ribosome-binding protein 1 isoform X4 [Chelonia mydas]	-	-	-	-	-	-	-	--
LOC102444780	287	503	444	493	534	118	117	109	141	66	12.862	16.965	17.824	20.943	18.094	5.387	4.791	4.678	6.199	3.36	17.4725	4.883	-1.83925	1.52768e-21	9.24268e-20	-	-	-	-	-	-	-	-	-	-
LOC102456619	680	716	376	993	424	2642	3378	4133	2543	1895	27.167	21.599	13.457	37.774	12.843	107.604	123.622	158.079	99.38	86.044	21.9295	114.946	2.39001	1.59598e-21	9.62846e-20	PTPN2	PREDICTED: tyrosine-protein phosphatase non-receptor type 2 isoform X1 [Pelodiscus sinensis]	Environmental Information Processing	Signal transduction	ko04630//JAK-STAT signaling pathway	K18026	GO:0031090//organelle membrane;GO:0031981//nuclear lumen	GO:0000149//SNARE binding;GO:0004725//protein tyrosine phosphatase activity;GO:0005102//receptor binding;GO:0019900//kinase binding	GO:0001960//negative regulation of cytokine-mediated signaling pathway;GO:0002762//negative regulation of myeloid leukocyte differentiation;GO:0006111//regulation of gluconeogenesis;GO:0006469//negative regulation of protein kinase activity;GO:0006470//protein dephosphorylation;GO:0008283//cell proliferation;GO:0010642//negative regulation of platelet-derived growth factor receptor signaling path…	--
LOC102459242	8	9	9	8	15	76	75	88	108	43	0.195	0.18	0.265	0.194	0.351	2.031	1.677	2.055	2.584	1.191	0.235833	1.9076	3.01592	1.6181e-21	9.73429e-20	Abcg1	PREDICTED: ATP-binding cassette sub-family G member 1 isoform X1 [Pelodiscus sinensis]	Environmental Information Processing	Membrane transport	ko02010//ABC transporters	K05679	GO:0005768//endosome;GO:0016021//integral component of membrane;GO:0031090//organelle membrane;GO:0031981//nuclear lumen;GO:0044459//plasma membrane part	GO:0008565//protein transporter activity;GO:0015248//sterol transporter activity;GO:0017111//nucleoside-triphosphatase activity;GO:0032550//purine ribonucleoside binding;GO:0032934//sterol binding;GO:0046983//protein dimerization activity	GO:0001525//angiogenesis;GO:0009593//detection of chemical stimulus;GO:0010468//regulation of gene expression;GO:0010743//regulation of macrophage derived foam cell differentiation;GO:0010874//regulation of cholesterol efflux;GO:0010885//regulation of cholesterol storage;GO:0010893//positive regulation of steroid biosynthetic process;GO:0015031//protein transport;GO:0015914//phospholipid transpor…	--
LOC102447564	1	6	13	11	8	64	128	222	114	81	0.104	0.471	1.213	1.087	0.63	6.793	12.228	22.153	11.653	9.589	0.731833	12.4832	4.09233	1.98335e-21	1.18979e-19	CD200	PREDICTED: OX-2 membrane glycoprotein-like [Pelodiscus sinensis]	-	-	-	-	-	-	-	--
LOC102452830	86	129	86	143	120	349	718	755	472	283	2.333	2.631	2.086	3.673	2.457	9.632	17.835	19.59	12.546	8.712	2.79933	13.663	2.28712	2.2247e-21	1.33081e-19	SERPINE2	PREDICTED: glia-derived nexin [Pelodiscus sinensis]	-	-	-	-	-	-	-	--
LOC102454818	190	143	134	154	198	409	532	439	524	383	2.405	1.36	1.516	1.845	1.891	5.266	6.165	5.314	6.497	5.5	1.818	5.7484	1.66081	2.30959e-21	1.37771e-19	ARAP1	PREDICTED: arf-GAP with Rho-GAP domain, ANK repeat and PH domain-containing protein 1 [Pelodiscus sinensis]	Cellular Processes	Transport and catabolism	ko04144//Endocytosis	K18439	GO:0000139//Golgi membrane;GO:0031982//vesicle;GO:0031984//organelle subcompartment	GO:0008047//enzyme activator activity;GO:0031701//angiotensin receptor binding;GO:0046914//transition metal ion binding;GO:1901981//phosphatidylinositol phosphate binding	GO:0001919//regulation of receptor recycling;GO:0006928//movement of cell or subcellular component;GO:0022402//cell cycle process;GO:0022604//regulation of cell morphogenesis;GO:0031346//positive regulation of cell projection organization;GO:0032232//negative regulation of actin filament bundle assembly;GO:0043087//regulation of GTPase activity	--
LOC102444587	230	441	334	250	305	90	66	67	71	48	11.116	16.023	14.434	11.439	11.123	4.425	2.921	3.097	3.362	2.632	13.3975	3.2874	-2.02694	2.36902e-21	1.4092e-19	Acat2	PREDICTED: acetyl-CoA acetyltransferase, cytosolic [Pelodiscus sinensis]	Metabolism;Metabolism;Metabolism;Metabolism;Metabolism;Metabolism;Metabolism;Metabolism;Metabolism;Metabolism;Metabolism;Metabolism;Metabolism	Global and overview maps;Global and overview maps;Global and overview maps;Amino acid metabolism;Amino acid metabolism;Amino acid metabolism;Carbohydrate metabolism;Lipid metabolism;Carbohydrate metabolism;Carbohydrate metabolism;Carbohydrate metabolism;Metabolism of terpenoids and polyketides;Lipid metabolism	ko01100//Metabolic pathways;ko01200//Carbon metabolism;ko01212//Fatty acid metabolism;ko00310//Lysine degradation;ko00280//Valine, leucine and isoleucine degradation;ko00380//Tryptophan metabolism;ko00620//Pyruvate metabolism;ko00071//Fatty acid degradation;ko00640//Propanoate metabolism;ko00630//Glyoxylate and dicarboxylate metabolism;ko00650//Butanoate metabolism;ko00900//Terpenoid backbone bio…	K00626;K00626;K00626;K00626;K00626;K00626;K00626;K00626;K00626;K00626;K00626;K00626;K00626	GO:0031981//nuclear lumen;GO:0031988//membrane-bounded vesicle;GO:0043232//intracellular non-membrane-bounded organelle;GO:0044444//cytoplasmic part	GO:0003988//acetyl-CoA C-acyltransferase activity;GO:0005488//binding	GO:0007417//central nervous system development;GO:0007584//response to nutrient;GO:0044238//primary metabolic process;GO:0044248//cellular catabolic process;GO:0070542//response to fatty acid	--
LOC102457640	73	373	301	286	537	26	18	8	26	10	0.791	3.056	2.941	2.991	4.455	0.306	0.195	0.084	0.291	0.124	2.94067	0.2	-3.87807	2.76587e-21	1.64067e-19	Sorbs2	PREDICTED: sorbin and SH3 domain-containing protein 2 isoform X9 [Pelodiscus sinensis]	-	-	-	-	-	GO:0003723//RNA binding;GO:0005515//protein binding	GO:0022610//biological adhesion;GO:0030036//actin cytoskeleton organization;GO:0048870//cell motility	--
LOC112543875	141	144	155	81	184	21	16	10	11	15	3.326	2.686	3.489	1.929	3.393	0.549	0.377	0.246	0.277	0.42	2.87533	0.3738	-2.94339	2.96347e-21	1.75299e-19	CYFIP2	PREDICTED: cytoplasmic FMR1-interacting protein 2 [Phaethon lepturus]	Human Diseases;Cellular Processes;Human Diseases;Genetic Information Processing	Infectious disease: bacterial;Cell motility;Infectious disease: bacterial;Translation	ko05130//Pathogenic Escherichia coli infection;ko04810//Regulation of actin cytoskeleton;ko05132//Salmonella infection;ko03013//Nucleocytoplasmic transport	K05749;K05749;K05749;K05749	GO:0005924//cell-substrate adherens junction;GO:0031252//cell leading edge;GO:0031988//membrane-bounded vesicle;GO:0034518//RNA cap binding complex;GO:0042995//cell projection;GO:0044444//cytoplasmic part	GO:0017048//Rho GTPase binding	GO:0002431//Fc receptor mediated stimulatory signaling pathway;GO:0003407//neural retina development;GO:0006952//defense response;GO:0007169//transmembrane receptor protein tyrosine kinase signaling pathway;GO:0007265//Ras protein signal transduction;GO:0007411//axon guidance;GO:0012501//programmed cell death;GO:0022604//regulation of cell morphogenesis;GO:0030031//cell projection assembly;GO:003…	--
MSTRG.15047	14	25	46	42	68	239	297	290	327	385	1.619	2.173	4.756	4.598	5.933	28.116	31.445	32.072	37.047	50.514	3.98167	35.8388	3.17008	3.06991e-21	1.81091e-19	C3	LOW QUALITY PROTEIN: complement C3-like [Dermochelys coriacea]	Human Diseases;Environmental Information Processing;Human Diseases;Human Diseases;Cellular Processes;Human Diseases;Human Diseases;Human Diseases;Human Diseases;Human Diseases;Human Diseases;Organismal Systems;Human Diseases;Human Diseases	Infectious disease: viral;Signaling molecules and interaction;Infectious disease: bacterial;Infectious disease: bacterial;Transport and catabolism;Cancer: overview;Infectious disease: viral;Immune disease;Infectious disease: parasitic;Infectious disease: bacterial;Infectious disease: parasitic;Immune system;Infectious disease: bacterial;Infectious disease: bacterial	ko05168//Herpes simplex virus 1 infection;ko04080//Neuroactive ligand-receptor interaction;ko05131//Shigellosis;ko05152//Tuberculosis;ko04145//Phagosome;ko05203//Viral carcinogenesis;ko05167//Kaposi sarcoma-associated herpesvirus infection;ko05322//Systemic lupus erythematosus;ko05140//Leishmaniasis;ko05150//Staphylococcus aureus infection;ko05142//Chagas disease;ko04610//Complement and coagulati…	K03990;K03990;K03990;K03990;K03990;K03990;K03990;K03990;K03990;K03990;K03990;K03990;K03990;K03990	GO:0031988//membrane-bounded vesicle;GO:0044421//extracellular region part	GO:0031714//C5a anaphylatoxin chemotactic receptor binding;GO:0043169//cation binding;GO:0061135//endopeptidase regulator activity	GO:0001796//regulation of type IIa hypersensitivity;GO:0001819//positive regulation of cytokine production;GO:0001932//regulation of protein phosphorylation;GO:0001969//regulation of activation of membrane attack complex;GO:0007599//hemostasis;GO:0008277//regulation of G-protein coupled receptor protein signaling pathway;GO:0010038//response to metal ion;GO:0010466//negative regulation of peptida…	--
LOC102444015	1367	2957	2826	2958	3147	581	743	363	475	287	8.408	13.672	15.542	17.224	14.605	3.635	4.184	2.135	2.862	2.003	14.1828	2.9638	-2.25863	3.10282e-21	1.82525e-19	SORL1	PREDICTED: sortilin-related receptor [Pelodiscus sinensis]	-	-	-	-	GO:0005635//nuclear envelope;GO:0005770//late endosome;GO:0016021//integral component of membrane;GO:0031984//organelle subcompartment;GO:0031988//membrane-bounded vesicle;GO:0034358//plasma lipoprotein particle;GO:0044297//cell body	GO:0031267//small GTPase binding;GO:0038023//signaling receptor activity;GO:0042277//peptide binding;GO:0071813//lipoprotein particle binding	GO:0000301//retrograde transport, vesicle recycling within Golgi;GO:0006469//negative regulation of protein kinase activity;GO:0006623//protein targeting to vacuole;GO:0006897//endocytosis;GO:0009896//positive regulation of catabolic process;GO:0010467//gene expression;GO:0010721//negative regulation of cell development;GO:0010951//negative regulation of endopeptidase activity;GO:0014909//smooth …	--
LOC102446520	22	37	54	24	27	110	353	463	309	243	0.366	0.467	0.818	0.404	0.344	1.941	5.434	7.394	5.124	4.606	0.465167	4.8998	3.3969	3.90776e-21	2.29241e-19	MATN2	PREDICTED: matrilin-2 isoform X1 [Pelodiscus sinensis]	-	-	-	-	GO:0044420//extracellular matrix component	GO:0005488//binding	GO:0009611//response to wounding;GO:0016358//dendrite development;GO:0016477//cell migration;GO:0097485//neuron projection guidance	--
LOC102459957	5	4	5	12	5	64	57	103	89	47	0.163	0.098	0.146	0.371	0.123	2.126	1.704	3.217	2.847	1.741	0.164	2.327	3.8267	3.98445e-21	2.33096e-19	--	PREDICTED: LOW QUALITY PROTEIN: collagen alpha-2(IX) chain [Pelodiscus sinensis]	-	-	-	-	GO:0005593//FACIT collagen trimer;GO:0031012//extracellular matrix	-	GO:0009653//anatomical structure morphogenesis;GO:0043062//extracellular structure organization;GO:0048731//system development	--
MSTRG.28680	1007	1754	1712	1581	1184	411	513	438	372	311	14.388	18.84	21.873	21.386	12.765	5.974	6.711	5.985	5.208	5.042	18.5612	5.784	-1.68215	4.10736e-21	2.39626e-19	--	-	-	-	-	-	-	-	-	--
LOC102463127	79	154	95	88	144	11	15	7	16	18	1.309	1.919	1.408	1.381	1.801	0.185	0.228	0.111	0.26	0.339	1.67367	0.2246	-2.89758	4.20151e-21	2.44447e-19	ETV1	PREDICTED: LOW QUALITY PROTEIN: ETS translocation variant 1 [Pelodiscus sinensis]	Human Diseases	Cancer: overview	ko05202//Transcriptional misregulation in cancer	K09431	-	-	-	ETS
LOC102460932	231	439	365	341	409	78	93	67	84	94	3.082	4.359	4.286	4.143	4.071	1.059	1.148	0.878	1.092	1.396	3.96383	1.1146	-1.83037	4.29426e-21	2.49161e-19	ZNF521	PREDICTED: zinc finger protein 521 isoform X1 [Pelodiscus sinensis]	-	-	-	-	GO:0043231//intracellular membrane-bounded organelle	GO:0003676//nucleic acid binding;GO:0005515//protein binding;GO:0043169//cation binding	GO:0010468//regulation of gene expression;GO:0034645//cellular macromolecule biosynthetic process;GO:0044707//single-multicellular organism process;GO:0048869//cellular developmental process	zf-C2H2
LOC102449532	7	5	2	7	3	51	252	156	80	61	0.222	0.119	0.057	0.211	0.072	1.648	7.331	4.74	2.49	2.199	0.1585	3.6816	4.53778	4.4211e-21	2.55822e-19	TNF	PREDICTED: tumor necrosis factor [Pelodiscus sinensis]	Human Diseases;Human Diseases;Human Diseases;Environmental Information Processing;Human Diseases;Human Diseases;Human Diseases;Environmental Information Processing;Human Diseases;Human Diseases;Human Diseases;Human Diseases;Human Diseases;Human Diseases;Cellular Processes;Organismal Systems;Organismal Systems;Human Diseases;Environmental Information Processing;Human Diseases;Cellular Processes;Hu…	Infectious disease: viral;Infectious disease: viral;Neurodegenerative disease;Signal transduction;Infectious disease: bacterial;Infectious disease: viral;Infectious disease: bacterial;Signaling molecules and interaction;Infectious disease: bacterial;Infectious disease: viral;Infectious disease: bacterial;Cancer: overview;Infectious disease: viral;Infectious disease: viral;Cell growth and death;Im…	ko05168//Herpes simplex virus 1 infection;ko05165//Human papillomavirus infection;ko05010//Alzheimer disease;ko04010//MAPK signaling pathway;ko05130//Pathogenic Escherichia coli infection;ko05169//Epstein-Barr virus infection;ko05131//Shigellosis;ko04060//Cytokine-cytokine receptor interaction;ko05152//Tuberculosis;ko05163//Human cytomegalovirus infection;ko05132//Salmonella infection;ko05205//Pr…	K03156;K03156;K03156;K03156;K03156;K03156;K03156;K03156;K03156;K03156;K03156;K03156;K03156;K03156;K03156;K03156;K03156;K03156;K03156;K03156;K03156;K03156;K03156;K03156;K03156;K03156;K03156;K03156;K03156;K03156;K03156;K03156;K03156;K03156;K03156;K03156;K03156;K03156;K03156;K03156;K03156;K03156;K03156;K03156;K03156;K03156;K03156;K03156;K03156;K03156;K03156;K03156;K03156;K03156;K03156;K03156;K03156;…	GO:0005768//endosome;GO:0016021//integral component of membrane;GO:0044421//extracellular region part;GO:0044459//plasma membrane part;GO:0098589//membrane region	GO:0000975//regulatory region DNA binding;GO:0019899//enzyme binding;GO:0032813//tumor necrosis factor receptor superfamily binding	GO:0001508//action potential;GO:0001649//osteoblast differentiation;GO:0002036//regulation of L-glutamate transport;GO:0002437//inflammatory response to antigenic stimulus;GO:0002637//regulation of immunoglobulin production;GO:0002675//positive regulation of acute inflammatory response;GO:0002678//positive regulation of chronic inflammatory response;GO:0002687//positive regulation of leukocyte mi…	--
LOC102458790	380	271	237	153	301	46	34	19	30	36	9.654	5.176	5.384	3.68	5.77	1.189	0.791	0.462	0.747	1.038	6.09083	0.8454	-2.84893	4.44068e-21	2.56256e-19	AQP11	PREDICTED: aquaporin-11 [Pelodiscus sinensis]	-	-	-	-	GO:0016020//membrane;GO:0043005//neuron projection;GO:0043231//intracellular membrane-bounded organelle;GO:0044444//cytoplasmic part	GO:0005372//water transmembrane transporter activity	GO:0008643//carbohydrate transport;GO:0019755//one-carbon compound transport;GO:0042044//fluid transport;GO:0051259//protein oligomerization;GO:0051452//intracellular pH reduction;GO:0072080//nephron tubule development	--
LOC102457132	225	411	332	377	393	1370	1234	1277	846	692	3.979	5.396	5.16	6.231	5.2	24.513	20.366	21.309	14.933	13.764	5.25517	18.977	1.85244	4.53451e-21	2.60962e-19	NFKB1	PREDICTED: nuclear factor NF-kappa-B p105 subunit isoform X1 [Pelodiscus sinensis]	Human Diseases;Human Diseases;Environmental Information Processing;Human Diseases;Human Diseases;Environmental Information Processing;Human Diseases;Human Diseases;Human Diseases;Human Diseases;Environmental Information Processing;Human Diseases;Human Diseases;Environmental Information Processing;Human Diseases;Human Diseases;Human Diseases;Cellular Processes;Human Diseases;Human Diseases;Organis…	Cancer: overview;Infectious disease: viral;Signal transduction;Infectious disease: viral;Neurodegenerative disease;Signal transduction;Infectious disease: bacterial;Cancer: overview;Infectious disease: viral;Infectious disease: bacterial;Signal transduction;Infectious disease: bacterial;Infectious disease: viral;Signal transduction;Infectious disease: bacterial;Infectious disease: viral;Infectiou…	ko05200//Pathways in cancer;ko05168//Herpes simplex virus 1 infection;ko04151//PI3K-Akt signaling pathway;ko05165//Human papillomavirus infection;ko05010//Alzheimer disease;ko04010//MAPK signaling pathway;ko05130//Pathogenic Escherichia coli infection;ko05202//Transcriptional misregulation in cancer;ko05169//Epstein-Barr virus infection;ko05131//Shigellosis;ko04014//Ras signaling pathway;ko05152/…	K02580;K02580;K02580;K02580;K02580;K02580;K02580;K02580;K02580;K02580;K02580;K02580;K02580;K02580;K02580;K02580;K02580;K02580;K02580;K02580;K02580;K02580;K02580;K02580;K02580;K02580;K02580;K02580;K02580;K02580;K02580;K02580;K02580;K02580;K02580;K02580;K02580;K02580;K02580;K02580;K02580;K02580;K02580;K02580;K02580;K02580;K02580;K02580;K02580;K02580;K02580;K02580;K02580;K02580;K02580;K02580;K02580;…	-	-	-	RHD
LOC102452565	724	1702	784	1360	1093	220	150	125	121	222	10.761	19.017	10.419	19.136	12.258	3.327	2.041	1.777	1.762	3.744	15.6103	2.5302	-2.62518	4.62156e-21	2.65253e-19	EEPD1	PREDICTED: endonuclease/exonuclease/phosphatase family domain-containing protein 1 [Pelodiscus sinensis]	-	-	-	-	-	GO:0003676//nucleic acid binding;GO:0004518//nuclease activity	GO:0006259//DNA metabolic process	--
LOC112546687	2630	3466	2337	1993	2821	619	292	174	306	179	253.503	251.149	201.424	181.866	205.177	60.699	25.77	16.041	28.898	19.577	245.544	30.197	-3.02351	5.19049e-21	2.97103e-19	LEAP2	liver-expressed antimicrobial peptide 2-like protein [Pelodiscus sinensis]	-	-	-	-	-	-	-	--
LOC102443466	19	26	56	57	53	572	695	722	320	154	0.471	0.484	1.24	1.337	0.991	14.414	15.762	17.104	7.766	4.328	0.971167	11.8748	3.61204	5.29419e-21	3.02224e-19	FAP	PREDICTED: prolyl endopeptidase FAP [Pelodiscus sinensis]	-	-	-	-	GO:0005924//cell-substrate adherens junction;GO:0031224//intrinsic component of membrane;GO:0031252//cell leading edge;GO:0031253//cell projection membrane;GO:0031988//membrane-bounded vesicle;GO:0043231//intracellular membrane-bounded organelle;GO:0044421//extracellular region part;GO:0044444//cytoplasmic part	GO:0004175//endopeptidase activity;GO:0004177//aminopeptidase activity;GO:0005102//receptor binding;GO:0019899//enzyme binding;GO:0046983//protein dimerization activity	GO:0006508//proteolysis;GO:0008285//negative regulation of cell proliferation;GO:0009894//regulation of catabolic process;GO:0010631//epithelial cell migration;GO:0010715//regulation of extracellular matrix disassembly;GO:0022407//regulation of cell-cell adhesion;GO:0042730//fibrinolysis;GO:0043065//positive regulation of apoptotic process;GO:0046649//lymphocyte activation;GO:0048646//anatomical …	--
LOC102447887	848	1899	1351	2720	2103	190	441	206	171	259	11.323	19.145	16.214	34.514	21.238	2.552	5.386	2.649	2.206	3.938	20.7872	3.3462	-2.6351	5.5233e-21	3.14425e-19	DLC1	PREDICTED: rho GTPase-activating protein 7 isoform X1 [Pelodiscus sinensis]	-	-	-	-	GO:0005924//cell-substrate adherens junction;GO:0015629//actin cytoskeleton;GO:0030863//cortical cytoskeleton;GO:0031253//cell projection membrane;GO:0043231//intracellular membrane-bounded organelle;GO:0098589//membrane region	GO:0008047//enzyme activator activity;GO:0008092//cytoskeletal protein binding;GO:0019899//enzyme binding;GO:0019904//protein domain specific binding	GO:0001953//negative regulation of cell-matrix adhesion;GO:0007045//cell-substrate adherens junction assembly;GO:0008283//cell proliferation;GO:0009887//organ morphogenesis;GO:0010863//positive regulation of phospholipase C activity;GO:0022604//regulation of cell morphogenesis;GO:0030334//regulation of cell migration;GO:0031401//positive regulation of protein modification process;GO:0032232//nega…	--
LOC102462908	195	333	237	270	466	701	2096	1785	1633	1069	14.438	18.535	15.691	18.926	26.035	52.802	142.092	126.403	118.461	89.807	17.9197	105.913	2.56326	5.53753e-21	3.14425e-19	LYZ	PREDICTED: lysozyme C [Pelodiscus sinensis]	Organismal Systems	Digestive system	ko04970//Salivary secretion	K13915	GO:0005788//endoplasmic reticulum lumen;GO:0005798//Golgi-associated vesicle;GO:0042995//cell projection;GO:0044421//extracellular region part	GO:0004553//hydrolase activity, hydrolyzing O-glycosyl compounds;GO:0005515//protein binding	GO:0001894//tissue homeostasis;GO:0009620//response to fungus;GO:0009987//cellular process;GO:0042742//defense response to bacterium	--
LOC102454533	354	333	200	229	261	43	31	54	64	50	6.469	4.574	3.268	3.961	3.599	0.799	0.519	0.944	1.146	1.037	4.43383	0.889	-2.3183	5.9926e-21	3.39357e-19	GLYCTK	PREDICTED: glycerate kinase isoform X1 [Chrysemys picta bellii]	Metabolism;Metabolism;Metabolism;Metabolism;Metabolism;Metabolism	Global and overview maps;Global and overview maps;Lipid metabolism;Amino acid metabolism;Carbohydrate metabolism;Carbohydrate metabolism	ko01100//Metabolic pathways;ko01200//Carbon metabolism;ko00561//Glycerolipid metabolism;ko00260//Glycine, serine and threonine metabolism;ko00630//Glyoxylate and dicarboxylate metabolism;ko00030//Pentose phosphate pathway	K11529;K11529;K11529;K11529;K11529;K11529	-	-	-	--
LOC102463320	184	303	240	304	187	635	924	867	567	678	1.646	2.038	1.92	2.574	1.262	5.779	7.568	7.417	4.969	6.881	1.853	6.5228	1.81563	6.4984e-21	3.67021e-19	Slc33a1	PREDICTED: acetyl-coenzyme A transporter 1 [Pelodiscus sinensis]	Metabolism;Metabolism	Global and overview maps;Glycan biosynthesis and metabolism	ko01100//Metabolic pathways;ko00604//Glycosphingolipid biosynthesis - ganglio series	K03372;K03372	-	-	-	--
MSTRG.6572	9	5	13	12	8	92	149	189	65	55	0.222	0.093	0.287	0.28	0.149	2.307	3.363	4.456	1.57	1.539	0.192833	2.647	3.77893	6.62663e-21	3.73271e-19	--	POU domain, class 2, transcription factor 3 [Platysternon megacephalum]	-	-	-	-	-	-	-	--
MSTRG.3212	34	119	141	123	245	4	7	1	2	6	1.123	2.986	4.142	3.813	6.077	0.126	0.216	0.03	0.064	0.217	3.83733	0.1306	-4.87688	6.92901e-21	3.89271e-19	CYP27A1	PREDICTED: RNA-directed DNA polymerase from mobile element jockey-like [Nanorana parkeri]	Genetic Information Processing;Genetic Information Processing	Translation;Translation	ko03013//Nucleocytoplasmic transport;ko03008//Ribosome biogenesis in eukaryotes	K14530;K14530	-	-	-	--
LOC102456929	4314	1124	1915	1742	1737	16367	16949	14860	19342	18211	158.676	31.079	62.983	60.659	48.209	612.441	570.794	522.75	697.031	760.002	68.6632	632.604	3.20369	8.85995e-21	4.96438e-19	fcn1-b	PREDICTED: LOW QUALITY PROTEIN: veficolin-1-like [Pelodiscus sinensis]	-	-	-	-	GO:0009897//external side of plasma membrane	GO:0031406//carboxylic acid binding;GO:0038023//signaling receptor activity	GO:0002220//innate immune response activating cell surface receptor signaling pathway;GO:0006910//phagocytosis, recognition;GO:0006956//complement activation;GO:0032757//positive regulation of interleukin-8 production;GO:0034613//cellular protein localization;GO:0040013//negative regulation of locomotion	--
LOC102452270	145	202	81	103	132	647	574	956	420	841	2.175	2.261	1.087	1.436	1.494	9.85	7.859	13.557	6.174	14.317	1.76983	10.3514	2.54814	9.08926e-21	5.07946e-19	Zc3h12a	PREDICTED: ribonuclease ZC3H12A [Pelodiscus sinensis]	-	-	-	-	GO:0016020//membrane;GO:0031981//nuclear lumen	GO:0004519//endonuclease activity;GO:0043169//cation binding	GO:0001818//negative regulation of cytokine production;GO:0002695//negative regulation of leukocyte activation;GO:0010506//regulation of autophagy;GO:0010883//regulation of lipid storage;GO:0031325//positive regulation of cellular metabolic process;GO:0031327//negative regulation of cellular biosynthetic process;GO:0032496//response to lipopolysaccharide;GO:0032640//tumor necrosis factor producti…	--
LOC102452504	143	280	384	81	381	6	19	10	15	16	3.458	5.09	8.303	1.854	6.952	0.148	0.421	0.231	0.355	0.439	4.94683	0.3188	-3.95578	9.39266e-21	5.23524e-19	SLC13A2	PREDICTED: solute carrier family 13 member 2-like [Pelodiscus sinensis]	-	-	-	-	GO:0016021//integral component of membrane;GO:0031988//membrane-bounded vesicle	GO:0017153//sodium:dicarboxylate symporter activity	GO:0030001//metal ion transport;GO:0044763//single-organism cellular process;GO:0046942//carboxylic acid transport	--
LOC102445863	2167	2114	1363	1331	1679	5084	5672	8000	5493	5117	87.836	64.416	49.401	51.075	51.353	209.646	210.504	310.137	218.143	235.339	64.7503	236.754	1.87043	1.01407e-20	5.6374e-19	Tagln2	PREDICTED: transgelin-2 [Pelodiscus sinensis]	-	-	-	-	GO:0005856//cytoskeleton;GO:0031988//membrane-bounded vesicle;GO:0043005//neuron projection;GO:0043231//intracellular membrane-bounded organelle;GO:0045202//synapse	GO:0003779//actin binding	GO:0006357//regulation of transcription from RNA polymerase II promoter;GO:0031175//neuron projection development;GO:0032989//cellular component morphogenesis	--
LOC102444095	330	327	530	344	521	65	117	96	88	67	4.695	3.498	6.743	4.634	5.594	0.941	1.524	1.306	1.227	1.082	5.092	1.216	-2.06609	1.04807e-20	5.81119e-19	OSBPL10	PREDICTED: oxysterol-binding protein-related protein 10 [Pelodiscus sinensis]	-	-	-	-	-	GO:0032934//sterol binding	GO:0044765//single-organism transport	--
LOC102454257	188	191	149	214	166	373	542	552	384	387	5.276	4.03	3.8	5.686	3.52	10.706	14.037	14.837	10.626	12.42	4.51933	12.5252	1.47065	1.08171e-20	5.98209e-19	STK40	PREDICTED: serine/threonine-protein kinase 40 isoform X1 [Pelodiscus sinensis]	-	-	-	-	GO:0031981//nuclear lumen	GO:0004672//protein kinase activity;GO:0032550//purine ribonucleoside binding	GO:0003008//system process;GO:0006073//cellular glucan metabolic process;GO:0006464//cellular protein modification process;GO:0009887//organ morphogenesis;GO:0010467//gene expression;GO:0030323//respiratory tube development;GO:0040007//growth;GO:0042325//regulation of phosphorylation;GO:0042981//regulation of apoptotic process	--
MSTRG.25275	185	153	184	144	195	533	1001	991	448	887	3.678	2.287	3.271	2.711	2.926	10.782	18.224	18.846	8.727	20.012	2.92617	15.3182	2.38816	1.09746e-20	6.05343e-19	--	uncharacterized protein LOC112543513 [Pelodiscus sinensis]	-	-	-	-	-	-	-	--
LOC106733037	13	20	43	48	43	251	211	375	204	173	0.66	0.814	2.08	2.297	1.726	13.711	10.418	19.329	10.695	10.621	1.47717	12.9548	3.13258	1.12734e-20	6.20213e-19	-	-	-	-	-	-	-	-	-	-
LOC102450134	125	217	21	26	88	1130	1575	1565	1000	2111	6.974	9.049	1.02	1.395	3.63	63.45	80.023	82.504	54.166	131.276	4.221	82.2838	4.28495	1.13504e-20	6.22833e-19	Itln1	PREDICTED: intelectin-1a-like [Pelodiscus sinensis]	-	-	-	-	GO:0005903//brush border;GO:0031224//intrinsic component of membrane;GO:0031988//membrane-bounded vesicle;GO:0043234//protein complex;GO:0044421//extracellular region part;GO:0098589//membrane region	GO:0030247//polysaccharide binding;GO:0048029//monosaccharide binding	GO:0001932//regulation of protein phosphorylation;GO:0010828//positive regulation of glucose transport;GO:0051707//response to other organism	--
MSTRG.77	94	85	88	96	89	376	311	510	449	258	5.601	3.807	4.688	5.415	4.001	22.791	16.966	29.062	26.21	17.442	4.3065	22.4942	2.38497	1.1787e-20	6.45127e-19	--	atherin-like [Pelodiscus sinensis]	-	-	-	-	-	-	-	--
LOC102446082	42	61	73	77	120	6	4	5	4	4	1.464	1.598	2.275	2.54	3.156	0.213	0.128	0.167	0.137	0.158	2.31783	0.1606	-3.85123	1.31971e-20	7.20446e-19	ZNF704	PREDICTED: zinc finger protein 704 [Pelodiscus sinensis]	-	-	-	-	-	-	-	zf-C2H2
MSTRG.11159	760	180	286	296	280	3182	3583	2430	4157	4380	37.183	6.623	12.503	13.725	10.318	158.352	160.495	113.703	199.238	243.14	14.9792	174.986	3.54621	1.39186e-20	7.57884e-19	fcn1-b	veficolin-1-like, partial [Chelydra serpentina]	-	-	-	-	-	-	-	--
LOC102462919	344	830	1062	528	593	6621	3164	7927	4585	2782	4.862	8.819	13.422	7.065	6.325	95.206	40.947	107.16	63.494	44.617	7.82283	70.2848	3.16745	1.42407e-20	7.73443e-19	-	-	-	-	-	-	-	-	-	-
LOC102449587	109	507	408	172	421	30	28	41	20	13	3.818	11.971	12.685	5.972	12.015	1.092	0.985	1.464	0.63	0.559	9.43633	0.946	-3.31831	1.78861e-20	9.68951e-19	ZNF385B	PREDICTED: zinc finger protein 385B isoform X1 [Pelodiscus sinensis]	-	-	-	-	GO:0043231//intracellular membrane-bounded organelle	GO:0005515//protein binding;GO:0046914//transition metal ion binding;GO:0097159//organic cyclic compound binding	GO:0012501//programmed cell death;GO:0072331//signal transduction by p53 class mediator	--
LOC102455794	2176	2733	2558	2364	2889	1031	1328	990	1002	902	51.778	48.888	54.427	53.254	51.872	24.958	28.933	22.531	23.36	24.353	52.3132	24.827	-1.07526	1.86987e-20	1.0104e-18	LONP2	PREDICTED: lon protease homolog 2, peroxisomal [Pelodiscus sinensis]	-	-	-	-	-	-	-	--
LOC106731965	25	21	34	17	32	170	321	510	168	101	0.777	0.501	0.869	0.484	0.766	5.297	9.024	15.012	5.17	3.418	0.68	7.5842	3.47939	1.99523e-20	1.0754e-18	--	PREDICTED: uncharacterized protein LOC106731965 isoform X1 [Pelodiscus sinensis]	-	-	-	-	-	-	-	--
LOC102460825	506	594	658	1139	500	2094	3040	3613	3223	2225	12.879	11.366	14.975	27.445	9.603	54.221	70.845	87.952	80.372	64.257	14.894	71.5294	2.26381	2.01696e-20	1.08436e-18	Dnajb9	PREDICTED: dnaJ homolog subfamily B member 9 [Pelodiscus sinensis]	-	-	-	-	GO:0031090//organelle membrane;GO:0031988//membrane-bounded vesicle;GO:0043232//intracellular non-membrane-bounded organelle;GO:0044432//endoplasmic reticulum part	GO:0005515//protein binding	GO:0030968//endoplasmic reticulum unfolded protein response;GO:0032075//positive regulation of nuclease activity;GO:0043161//proteasome-mediated ubiquitin-dependent protein catabolic process	--
LOC102452909	2036	2915	3220	2623	3437	736	641	748	418	272	31.631	34.296	44.784	40.199	40.616	11.834	9.439	11.765	6.384	4.761	37.677	8.8366	-2.09212	2.15716e-20	1.1568e-18	HLCS	PREDICTED: biotin--protein ligase isoform X1 [Pelodiscus sinensis]	Metabolism;Metabolism	Global and overview maps;Metabolism of cofactors and vitamins	ko01100//Metabolic pathways;ko00780//Biotin metabolism	K01942;K01942	GO:0032991//macromolecular complex;GO:0044428//nuclear part;GO:0044444//cytoplasmic part	GO:0018271//biotin-protein ligase activity;GO:0019842//vitamin binding;GO:0046983//protein dimerization activity;GO:0097159//organic cyclic compound binding;GO:1901363//heterocyclic compound binding	GO:0001101//response to acid chemical;GO:0006766//vitamin metabolic process;GO:0006790//sulfur compound metabolic process;GO:0016570//histone modification	--
LOC102446333	210	188	200	213	189	536	821	872	483	427	7.244	4.876	6.169	6.956	4.92	18.811	25.932	28.771	16.325	16.708	6.15033	21.3094	1.79275	2.1989e-20	1.17622e-18	RAP2A	PREDICTED: ras-related protein Rap-2b [Chrysemys picta bellii]	-	-	-	-	GO:0010008//endosome membrane;GO:0031988//membrane-bounded vesicle;GO:0043296//apical junction complex;GO:0098589//membrane region	GO:0003712//transcription cofactor activity;GO:0005515//protein binding;GO:0017111//nucleoside-triphosphatase activity;GO:0032550//purine ribonucleoside binding	GO:0001934//positive regulation of protein phosphorylation;GO:0007009//plasma membrane organization;GO:0007265//Ras protein signal transduction;GO:0008104//protein localization;GO:0008610//lipid biosynthetic process;GO:0010769//regulation of cell morphogenesis involved in differentiation;GO:0030031//cell projection assembly;GO:0030036//actin cytoskeleton organization;GO:0030168//platelet activati…	--
LOC102460446	9	1	8	5	14	76	310	293	138	93	0.385	0.032	0.306	0.203	0.452	3.311	12.154	11.999	5.789	4.518	0.332667	7.5542	4.50513	2.43873e-20	1.30123e-18	--	PREDICTED: SLAM family member 9-like [Pelodiscus sinensis]	-	-	-	-	-	-	-	--
LOC102447971	4	2	5	5	1	95	125	118	55	26	0.098	0.039	0.125	0.095	0.02	1.928	2.327	2.319	1.079	0.589	0.078	1.6484	4.40145	2.56213e-20	1.36364e-18	SLC6A15	PREDICTED: sodium-dependent neutral amino acid transporter B(0)AT2 [Pelodiscus sinensis]	-	-	-	-	GO:0016021//integral component of membrane	GO:0005283//sodium:amino acid symporter activity;GO:0005308//creatine transmembrane transporter activity;GO:0005326//neurotransmitter transporter activity	GO:0003333//amino acid transmembrane transport;GO:0006814//sodium ion transport	--
LOC112545758	13	2	5	1	3	80	143	197	78	61	0.747	0.086	0.257	0.054	0.13	4.674	7.519	10.82	4.389	3.975	0.261167	6.2754	4.58666	2.59469e-20	1.37752e-18	--	PREDICTED: peroxidasin homolog isoform X4 [Alligator mississippiensis]	-	-	-	-	-	-	GO:0044763//single-organism cellular process;GO:0050794//regulation of cellular process	--
LOC102459282	83	131	84	68	95	6	7	10	2	0	6.52	7.752	5.913	5.045	5.663	0.482	0.506	0.756	0.155	0	7.57533	0.3798	-4.318	2.71395e-20	1.43724e-18	IDNK	PREDICTED: probable gluconokinase isoform X1 [Pelodiscus sinensis]	Metabolism;Metabolism;Metabolism	Global and overview maps;Global and overview maps;Carbohydrate metabolism	ko01100//Metabolic pathways;ko01200//Carbon metabolism;ko00030//Pentose phosphate pathway	K00851;K00851;K00851	-	GO:0016301//kinase activity;GO:0036094//small molecule binding;GO:0097159//organic cyclic compound binding;GO:1901363//heterocyclic compound binding	GO:0005975//carbohydrate metabolic process;GO:0006796//phosphate-containing compound metabolic process	--
LOC102461597	877	891	594	934	690	1639	1908	2204	1891	1630	32.751	25.014	19.835	33.021	19.443	62.268	65.239	78.719	69.188	69.067	26.148	68.8962	1.39772	2.99601e-20	1.58267e-18	FYTTD1	PREDICTED: UAP56-interacting factor [Pelodiscus sinensis]	-	-	-	-	GO:0016604//nuclear body	GO:0044822//poly(A) RNA binding	GO:0006405//RNA export from nucleus	--
LOC102444607	308	1229	1059	673	1166	122	143	130	142	112	7.087	21.259	21.789	14.66	20.245	2.856	3.013	2.861	3.201	2.924	17.3545	2.971	-2.54629	3.17669e-20	1.67395e-18	ZADH2	PREDICTED: zinc-binding alcohol dehydrogenase domain-containing protein 2 [Pelodiscus sinensis]	-	-	-	-	GO:0042579//microbody	GO:0016491//oxidoreductase activity;GO:0046914//transition metal ion binding	GO:0044710//single-organism metabolic process	--
LOC102457570	448	828	436	489	455	5042	3379	2120	3907	1647	6.705	9.317	5.835	6.932	5.143	76.805	46.329	30.363	57.321	27.99	7.43533	47.7616	2.68338	3.18557e-20	1.67447e-18	TLR2-2	PREDICTED: toll-like receptor 2 type-2 [Pelodiscus sinensis]	Human Diseases;Environmental Information Processing;Human Diseases;Human Diseases;Cellular Processes;Human Diseases;Human Diseases;Human Diseases;Human Diseases;Human Diseases;Human Diseases;Human Diseases;Human Diseases;Human Diseases;Organismal Systems;Human Diseases;Human Diseases;Human Diseases;Human Diseases;Human Diseases	Infectious disease: viral;Signal transduction;Infectious disease: viral;Infectious disease: bacterial;Transport and catabolism;Infectious disease: bacterial;Cancer: overview;Infectious disease: viral;Infectious disease: parasitic;Infectious disease: viral;Immune disease;Infectious disease: viral;Infectious disease: parasitic;Infectious disease: parasitic;Immune system;Cancer: overview;Infectious …	ko05168//Herpes simplex virus 1 infection;ko04151//PI3K-Akt signaling pathway;ko05169//Epstein-Barr virus infection;ko05152//Tuberculosis;ko04145//Phagosome;ko05132//Salmonella infection;ko05205//Proteoglycans in cancer;ko05170//Human immunodeficiency virus 1 infection;ko05146//Amoebiasis;ko05161//Hepatitis B;ko05323//Rheumatoid arthritis;ko05162//Measles;ko05140//Leishmaniasis;ko05142//Chagas di…	K10159;K10159;K10159;K10159;K10159;K10159;K10159;K10159;K10159;K10159;K10159;K10159;K10159;K10159;K10159;K10159;K10159;K10159;K10159;K10159	GO:0016021//integral component of membrane;GO:0043235//receptor complex;GO:0044424//intracellular part;GO:0044459//plasma membrane part	GO:0005539//glycosaminoglycan binding;GO:0008329//signaling pattern recognition receptor activity;GO:0046983//protein dimerization activity;GO:0071723//lipopeptide binding	GO:0001101//response to acid chemical;GO:0001818//negative regulation of cytokine production;GO:0002220//innate immune response activating cell surface receptor signaling pathway;GO:0002224//toll-like receptor signaling pathway;GO:0002371//dendritic cell cytokine production;GO:0006357//regulation of transcription from RNA polymerase II promoter;GO:0006468//protein phosphorylation;GO:0006690//icos…	--
LOC102448602	164	255	164	303	152	865	793	1020	521	624	3.234	3.775	2.881	5.716	2.335	17.588	14.463	19.283	10.317	14.112	3.59467	15.1526	2.07564	3.5712e-20	1.87254e-18	CCNY	PREDICTED: cyclin-Y isoform X1 [Pelodiscus sinensis]	-	-	-	-	GO:0000307//cyclin-dependent protein kinase holoenzyme complex;GO:0016020//membrane;GO:0031988//membrane-bounded vesicle;GO:0043231//intracellular membrane-bounded organelle	GO:0019887//protein kinase regulator activity;GO:0019900//kinase binding	GO:0000079//regulation of cyclin-dependent protein serine/threonine kinase activity;GO:0009620//response to fungus;GO:0030111//regulation of Wnt signaling pathway;GO:0044772//mitotic cell cycle phase transition	--
LOC102461035	103	75	114	96	129	279	596	464	332	322	4.757	2.228	4.417	4.153	3.496	11.78	21.243	19.041	12.443	13.901	3.71467	15.6816	2.07777	3.85964e-20	2.0188e-18	Negr1	PREDICTED: V-set and immunoglobulin domain-containing protein 4-like isoform X1 [Pelodiscus sinensis]	-	-	-	-	-	-	GO:0002376//immune system process	--
LOC102461109	50	458	369	146	377	8	17	13	20	8	0.344	2.367	2.268	0.95	1.955	0.056	0.107	0.085	0.135	0.062	1.602	0.089	-4.16993	3.88826e-20	2.02877e-18	-	-	-	-	-	-	-	-	-	-
LOC102463089	29	18	27	7	32	141	400	275	194	212	0.75	0.35	0.625	0.171	0.625	3.712	9.477	6.806	4.918	6.224	0.581333	6.2274	3.42119	4.04219e-20	2.10392e-18	MPO	PREDICTED: LOW QUALITY PROTEIN: myeloperoxidase [Pelodiscus sinensis]	Human Diseases;Cellular Processes;Human Diseases;Metabolism	Cancer: overview;Transport and catabolism;Cancer: specific types;Xenobiotics biodegradation and metabolism	ko05202//Transcriptional misregulation in cancer;ko04145//Phagosome;ko05221//Acute myeloid leukemia;ko00983//Drug metabolism - other enzymes	K10789;K10789;K10789;K10789	GO:0005766//primary lysosome;GO:0012505//endomembrane system;GO:0031988//membrane-bounded vesicle;GO:0044421//extracellular region part	GO:0005539//glycosaminoglycan binding;GO:0016209//antioxidant activity;GO:0016491//oxidoreductase activity;GO:0043167//ion binding	GO:0001818//negative regulation of cytokine production;GO:0001819//positive regulation of cytokine production;GO:0002148//hypochlorous acid metabolic process;GO:0002237//response to molecule of bacterial origin;GO:0002252//immune effector process;GO:0006801//superoxide metabolic process;GO:0009620//response to fungus;GO:0009624//response to nematode;GO:0031667//response to nutrient levels;GO:0034…	--
LOC102458489	53	252	205	142	216	4	15	13	14	2	0.598	2.136	2.067	1.516	1.838	0.046	0.155	0.14	0.155	0.026	1.60817	0.1044	-3.94522	4.06191e-20	2.10902e-18	SEMA6D	PREDICTED: LOW QUALITY PROTEIN: semaphorin-6D [Pelodiscus sinensis]	-	-	-	-	GO:0031224//intrinsic component of membrane;GO:0044424//intracellular part	GO:0005102//receptor binding;GO:0060089//molecular transducer activity	GO:0007420//brain development;GO:0014910//regulation of smooth muscle cell migration;GO:0097485//neuron projection guidance	--
LOC102462388	85	98	87	64	100	245	286	242	241	173	1.52	1.318	1.391	1.084	1.35	4.458	4.683	4.14	4.223	3.511	1.30283	4.203	1.68977	6.23834e-20	3.22346e-18	OSBPL5	PREDICTED: oxysterol-binding protein-related protein 5 [Pelodiscus sinensis]	Organismal Systems	Digestive system	ko04979//Cholesterol metabolism	K20464	GO:0031090//organelle membrane;GO:0031224//intrinsic component of membrane;GO:0043231//intracellular membrane-bounded organelle;GO:0044444//cytoplasmic part	GO:0032934//sterol binding	GO:0006892//post-Golgi vesicle-mediated transport;GO:0015918//sterol transport;GO:0016125//sterol metabolic process	--
LOC102462538	342	559	618	434	741	120	129	100	134	63	2.786	3.419	4.499	3.344	4.551	0.991	0.966	0.779	1.068	0.584	3.6875	0.8776	-2.07101	6.23866e-20	3.22346e-18	Itpr1	PREDICTED: inositol 1,4,5-trisphosphate receptor type 1 isoform X1 [Pelodiscus sinensis]	Human Diseases;Environmental Information Processing;Human Diseases;Human Diseases;Human Diseases;Human Diseases;Human Diseases;Cellular Processes;Human Diseases;Organismal Systems;Environmental Information Processing;Cellular Processes;Organismal Systems;Organismal Systems;Human Diseases;Cellular Processes;Organismal Systems;Environmental Information Processing;Organismal Systems;Organismal Syste…	Neurodegenerative disease;Signal transduction;Neurodegenerative disease;Infectious disease: bacterial;Infectious disease: viral;Cancer: overview;Infectious disease: viral;Cell growth and death;Infectious disease: viral;Immune system;Signal transduction;Cell growth and death;Endocrine system;Immune system;Endocrine and metabolic disease;Transport and catabolism;Circulatory system;Signal transducti…	ko05010//Alzheimer disease;ko04020//Calcium signaling pathway;ko05016//Huntington disease;ko05131//Shigellosis;ko05163//Human cytomegalovirus infection;ko05205//Proteoglycans in cancer;ko05170//Human immunodeficiency virus 1 infection;ko04210//Apoptosis;ko05167//Kaposi sarcoma-associated herpesvirus infection;ko04621//NOD-like receptor signaling pathway;ko04022//cGMP-PKG signaling pathway;ko04218…	K04958;K04958;K04958;K04958;K04958;K04958;K04958;K04958;K04958;K04958;K04958;K04958;K04958;K04958;K04958;K04958;K04958;K04958;K04958;K04958;K04958;K04958;K04958;K04958;K04958;K04958;K04958;K04958;K04958;K04958;K04958;K04958;K04958;K04958;K04958;K04958;K04958;K04958;K04958;K04958;K04958;K04958;K04958;K04958;K04958	GO:0005783//endoplasmic reticulum;GO:0008287//protein serine/threonine phosphatase complex;GO:0019866//organelle inner membrane;GO:0030667//secretory granule membrane;GO:0031224//intrinsic component of membrane;GO:0043005//neuron projection;GO:0043232//intracellular non-membrane-bounded organelle;GO:0044297//cell body;GO:0044456//synapse part;GO:0098589//membrane region	GO:0005057//receptor signaling protein activity;GO:0005217//intracellular ligand-gated ion channel activity;GO:0005246//calcium channel regulator activity;GO:0005261//cation channel activity;GO:0005543//phospholipid binding;GO:0019902//phosphatase binding;GO:0046873//metal ion transmembrane transporter activity	GO:0001666//response to hypoxia;GO:0001775//cell activation;GO:0002220//innate immune response activating cell surface receptor signaling pathway;GO:0002431//Fc receptor mediated stimulatory signaling pathway;GO:0006816//calcium ion transport;GO:0007599//hemostasis;GO:0010863//positive regulation of phospholipase C activity;GO:0012501//programmed cell death;GO:0015980//energy derivation by oxidat…	--
LOC112544165	498	828	1621	801	1012	162	153	95	135	85	10.336	12.922	30.045	15.669	15.777	3.433	2.918	1.893	2.721	2.009	16.914	2.5948	-2.70452	6.65619e-20	3.43085e-18	-	-	-	-	-	-	-	-	-	-
LOC102459693	169	308	201	117	187	30	33	13	24	27	6.226	8.5	6.621	4.06	5.228	1.261	1.113	0.496	0.855	1.129	6.02667	0.9708	-2.63411	6.75609e-20	3.4739e-18	Fhl1	PREDICTED: four and a half LIM domains protein 1 isoform X1 [Pelodiscus sinensis]	-	-	-	-	GO:0005924//cell-substrate adherens junction;GO:0016020//membrane;GO:0043231//intracellular membrane-bounded organelle;GO:0044444//cytoplasmic part	GO:0005515//protein binding;GO:0046914//transition metal ion binding	GO:0000082//G1/S transition of mitotic cell cycle;GO:0001558//regulation of cell growth;GO:0003206//cardiac chamber morphogenesis;GO:0006813//potassium ion transport;GO:0010389//regulation of G2/M transition of mitotic cell cycle;GO:0032412//regulation of ion transmembrane transporter activity;GO:0048869//cellular developmental process	--
LOC102454712	90	138	148	87	143	24	13	19	12	11	5.146	6.14	7.633	4.979	6.149	1.481	0.745	1.137	0.736	0.726	6.74583	0.965	-2.8054	7.08829e-20	3.63591e-18	csgA	PREDICTED: C-factor-like isoform X1 [Pelodiscus sinensis]	-	-	-	-	-	GO:0003824//catalytic activity	GO:0044710//single-organism metabolic process	--
LOC102458909	626	723	507	763	745	270	264	217	258	215	20.227	17.562	14.649	23.34	18.164	8.875	7.81	6.706	8.168	7.883	19.5802	7.8884	-1.31159	9.41193e-20	4.81619e-18	CYP4F22	PREDICTED: LOW QUALITY PROTEIN: cytochrome P450 4F22-like, partial [Pelodiscus sinensis]	-	-	-	-	GO:0005886//plasma membrane;GO:0031090//organelle membrane;GO:0031224//intrinsic component of membrane;GO:0043231//intracellular membrane-bounded organelle	GO:0008391//arachidonic acid monooxygenase activity;GO:0016713//oxidoreductase activity, acting on paired donors, with incorporation or reduction of molecular oxygen, reduced iron-sulfur protein as one donor, and incorporation of one atom of oxygen;GO:0016900//oxidoreductase activity, acting on the CH-OH group of donors, disulfide as acceptor;GO:0046906//tetrapyrrole binding;GO:0046914//transitio…	GO:0001977//renal system process involved in regulation of blood volume;GO:0007599//hemostasis;GO:0009233//menaquinone metabolic process;GO:0019369//arachidonic acid metabolic process;GO:0032303//regulation of icosanoid secretion;GO:0036100//leukotriene catabolic process;GO:0042362//fat-soluble vitamin biosynthetic process;GO:0042363//fat-soluble vitamin catabolic process;GO:0042374//phylloquinon…	--
LOC102461164	11	3	10	3	9	223	45	344	114	126	0.195	0.04	0.147	0.05	0.12	3.717	0.729	5.495	1.881	2.4	0.1105	2.8444	4.68601	9.68991e-20	4.94651e-18	Slc5a1	PREDICTED: sodium/glucose cotransporter 1-like isoform X1 [Pelodiscus sinensis]	Organismal Systems;Organismal Systems;Organismal Systems	Digestive system;Digestive system;Digestive system	ko04976//Bile secretion;ko04978//Mineral absorption;ko04973//Carbohydrate digestion and absorption	K14158;K14158;K14158	GO:0005886//plasma membrane;GO:0005903//brush border;GO:0016021//integral component of membrane;GO:0030054//cell junction;GO:0031988//membrane-bounded vesicle	GO:0005355//glucose transmembrane transporter activity;GO:0005488//binding;GO:0015291//secondary active transmembrane transporter activity	GO:0001822//kidney development;GO:0006814//sodium ion transport;GO:0015758//glucose transport;GO:0044238//primary metabolic process;GO:0044710//single-organism metabolic process;GO:0044763//single-organism cellular process;GO:0051704//multi-organism process	--
LOC112544205	54	53	133	104	97	4	5	4	0	2	1.832	1.352	4.035	3.341	2.484	0.138	0.155	0.13	0	0.077	2.5485	0.1	-4.67158	1.102e-19	5.61199e-18	--	hypothetical protein Y1Q_0023324 [Alligator mississippiensis]	-	-	-	-	-	-	-	--
LOC102447420	213	235	111	175	104	741	678	995	921	684	11.103	9.209	5.174	8.636	4.091	39.296	32.36	49.607	47.038	40.457	8.35317	41.7516	2.32144	1.20781e-19	6.13615e-18	CASP14	PREDICTED: caspase-14-like [Pelodiscus sinensis]	-	-	-	-	-	-	-	--
LOC102460388	1030	825	721	3234	853	8364	12126	12367	9716	9587	22.431	13.507	14.04	66.677	14.017	185.31	241.794	257.592	207.312	236.901	25.0145	225.782	3.17409	1.35068e-19	6.83196e-18	-	-	-	-	-	-	-	-	-	-
LOC102447460	29	30	25	40	46	158	133	115	130	102	2.227	1.714	1.699	2.879	2.618	12.219	9.257	8.361	9.681	8.797	2.14617	9.663	2.17071	1.35121e-19	6.83196e-18	ADGRE1	PREDICTED: adhesion G protein-coupled receptor E1-like, partial [Pelodiscus sinensis]	-	-	-	-	GO:0031224//intrinsic component of membrane;GO:0042995//cell projection;GO:0044459//plasma membrane part	GO:0004888//transmembrane signaling receptor activity;GO:0005539//glycosaminoglycan binding;GO:0046872//metal ion binding	GO:0007166//cell surface receptor signaling pathway;GO:0022610//biological adhesion;GO:0030595//leukocyte chemotaxis	--
LOC102454341	894	1414	819	1198	720	2225	3928	2976	2953	2297	16.24	19.31	13.303	20.603	9.869	41.12	65.333	51.705	52.557	47.345	15.65	51.612	1.72154	1.40451e-19	7.08459e-18	Crls1	PREDICTED: cardiolipin synthase (CMP-forming) [Pelodiscus sinensis]	Metabolism;Metabolism	Global and overview maps;Lipid metabolism	ko01100//Metabolic pathways;ko00564//Glycerophospholipid metabolism	K08744;K08744	GO:0019866//organelle inner membrane;GO:0031224//intrinsic component of membrane;GO:0043231//intracellular membrane-bounded organelle	GO:0017169//CDP-alcohol phosphatidyltransferase activity	GO:0006655//phosphatidylglycerol biosynthetic process	--
LOC102454275	360	588	557	575	461	139	203	164	126	111	10.133	12.442	14.019	15.322	9.791	3.98	5.232	4.415	3.475	3.545	13.1562	4.1294	-1.67174	1.66383e-19	8.37277e-18	Gda	PREDICTED: guanine deaminase [Pelodiscus sinensis]	Metabolism;Metabolism	Global and overview maps;Nucleotide metabolism	ko01100//Metabolic pathways;ko00230//Purine metabolism	K01487;K01487	GO:0031988//membrane-bounded vesicle;GO:0044444//cytoplasmic part	GO:0016814//hydrolase activity, acting on carbon-nitrogen (but not peptide) bonds, in cyclic amidines;GO:0046914//transition metal ion binding	GO:0006145//purine nucleobase catabolic process;GO:0006163//purine nucleotide metabolic process;GO:0031112//positive regulation of microtubule polymerization or depolymerization;GO:0048731//system development	--
LOC102462623	407	749	710	844	951	192	197	191	204	108	7.351	10.162	11.453	14.419	12.944	3.525	3.261	3.297	3.607	2.211	11.2618	3.1802	-1.82425	1.69123e-19	8.49051e-18	ABCG2	PREDICTED: ATP-binding cassette sub-family G member 2 [Pelodiscus sinensis]	Organismal Systems;Environmental Information Processing;Human Diseases	Digestive system;Membrane transport;Drug resistance: antineoplastic	ko04976//Bile secretion;ko02010//ABC transporters;ko01523//Antifolate resistance	K05681;K05681;K05681	GO:0005886//plasma membrane;GO:0031090//organelle membrane;GO:0031224//intrinsic component of membrane;GO:0031981//nuclear lumen	GO:0032550//purine ribonucleoside binding;GO:0042626//ATPase activity, coupled to transmembrane movement of substances;GO:0046983//protein dimerization activity;GO:0051184//cofactor transporter activity	GO:0006082//organic acid metabolic process;GO:0007565//female pregnancy;GO:0010038//response to metal ion;GO:0015893//drug transport;GO:0046916//cellular transition metal ion homeostasis;GO:0051181//cofactor transport;GO:0071385//cellular response to glucocorticoid stimulus	--
LOC102456620	79	108	149	97	108	485	738	725	562	218	0.619	0.634	1.042	0.719	0.638	3.871	5.3	5.438	4.32	1.941	0.718167	4.174	2.53904	1.70547e-19	8.54184e-18	GVINP1	PREDICTED: interferon-induced very large GTPase 1-like [Pelodiscus sinensis]	-	-	-	-	GO:0044424//intracellular part	-	-	--
LOC106731791	4	2	10	3	5	48	58	73	49	52	0.216	0.081	0.483	0.153	0.204	2.636	2.867	3.769	2.592	3.185	0.22	3.0098	3.77409	1.92944e-19	9.64085e-18	--	PREDICTED: interleukin-15 receptor subunit alpha [Pelodiscus sinensis]	-	-	-	-	-	-	-	--
LOC102463491	32	18	12	45	39	112	216	280	293	161	1.443	0.61	0.484	1.92	1.327	5.136	8.915	12.072	12.941	8.235	1.149	9.4598	3.04143	2.24604e-19	1.11964e-17	Irf4	PREDICTED: interferon regulatory factor 4-like [Pelodiscus sinensis]	Organismal Systems	Immune system	ko04659//Th17 cell differentiation	K09445	GO:0005737//cytoplasm;GO:0031981//nuclear lumen	GO:0000977//RNA polymerase II regulatory region sequence-specific DNA binding;GO:0000982//transcription factor activity, RNA polymerase II core promoter proximal region sequence-specific binding;GO:0008276//protein methyltransferase activity	GO:0001562//response to protozoan;GO:0001773//myeloid dendritic cell activation;GO:0002295//T-helper cell lineage commitment;GO:0002683//negative regulation of immune system process;GO:0006357//regulation of transcription from RNA polymerase II promoter;GO:0006479//protein methylation;GO:0016573//histone acetylation;GO:0019221//cytokine-mediated signaling pathway;GO:0032733//positive regulation o…	IRF
LOC102445454	15	28	49	38	41	225	289	261	219	95	0.159	0.223	0.465	0.382	0.328	2.43	2.809	2.65	2.278	1.144	0.3135	2.2622	2.85119	2.33021e-19	1.15888e-17	GPR65	PREDICTED: psychosine receptor [Pelodiscus sinensis]	-	-	-	-	GO:0016021//integral component of membrane	GO:0004888//transmembrane signaling receptor activity	GO:0002376//immune system process;GO:0007166//cell surface receptor signaling pathway;GO:0009268//response to pH;GO:0012501//programmed cell death;GO:0030804//positive regulation of cyclic nucleotide biosynthetic process;GO:0032233//positive regulation of actin filament bundle assembly;GO:0043547//positive regulation of GTPase activity;GO:0044707//single-multicellular organism process	--
LOC102458798	58	113	41	96	34	398	502	491	353	198	1.549	2.134	0.974	2.234	0.622	9.823	11.967	12.386	8.587	5.943	1.42533	9.7412	2.7728	2.42643e-19	1.20392e-17	Rab27a	PREDICTED: ras-related protein Rab-27A [Pelodiscus sinensis]	-	-	-	-	-	-	-	--
LOC102461250	164	263	230	300	323	674	769	1038	804	840	2.924	3.525	3.667	5.064	4.345	12.225	12.554	17.7	14.045	16.993	4.175	14.7034	1.8163	2.43847e-19	1.20707e-17	med29	PREDICTED: mediator of RNA polymerase II transcription subunit 29 [Pelodiscus sinensis]	-	-	-	-	GO:0031981//nuclear lumen;GO:0043234//protein complex	GO:0005488//binding	GO:0010468//regulation of gene expression;GO:0034645//cellular macromolecule biosynthetic process;GO:0042461//photoreceptor cell development	--
LOC102448587	281	370	273	284	517	36	18	41	38	69	5.336	5.282	4.635	5.105	7.408	0.695	0.313	0.745	0.707	1.487	5.59233	0.7894	-2.82462	2.60583e-19	1.28691e-17	PRICKLE1	PREDICTED: prickle-like protein 4 [Pelodiscus sinensis]	Environmental Information Processing	Signal transduction	ko04310//Wnt signaling pathway	K04511	GO:0031090//organelle membrane;GO:0043231//intracellular membrane-bounded organelle;GO:0044444//cytoplasmic part	GO:0005515//protein binding	GO:0006355//regulation of transcription, DNA-templated;GO:0006886//intracellular protein transport;GO:0030178//negative regulation of Wnt signaling pathway;GO:0031331//positive regulation of cellular catabolic process;GO:0031396//regulation of protein ubiquitination;GO:0045662//negative regulation of myoblast differentiation;GO:0060606//tube closure	--
LOC102459126	0	7	3	3	1	160	74	215	48	60	0	0.07	0.035	0.038	0.01	2.148	0.895	2.716	0.622	0.899	0.0405	1.456	5.16794	2.72952e-19	1.34487e-17	Ptchd3	PREDICTED: patched domain-containing protein 3-like [Pelodiscus sinensis]	-	-	-	-	GO:0031224//intrinsic component of membrane;GO:0044441//ciliary part	GO:0004888//transmembrane signaling receptor activity	-	--
LOC106732727	22	13	18	28	48	171	243	373	141	117	0.575	0.255	0.418	0.71	0.949	4.591	5.88	9.419	3.641	3.496	0.6065	5.4054	3.15582	2.78768e-19	1.37035e-17	CSF2RB	PREDICTED: cytokine receptor common subunit beta isoform X2 [Pelodiscus sinensis]	Human Diseases;Environmental Information Processing;Cellular Processes;Environmental Information Processing	Cancer: overview;Signaling molecules and interaction;Cell growth and death;Signal transduction	ko05200//Pathways in cancer;ko04060//Cytokine-cytokine receptor interaction;ko04210//Apoptosis;ko04630//JAK-STAT signaling pathway	K04738;K04738;K04738;K04738	GO:0005886//plasma membrane;GO:0016021//integral component of membrane	GO:0004896//cytokine receptor activity;GO:0005488//binding	GO:0019221//cytokine-mediated signaling pathway	--
LOC102444703	3	0	0	1	0	55	80	93	45	102	0.143	0	0	0.045	0	2.661	3.483	4.23	2.097	5.504	0.038	3.595	6.56385	2.86655e-19	1.40587e-17	Gm29797	PREDICTED: uncharacterized protein LOC102444703 [Pelodiscus sinensis]	-	-	-	-	-	-	-	--
LOC102449945	58	61	27	85	23	318	317	479	256	214	1.722	1.361	0.717	2.389	0.515	9.604	8.617	13.6	7.446	7.208	1.29383	9.295	2.8448	2.98578e-19	1.46097e-17	IPPK	PREDICTED: inositol-pentakisphosphate 2-kinase [Pelodiscus sinensis]	Metabolism;Environmental Information Processing;Metabolism	Global and overview maps;Signal transduction;Carbohydrate metabolism	ko01100//Metabolic pathways;ko04070//Phosphatidylinositol signaling system;ko00562//Inositol phosphate metabolism	K10572;K10572;K10572	GO:0005815//microtubule organizing center;GO:0031981//nuclear lumen;GO:0044444//cytoplasmic part	GO:0016301//kinase activity;GO:0032550//purine ribonucleoside binding	GO:0006020//inositol metabolic process;GO:0006796//phosphate-containing compound metabolic process;GO:0009855//determination of bilateral symmetry;GO:0010506//regulation of autophagy;GO:0032400//melanosome localization	--
LOC102455754	826	1041	1053	3313	1388	200	188	246	182	181	42.829	40.577	48.822	162.628	54.306	10.55	8.925	12.199	9.246	10.649	71.4083	10.3138	-2.79152	3.04627e-19	1.48714e-17	TSKU	PREDICTED: tsukushin [Pelodiscus sinensis]	-	-	-	-	GO:0044421//extracellular region part	-	GO:0001654//eye development;GO:0009968//negative regulation of signal transduction;GO:0010467//gene expression;GO:0021952//central nervous system projection neuron axonogenesis	--
LOC102457120	58	62	45	48	56	175	259	378	376	177	1.294	1.04	0.898	1.014	0.943	3.973	5.293	8.069	8.222	4.482	1.15217	6.0078	2.38249	3.19204e-19	1.55473e-17	BTN1A1	PREDICTED: butyrophilin subfamily 1 member A1-like [Pelodiscus sinensis]	-	-	-	-	-	-	-	--
LOC102463679	115	163	67	117	120	454	485	454	350	246	2.076	2.212	1.081	1.999	1.634	8.337	8.016	7.838	6.19	5.038	1.9115	7.0838	1.88982	3.32661e-19	1.61657e-17	--	PREDICTED: interleukin-18 [Pelodiscus sinensis]	Human Diseases;Human Diseases;Environmental Information Processing;Human Diseases;Human Diseases;Organismal Systems;Human Diseases;Human Diseases;Human Diseases;Human Diseases;Human Diseases;Environmental Information Processing;Human Diseases;Organismal Systems;Human Diseases	Infectious disease: bacterial;Infectious disease: bacterial;Signaling molecules and interaction;Infectious disease: bacterial;Infectious disease: bacterial;Immune system;Infectious disease: viral;Immune disease;Infectious disease: bacterial;Infectious disease: parasitic;Infectious disease: bacterial;Signaling molecules and interaction;Infectious disease: parasitic;Immune system;Immune disease	ko05130//Pathogenic Escherichia coli infection;ko05131//Shigellosis;ko04060//Cytokine-cytokine receptor interaction;ko05152//Tuberculosis;ko05132//Salmonella infection;ko04621//NOD-like receptor signaling pathway;ko05164//Influenza A;ko05323//Rheumatoid arthritis;ko05135//Yersinia infection;ko05143//African trypanosomiasis;ko05134//Legionellosis;ko04061//Viral protein interaction with cytokine an…	K05482;K05482;K05482;K05482;K05482;K05482;K05482;K05482;K05482;K05482;K05482;K05482;K05482;K05482;K05482	-	-	-	--
LOC102452019	369	237	352	516	302	1123	1575	1750	1199	1275	7.038	3.398	6.003	9.317	4.346	21.791	27.505	31.924	22.406	27.593	5.708	26.2438	2.20092	3.41758e-19	1.65698e-17	ITPK1	PREDICTED: inositol-tetrakisphosphate 1-kinase [Pelodiscus sinensis]	Metabolism;Environmental Information Processing;Metabolism	Global and overview maps;Signal transduction;Carbohydrate metabolism	ko01100//Metabolic pathways;ko04070//Phosphatidylinositol signaling system;ko00562//Inositol phosphate metabolism	K00913;K00913;K00913	GO:0044444//cytoplasmic part	GO:0032550//purine ribonucleoside binding;GO:0046872//metal ion binding;GO:0051765//inositol tetrakisphosphate kinase activity;GO:0051766//inositol trisphosphate kinase activity;GO:0052743//inositol tetrakisphosphate phosphatase activity;GO:0052827//inositol pentakisphosphate phosphatase activity	GO:0007599//hemostasis;GO:0043647//inositol phosphate metabolic process;GO:0050794//regulation of cellular process	--
LOC102445865	2121	7277	5043	4884	4635	1091	989	692	938	582	22.672	58.514	48.223	49.452	37.391	11.862	9.676	7.073	9.828	7.06	42.4585	9.0998	-2.22215	3.79517e-19	1.83586e-17	ACBD5	PREDICTED: acyl-CoA-binding domain-containing protein 5 isoform X1 [Pelodiscus sinensis]	-	-	-	-	GO:0031224//intrinsic component of membrane;GO:0044439//peroxisomal part	GO:0005488//binding	GO:0006914//autophagy;GO:0051234//establishment of localization	--
LOC102450722	299	469	414	657	467	118	124	99	99	112	4.649	5.482	5.756	9.672	5.479	1.867	1.765	1.472	1.508	1.976	6.05983	1.7176	-1.81888	4.41551e-19	2.13109e-17	fam83h	PREDICTED: LOW QUALITY PROTEIN: protein FAM83H [Pelodiscus sinensis]	-	-	-	-	-	-	-	--
LOC102447940	5042	6542	5443	8664	12581	2008	1635	1175	1137	1192	286.063	280.335	277.67	467.122	540.907	115.974	84.185	63.615	62.979	76.404	360.87	80.6314	-2.16207	4.44817e-19	2.14198e-17	slc51b	PREDICTED: organic solute transporter subunit beta isoform X1 [Pelodiscus sinensis]	Organismal Systems	Digestive system	ko04976//Bile secretion	K14361	GO:0031224//intrinsic component of membrane;GO:0032991//macromolecular complex	GO:0046983//protein dimerization activity	GO:0006869//lipid transport;GO:0010560//positive regulation of glycoprotein biosynthetic process;GO:0010608//posttranscriptional regulation of gene expression;GO:0051130//positive regulation of cellular component organization;GO:0070861//regulation of protein exit from endoplasmic reticulum	--
LOC102447350	1463	1194	707	785	754	2760	3917	4799	4187	3047	31.919	19.572	14.312	16.469	12.484	63.201	80.535	103.159	93.781	78.757	18.5998	83.8866	2.17315	4.48173e-19	2.15326e-17	PXK	PREDICTED: PX domain-containing protein kinase-like protein isoform X2 [Pelodiscus sinensis]	-	-	-	-	GO:0016020//membrane;GO:0043231//intracellular membrane-bounded organelle;GO:0044430//cytoskeletal part	GO:0005543//phospholipid binding;GO:0008092//cytoskeletal protein binding;GO:0016301//kinase activity;GO:0032550//purine ribonucleoside binding	GO:0006464//cellular protein modification process;GO:0006796//phosphate-containing compound metabolic process;GO:0006952//defense response;GO:0007268//synaptic transmission;GO:0043269//regulation of ion transport;GO:0043462//regulation of ATPase activity	--
MSTRG.3423	0	0	0	2	1	75	114	185	67	89	0	0	0	0.138	0.055	5.565	7.613	12.905	4.788	7.365	0.0321667	7.6472	7.89322	4.89317e-19	2.34563e-17	--	-	-	-	-	-	-	-	-	--
LOC102451396	228	58	93	132	56	1508	1974	1781	837	2491	6.266	1.306	2.385	3.699	1.151	43.526	51.544	48.653	23.286	79.647	2.56767	49.3312	4.26397	5.32129e-19	2.54511e-17	Mfsd2a	PREDICTED: sodium-dependent lysophosphatidylcholine symporter 1 isoform X1 [Pelodiscus sinensis]	-	-	-	-	GO:0016021//integral component of membrane;GO:0031090//organelle membrane;GO:0043231//intracellular membrane-bounded organelle	GO:0005319//lipid transporter activity;GO:0015291//secondary active transmembrane transporter activity	GO:0006869//lipid transport;GO:0016192//vesicle-mediated transport;GO:0048468//cell development	--
LOC102444897	126	195	115	156	180	31	35	17	25	10	4.037	4.697	3.295	4.732	4.352	1.01	1.027	0.542	0.785	0.364	4.013	0.7456	-2.42821	5.84082e-19	2.78732e-17	ABHD3	PREDICTED: phospholipase ABHD3 [Pelodiscus sinensis]	-	-	-	-	GO:0031224//intrinsic component of membrane	GO:0004620//phospholipase activity	GO:0006650//glycerophospholipid metabolic process	--
LOC102463557	210	262	169	115	115	594	955	1057	759	1286	23.147	21.71	16.657	12	9.565	66.609	96.381	111.43	81.967	160.837	17.0908	103.445	2.59757	6.17e-19	2.93781e-17	MANF	PREDICTED: mesencephalic astrocyte-derived neurotrophic factor [Pelodiscus sinensis]	-	-	-	-	GO:0043231//intracellular membrane-bounded organelle;GO:0044421//extracellular region part;GO:0044444//cytoplasmic part	GO:0003723//RNA binding;GO:0005102//receptor binding	GO:0035966//response to topologically incorrect protein	--
LOC102464016	744	4502	1187	1874	2197	297	338	271	199	193	20.787	94.558	29.655	49.568	46.318	8.442	8.647	7.242	5.447	6.118	51.641	7.1792	-2.84662	6.24041e-19	2.96468e-17	ARRDC3	PREDICTED: arrestin domain-containing protein 3 [Pelodiscus sinensis]	-	-	-	-	GO:0016020//membrane;GO:0043231//intracellular membrane-bounded organelle	GO:0031690//adrenergic receptor binding	GO:0009892//negative regulation of metabolic process;GO:0031398//positive regulation of protein ubiquitination;GO:0031650//regulation of heat generation;GO:0040013//negative regulation of locomotion;GO:0045745//positive regulation of G-protein coupled receptor protein signaling pathway;GO:0060612//adipose tissue development	--
LOC102452134	265	565	461	250	304	79	83	76	75	65	4.748	7.611	7.386	4.241	4.11	1.44	1.362	1.302	1.317	1.322	5.948	1.3486	-2.14094	6.60442e-19	3.13061e-17	C9orf152	PREDICTED: uncharacterized protein C9orf152 homolog isoform X1 [Pelodiscus sinensis]	-	-	-	-	-	-	-	--
LOC102463821	81	70	65	35	67	2	3	3	2	3	3.823	2.39	3.009	1.731	2.612	0.092	0.125	0.13	0.119	0.155	2.68633	0.1242	-4.4349	6.78114e-19	3.20722e-17	SGK2	PREDICTED: serine/threonine-protein kinase Sgk2 [Pelodiscus sinensis]	Environmental Information Processing;Environmental Information Processing	Signal transduction;Signal transduction	ko04151//PI3K-Akt signaling pathway;ko04068//FoxO signaling pathway	K13303;K13303	GO:0043231//intracellular membrane-bounded organelle;GO:0044444//cytoplasmic part	GO:0004672//protein kinase activity;GO:0005543//phospholipid binding;GO:0016247//channel regulator activity;GO:0032550//purine ribonucleoside binding	GO:0006464//cellular protein modification process;GO:0006796//phosphate-containing compound metabolic process;GO:0006811//ion transport;GO:0007165//signal transduction;GO:0008283//cell proliferation;GO:0016049//cell growth;GO:0032409//regulation of transporter activity;GO:0033554//cellular response to stress	--
LOC102446397	1737	1329	2888	427	1247	105	67	81	156	20	112.093	64.473	166.648	26.087	60.721	6.893	3.959	4.999	9.863	1.464	96.6188	5.4356	-4.15179	6.88017e-19	3.24683e-17	IGFBP1	PREDICTED: insulin-like growth factor-binding protein 1 [Pelodiscus sinensis]	-	-	-	-	-	-	-	--
LOC102460828	26	6	2	0	8	1321	1602	624	940	336	0.807	0.14	0.056	0	0.187	41.727	45.543	18.53	28.595	11.837	0.220333	29.2464	7.05243	6.91312e-19	3.25515e-17	Ptx3	PREDICTED: pentraxin-related protein PTX3 [Pelodiscus sinensis]	-	-	-	-	GO:0044421//extracellular region part	GO:0030247//polysaccharide binding	GO:0002252//immune effector process;GO:0006952//defense response;GO:0009620//response to fungus;GO:0031324//negative regulation of cellular metabolic process;GO:0031328//positive regulation of cellular biosynthetic process;GO:0040013//negative regulation of locomotion;GO:0044793//negative regulation by host of viral process;GO:0044866//modulation by host of viral exo-alpha-sialidase activity;GO:0…	--
LOC102462440	26269	25108	25132	19169	30055	4602	9932	7804	7212	3968	360.992	259.384	308.822	249.385	311.652	64.338	124.968	102.57	97.102	61.871	311.369	90.1698	-1.78791	7.80099e-19	3.66508e-17	Cps1	PREDICTED: carbamoyl-phosphate synthase [ammonia], mitochondrial [Pelodiscus sinensis]	Metabolism;Metabolism;Metabolism;Metabolism;Metabolism;Metabolism	Global and overview maps;Global and overview maps;Global and overview maps;Amino acid metabolism;Energy metabolism;Amino acid metabolism	ko01100//Metabolic pathways;ko01200//Carbon metabolism;ko01230//Biosynthesis of amino acids;ko00250//Alanine, aspartate and glutamate metabolism;ko00910//Nitrogen metabolism;ko00220//Arginine biosynthesis	K01948;K01948;K01948;K01948;K01948;K01948	-	-	-	--
LOC102448074	3642	6112	4089	5364	5380	1329	1404	1531	1596	1656	142.843	180.148	142.983	198.749	159.222	53.016	50.565	57.048	61.338	73.228	159.83	59.039	-1.4368	8.85105e-19	4.14925e-17	PALMD	PREDICTED: palmdelphin [Pelodiscus sinensis]	-	-	-	-	GO:0044309//neuron spine;GO:0044424//intracellular part	-	-	--
LOC102462316	981	1227	1158	1084	1065	2452	3916	4846	2663	2253	17.79	15.52	20.028	21.149	14.313	49.249	71.975	94.487	49.864	43.173	18.39	61.7496	1.74751	9.40863e-19	4.40092e-17	MSN	PREDICTED: moesin [Pelodiscus sinensis]	Cellular Processes;Human Diseases;Cellular Processes;Human Diseases;Organismal Systems	Cell motility;Cancer: overview;Cellular community - eukaryotes;Infectious disease: viral;Immune system	ko04810//Regulation of actin cytoskeleton;ko05205//Proteoglycans in cancer;ko04530//Tight junction;ko05162//Measles;ko04670//Leukocyte transendothelial migration	K05763;K05763;K05763;K05763;K05763	GO:0005902//microvillus;GO:0005911//cell-cell junction;GO:0005924//cell-substrate adherens junction;GO:0030659//cytoplasmic vesicle membrane;GO:0031252//cell leading edge;GO:0031253//cell projection membrane;GO:0031254//cell trailing edge;GO:0032155//cell division site part;GO:0043232//intracellular non-membrane-bounded organelle;GO:0044421//extracellular region part;GO:0060187//cell pole	GO:0003723//RNA binding;GO:0005198//structural molecule activity;GO:0008092//cytoskeletal protein binding;GO:0019900//kinase binding	GO:0001885//endothelial cell development;GO:0002685//regulation of leukocyte migration;GO:0008105//asymmetric protein localization;GO:0010467//gene expression;GO:0016337//single organismal cell-cell adhesion;GO:0022406//membrane docking;GO:0030031//cell projection assembly;GO:0051693//actin filament capping;GO:0061154//endothelial tube morphogenesis	--
LOC102460946	1070	224	459	1134	595	7550	7463	6141	5486	4751	36.727	5.664	14.177	37.464	15.385	264.201	235.011	202.729	185.773	187.121	19.7237	214.967	3.44612	9.59018e-19	4.47598e-17	TNFRSF6B	PREDICTED: tumor necrosis factor receptor superfamily member 6B [Pelodiscus sinensis]	Environmental Information Processing	Signaling molecules and interaction	ko04060//Cytokine-cytokine receptor interaction	K05143	GO:0044421//extracellular region part	GO:0005515//protein binding	GO:0010038//response to metal ion;GO:0031667//response to nutrient levels;GO:0032845//negative regulation of homeostatic process;GO:0042483//negative regulation of odontogenesis;GO:0042981//regulation of apoptotic process;GO:0048545//response to steroid hormone	--
LOC102462881	71	133	122	163	78	671	522	672	377	310	1.045	1.461	1.563	2.285	0.856	10.029	7.031	9.38	5.39	5.124	1.41183	7.3908	2.38816	1.00281e-18	4.67012e-17	SYTL3	PREDICTED: synaptotagmin-like protein 3 [Pelodiscus sinensis]	-	-	-	-	-	-	-	--
LOC102462508	449	767	365	415	366	1546	1686	1556	1639	2291	27.671	35.654	20.146	24.09	17.103	97.027	95.348	91.976	99.25	160.686	25.6878	108.857	2.08328	1.03853e-18	4.82585e-17	YEATS4	PREDICTED: YEATS domain-containing protein 4 isoform X1 [Pelodiscus sinensis]	-	-	-	-	GO:0043189//H4/H2A histone acetyltransferase complex;GO:0043232//intracellular non-membrane-bounded organelle	GO:0001071//nucleic acid binding transcription factor activity;GO:0003676//nucleic acid binding;GO:0005198//structural molecule activity;GO:0005515//protein binding	GO:0000280//nuclear division;GO:0006355//regulation of transcription, DNA-templated;GO:0016573//histone acetylation;GO:0040007//growth	--
LOC102445869	80	119	105	85	91	0	3	7	0	10	2.33	2.606	2.735	2.344	2	0	0.08	0.195	0	0.331	2.3075	0.1212	-4.25087	1.10129e-18	5.10634e-17	Pacsin1	PREDICTED: protein kinase C and casein kinase substrate in neurons protein 1 [Pelodiscus sinensis]	-	-	-	-	-	-	-	--
LOC102461377	90	85	131	87	97	338	423	482	358	209	1.193	0.847	1.553	1.092	0.971	4.559	5.135	6.113	4.651	3.144	1.0965	4.7204	2.106	1.1222e-18	5.19197e-17	ARHGAP30	PREDICTED: rho GTPase-activating protein 30 [Pelodiscus sinensis]	-	-	-	-	GO:0031982//vesicle;GO:0043231//intracellular membrane-bounded organelle;GO:0044444//cytoplasmic part	GO:0008047//enzyme activator activity	GO:0043087//regulation of GTPase activity	--
LOC102451821	219	449	272	207	398	78	70	44	40	57	11.327	17.273	12.443	10.004	15.468	4.023	3.264	2.188	2.075	3.353	13.6883	2.9806	-2.19927	1.26407e-18	5.83562e-17	UBE2E3	PREDICTED: ubiquitin-conjugating enzyme E2 E3 isoform X1 [Chrysemys picta bellii]	Genetic Information Processing	Folding, sorting and degradation	ko04120//Ubiquitin mediated proteolysis	K20217	GO:0031981//nuclear lumen;GO:0044444//cytoplasmic part	GO:0004842//ubiquitin-protein transferase activity;GO:0032550//purine ribonucleoside binding	GO:0000087//mitotic M phase;GO:0000209//protein polyubiquitination;GO:0006513//protein monoubiquitination;GO:0007166//cell surface receptor signaling pathway;GO:0016574//histone ubiquitination;GO:0033554//cellular response to stress;GO:0040007//growth;GO:0043161//proteasome-mediated ubiquitin-dependent protein catabolic process;GO:0051439//regulation of ubiquitin-protein ligase activity involved …	--
LOC102459925	73	47	40	51	58	232	281	242	144	228	3.543	1.715	1.736	2.343	2.124	11.456	12.488	11.234	6.848	12.556	2.13683	10.9164	2.35295	1.28664e-18	5.92693e-17	Fbxo31	PREDICTED: F-box only protein 31 [Pelodiscus sinensis]	-	-	-	-	-	-	-	--
LOC102446675	0	0	0	0	0	38	54	60	29	33	0	0	0	0	0	1.325	1.695	1.967	0.974	1.283	0.001	1.4488	10.5006	1.3364e-18	6.14279e-17	ZNF488	PREDICTED: zinc finger protein 488 [Pelodiscus sinensis]	-	-	-	-	-	-	-	zf-C2H2
MSTRG.7734	214	381	361	364	317	86	96	105	98	50	3.051	4.084	4.603	4.913	3.411	1.247	1.253	1.432	1.369	0.809	4.0175	1.222	-1.71705	1.55149e-18	7.10511e-17	--	PREDICTED: RNA-directed DNA polymerase from mobile element jockey-like, partial [Apteryx mantelli mantelli]	-	-	-	-	-	-	-	--
MSTRG.6590	330	602	428	323	606	101	85	85	64	83	23.13	31.721	26.825	21.433	32.051	7.202	5.455	5.698	4.395	6.601	25.3237	5.8702	-2.109	1.55245e-18	7.10511e-17	--	-	-	-	-	-	-	-	-	--
LOC102457884	111	391	403	416	388	23	21	5	36	3	1.141	3.028	3.714	4.06	3.014	0.237	0.198	0.054	0.368	0.03	2.983	0.1774	-4.07169	1.75454e-18	8.01276e-17	ANKMY1	PREDICTED: ankyrin repeat and MYND domain-containing protein 1 [Pelodiscus sinensis]	-	-	-	-	-	-	-	--
LOC102448178	173	128	210	204	246	1523	1582	762	2014	481	6.95	3.866	7.544	7.759	7.458	62.249	58.195	29.28	79.277	21.927	6.3865	50.1856	2.97418	2.36795e-18	1.07909e-16	MMP1	PREDICTED: interstitial collagenase [Pelodiscus sinensis]	Human Diseases;Human Diseases;Organismal Systems;Organismal Systems;Organismal Systems;Human Diseases	Cancer: overview;Immune disease;Endocrine system;Immune system;Endocrine system;Cancer: specific types	ko05200//Pathways in cancer;ko05323//Rheumatoid arthritis;ko04926//Relaxin signaling pathway;ko04657//IL-17 signaling pathway;ko03320//PPAR signaling pathway;ko05219//Bladder cancer	K01388;K01388;K01388;K01388;K01388;K01388	GO:0031012//extracellular matrix;GO:0044421//extracellular region part	GO:0004175//endopeptidase activity;GO:0046914//transition metal ion binding	GO:0002376//immune system process;GO:0007599//hemostasis;GO:0019538//protein metabolic process;GO:0022411//cellular component disassembly;GO:0030154//cell differentiation;GO:0031334//positive regulation of protein complex assembly;GO:0032963//collagen metabolic process;GO:0043062//extracellular structure organization	--
LOC102451212	1701	1541	2572	2156	1994	481	437	351	470	400	47.467	32.327	64.177	56.957	41.986	13.655	11.165	9.368	12.85	12.665	46.3537	11.9406	-1.95681	2.37583e-18	1.08037e-16	Oit3	PREDICTED: oncoprotein-induced transcript 3 protein [Pelodiscus sinensis]	-	-	-	-	GO:0012505//endomembrane system;GO:0043231//intracellular membrane-bounded organelle	GO:0005488//binding	GO:0048878//chemical homeostasis	--
MSTRG.23263	26	27	15	5	13	86	247	140	127	121	2.943	0.691	0.836	0.156	0.401	6.801	14.72	4.618	9.404	6.478	0.9895	8.4042	3.08634	2.63604e-18	1.19613e-16	--	ORF2 [Acanthochelys spixii]	Genetic Information Processing;Genetic Information Processing	Translation;Translation	ko03013//Nucleocytoplasmic transport;ko03008//Ribosome biogenesis in eukaryotes	K14530;K14530	-	-	-	--
LOC102451130	442	475	258	444	339	1082	948	1524	981	1003	11.86	9.581	6.19	11.278	6.863	29.535	23.29	39.109	25.789	30.536	9.2195	29.6518	1.68536	2.99882e-18	1.35785e-16	ccnyl1-b	PREDICTED: cyclin-Y-like protein 1 [Pelodiscus sinensis]	-	-	-	-	GO:0000307//cyclin-dependent protein kinase holoenzyme complex;GO:0016020//membrane;GO:0031988//membrane-bounded vesicle;GO:0043231//intracellular membrane-bounded organelle	GO:0019887//protein kinase regulator activity;GO:0019900//kinase binding	GO:0000079//regulation of cyclin-dependent protein serine/threonine kinase activity;GO:0009620//response to fungus;GO:0030111//regulation of Wnt signaling pathway;GO:0044772//mitotic cell cycle phase transition	--
LOC102458824	1498	3252	3915	1977	2780	613	466	484	490	443	16.512	26.947	38.587	20.63	23.122	6.874	4.703	5.102	5.292	5.54	24.5507	5.5022	-2.15768	3.01343e-18	1.36041e-16	VAV3	PREDICTED: guanine nucleotide exchange factor VAV3 [Pelodiscus sinensis]	Cellular Processes;Environmental Information Processing;Environmental Information Processing;Cellular Processes;Human Diseases;Organismal Systems;Organismal Systems;Organismal Systems;Human Diseases;Organismal Systems;Organismal Systems;Organismal Systems;Organismal Systems	Cell motility;Signal transduction;Signal transduction;Cellular community - eukaryotes;Cancer: overview;Immune system;Immune system;Immune system;Infectious disease: bacterial;Immune system;Immune system;Immune system;Immune system	ko04810//Regulation of actin cytoskeleton;ko04015//Rap1 signaling pathway;ko04024//cAMP signaling pathway;ko04510//Focal adhesion;ko05205//Proteoglycans in cancer;ko04650//Natural killer cell mediated cytotoxicity;ko04062//Chemokine signaling pathway;ko04666//Fc gamma R-mediated phagocytosis;ko05135//Yersinia infection;ko04664//Fc epsilon RI signaling pathway;ko04670//Leukocyte transendothelial m…	K05730;K05730;K05730;K05730;K05730;K05730;K05730;K05730;K05730;K05730;K05730;K05730;K05730	GO:0016020//membrane;GO:0031988//membrane-bounded vesicle;GO:0044444//cytoplasmic part	GO:0005089//Rho guanyl-nucleotide exchange factor activity;GO:0008047//enzyme activator activity;GO:0030674//protein binding, bridging;GO:0043169//cation binding;GO:0070851//growth factor receptor binding	GO:0002431//Fc receptor mediated stimulatory signaling pathway;GO:0006952//defense response;GO:0007155//cell adhesion;GO:0007169//transmembrane receptor protein tyrosine kinase signaling pathway;GO:0007599//hemostasis;GO:0016050//vesicle organization;GO:0030031//cell projection assembly;GO:0030888//regulation of B cell proliferation;GO:0033554//cellular response to stress;GO:0038093//Fc receptor …	--
LOC102444055	1234	1399	1089	1257	1113	2077	3009	3440	2634	1982	45.291	38.6	35.739	43.676	30.824	77.552	101.117	120.753	94.717	82.539	39.7768	95.3356	1.26109	3.01729e-18	1.36041e-16	RAP1B	ras-related protein Rap-1b isoform 1 precursor [Homo sapiens]	Environmental Information Processing;Environmental Information Processing;Environmental Information Processing;Environmental Information Processing;Cellular Processes;Organismal Systems;Organismal Systems;Human Diseases;Organismal Systems;Organismal Systems;Organismal Systems;Human Diseases;Organismal Systems	Signal transduction;Signal transduction;Signal transduction;Signal transduction;Cellular community - eukaryotes;Immune system;Immune system;Endocrine and metabolic disease;Immune system;Nervous system;Digestive system;Cancer: specific types;Nervous system	ko04010//MAPK signaling pathway;ko04014//Ras signaling pathway;ko04015//Rap1 signaling pathway;ko04024//cAMP signaling pathway;ko04510//Focal adhesion;ko04062//Chemokine signaling pathway;ko04611//Platelet activation;ko04934//Cushing syndrome;ko04670//Leukocyte transendothelial migration;ko04722//Neurotrophin signaling pathway;ko04972//Pancreatic secretion;ko05211//Renal cell carcinoma;ko04720//L…	K07836;K07836;K07836;K07836;K07836;K07836;K07836;K07836;K07836;K07836;K07836;K07836;K07836	GO:0005768//endosome;GO:0030054//cell junction;GO:0031988//membrane-bounded vesicle;GO:0042995//cell projection;GO:0043232//intracellular non-membrane-bounded organelle;GO:0043234//protein complex;GO:0098589//membrane region	GO:0004620//phospholipase activity;GO:0005088//Ras guanyl-nucleotide exchange factor activity;GO:0017111//nucleoside-triphosphatase activity;GO:0022892//substrate-specific transporter activity;GO:0031267//small GTPase binding;GO:0032550//purine ribonucleoside binding	GO:0000578//embryonic axis specification;GO:0001570//vasculogenesis;GO:0001775//cell activation;GO:0001885//endothelial cell development;GO:0007169//transmembrane receptor protein tyrosine kinase signaling pathway;GO:0007599//hemostasis;GO:0009952//anterior/posterior pattern specification;GO:0010975//regulation of neuron projection development;GO:0015980//energy derivation by oxidation of organic…	--
LOC102446308	538	365	469	421	715	1209	1966	2208	1602	1275	10.846	5.531	8.454	8.035	10.876	24.795	36.288	42.572	31.641	29.164	8.53983	32.892	1.94546	3.12088e-18	1.40413e-16	EFHD2	PREDICTED: LOW QUALITY PROTEIN: EF-hand domain-containing protein D2 [Pelodiscus sinensis]	-	-	-	-	GO:0019866//organelle inner membrane;GO:0031988//membrane-bounded vesicle;GO:0043231//intracellular membrane-bounded organelle;GO:0098589//membrane region	GO:0046872//metal ion binding	GO:0030030//cell projection organization	--
LOC102447550	80	102	131	94	89	295	389	433	303	205	1.341	1.336	1.943	1.512	1.109	5.075	5.951	6.953	4.976	3.907	1.43133	5.3724	1.90821	3.27984e-18	1.47253e-16	IKZF1	PREDICTED: DNA-binding protein Ikaros isoform X1 [Pelodiscus sinensis]	-	-	-	-	GO:0000775//chromosome, centromeric region;GO:0043231//intracellular membrane-bounded organelle;GO:0043234//protein complex	GO:0000976//transcription regulatory region sequence-specific DNA binding;GO:0000981//RNA polymerase II transcription factor activity, sequence-specific DNA binding;GO:0043169//cation binding;GO:0046983//protein dimerization activity	GO:0002440//production of molecular mediator of immune response;GO:0006325//chromatin organization;GO:0006357//regulation of transcription from RNA polymerase II promoter;GO:0030854//positive regulation of granulocyte differentiation;GO:0040014//regulation of multicellular organism growth;GO:0045577//regulation of B cell differentiation;GO:0046638//positive regulation of alpha-beta T cell differe…	zf-C2H2
LOC102454294	33	39	22	30	45	139	212	278	246	183	1.354	1.203	0.807	1.166	1.394	5.804	7.967	10.913	9.893	8.523	1.452	8.62	2.56965	3.59557e-18	1.61087e-16	CASP1	PREDICTED: caspase-1-like [Pelodiscus sinensis]	Human Diseases;Human Diseases;Human Diseases;Organismal Systems;Human Diseases;Cellular Processes;Human Diseases;Organismal Systems;Human Diseases;Human Diseases;Organismal Systems;Human Diseases	Infectious disease: bacterial;Infectious disease: bacterial;Infectious disease: bacterial;Immune system;Infectious disease: viral;Cell growth and death;Infectious disease: bacterial;Immune system;Infectious disease: bacterial;Infectious disease: bacterial;Immune system;Neurodegenerative disease	ko05130//Pathogenic Escherichia coli infection;ko05131//Shigellosis;ko05132//Salmonella infection;ko04621//NOD-like receptor signaling pathway;ko05164//Influenza A;ko04217//Necroptosis;ko05135//Yersinia infection;ko04625//C-type lectin receptor signaling pathway;ko05133//Pertussis;ko05134//Legionellosis;ko04623//Cytosolic DNA-sensing pathway;ko05014//Amyotrophic lateral sclerosis	K01370;K01370;K01370;K01370;K01370;K01370;K01370;K01370;K01370;K01370;K01370;K01370	-	-	-	--
LOC102447680	110	61	68	93	43	336	311	402	315	267	3.655	1.524	2.02	2.925	1.078	11.356	9.46	12.774	10.253	10.065	2.21017	10.7816	2.28634	3.95529e-18	1.76831e-16	cptp	PREDICTED: ceramide-1-phosphate transfer protein [Pelodiscus sinensis]	-	-	-	-	GO:0031224//intrinsic component of membrane;GO:0031965//nuclear membrane;GO:0044444//cytoplasmic part	GO:0004888//transmembrane signaling receptor activity;GO:0005543//phospholipid binding;GO:0005548//phospholipid transporter activity	GO:0006664//glycolipid metabolic process;GO:0007166//cell surface receptor signaling pathway;GO:0015914//phospholipid transport	--
LOC102452898	34	44	50	44	56	141	142	222	161	109	0.282	0.274	0.37	0.345	0.35	1.188	1.077	1.758	1.306	1.024	0.325167	1.2706	1.96626	4.16831e-18	1.85963e-16	--	PREDICTED: T-lymphocyte activation antigen CD80-like [Pelodiscus sinensis]	Environmental Information Processing;Human Diseases;Human Diseases;Human Diseases;Human Diseases;Human Diseases;Organismal Systems;Organismal Systems;Human Diseases;Human Diseases	Signaling molecules and interaction;Immune disease;Immune disease;Immune disease;Cardiovascular disease;Immune disease;Immune system;Immune system;Endocrine and metabolic disease;Immune disease	ko04514//Cell adhesion molecules;ko05322//Systemic lupus erythematosus;ko05320//Autoimmune thyroid disease;ko05323//Rheumatoid arthritis;ko05416//Viral myocarditis;ko05330//Allograft rejection;ko04620//Toll-like receptor signaling pathway;ko04672//Intestinal immune network for IgA production;ko04940//Type I diabetes mellitus;ko05332//Graft-versus-host disease	K05412;K05412;K05412;K05412;K05412;K05412;K05412;K05412;K05412;K05412	GO:0005886//plasma membrane;GO:0044425//membrane part	-	GO:0006952//defense response;GO:0006955//immune response;GO:0007166//cell surface receptor signaling pathway;GO:0031325//positive regulation of cellular metabolic process;GO:0032496//response to lipopolysaccharide;GO:0042102//positive regulation of T cell proliferation;GO:0044707//single-multicellular organism process;GO:0051239//regulation of multicellular organismal process;GO:0051247//positive…	--
LOC102450762	334	677	474	311	512	85	110	96	140	57	6.112	9.287	7.725	5.382	7.049	1.575	1.843	1.68	2.51	1.183	7.08617	1.7582	-2.01091	4.50068e-18	2.0037e-16	THNSL1	PREDICTED: threonine synthase-like 1 [Pelodiscus sinensis]	-	-	-	-	-	-	-	--
LOC102447557	78	4	3	24	26	2532	2389	4318	1392	1564	2.104	0.095	0.084	0.605	0.527	69.144	60.275	111.026	36.727	48.946	0.596333	65.2236	6.77313	4.65183e-18	2.06666e-16	FCN2	PREDICTED: ficolin-1-like isoform X1 [Pelodiscus sinensis]	-	-	-	-	GO:0009897//external side of plasma membrane;GO:0031988//membrane-bounded vesicle;GO:0044421//extracellular region part	GO:0001948//glycoprotein binding;GO:0030247//polysaccharide binding;GO:0031406//carboxylic acid binding;GO:0038023//signaling receptor activity	GO:0002220//innate immune response activating cell surface receptor signaling pathway;GO:0006910//phagocytosis, recognition;GO:0006956//complement activation;GO:0032757//positive regulation of interleukin-8 production;GO:0034613//cellular protein localization;GO:0040013//negative regulation of locomotion;GO:0042742//defense response to bacterium	--
LOC102457211	617	481	359	508	388	1130	1420	1556	1570	1043	23.944	14.032	12.458	18.664	11.362	44.613	50.456	57.753	59.694	45.926	16.4138	51.6884	1.65493	4.75906e-18	2.10988e-16	RPL7L1	PREDICTED: 60S ribosomal protein L7-like 1 [Pelodiscus sinensis]	-	-	-	-	GO:0030529//intracellular ribonucleoprotein complex;GO:0043232//intracellular non-membrane-bounded organelle	GO:0003723//RNA binding	-	--
LOC102446895	19	26	25	193	18	1014	1578	1418	977	646	0.682	0.702	0.802	6.558	0.488	37.026	51.859	48.678	34.357	26.309	1.7165	39.6458	4.52963	4.80825e-18	2.12725e-16	Upp1	PREDICTED: uridine phosphorylase 1 [Pelodiscus sinensis]	Metabolism;Metabolism;Metabolism	Global and overview maps;Nucleotide metabolism;Xenobiotics biodegradation and metabolism	ko01100//Metabolic pathways;ko00240//Pyrimidine metabolism;ko00983//Drug metabolism - other enzymes	K00757;K00757;K00757	GO:0044444//cytoplasmic part	GO:0016763//transferase activity, transferring pentosyl groups	GO:0006222//UMP biosynthetic process;GO:0008655//pyrimidine-containing compound salvage;GO:0009112//nucleobase metabolic process;GO:0009267//cellular response to starvation	--
LOC102456056	402	445	336	526	414	818	1109	1118	1171	717	11.172	9.297	8.35	13.839	8.682	23.128	28.22	29.717	31.885	22.61	10.586	27.112	1.35677	4.94396e-18	2.18274e-16	Plaa	PREDICTED: phospholipase A-2-activating protein [Pelodiscus sinensis]	Genetic Information Processing	Folding, sorting and degradation	ko04141//Protein processing in endoplasmic reticulum	K14018	GO:0031988//membrane-bounded vesicle	GO:0016004//phospholipase activator activity	GO:0006796//phosphate-containing compound metabolic process;GO:0006952//defense response;GO:0009893//positive regulation of metabolic process;GO:0050794//regulation of cellular process	--
LOC102461116	71	64	28	175	15	896	859	1327	1050	459	0.92	0.624	0.324	2.147	0.147	12.199	10.606	16.822	13.719	6.925	0.798167	12.0542	3.9167	5.18581e-18	2.28477e-16	STARD4	PREDICTED: stAR-related lipid transfer protein 4 isoform X1 [Pelodiscus sinensis]	-	-	-	-	GO:0043231//intracellular membrane-bounded organelle	GO:0005488//binding	GO:0044765//single-organism transport	--
LOC102455369	327	168	159	329	114	5217	1212	3675	2437	817	4.418	1.706	1.921	4.208	1.162	71.71	14.994	47.49	32.26	12.525	2.49783	35.7958	3.84104	5.26106e-18	2.31313e-16	TNFSF15	PREDICTED: tumor necrosis factor ligand superfamily member 15 [Pelodiscus sinensis]	Environmental Information Processing	Signaling molecules and interaction	ko04060//Cytokine-cytokine receptor interaction	K05478	GO:0012505//endomembrane system;GO:0016021//integral component of membrane;GO:0043231//intracellular membrane-bounded organelle;GO:0044421//extracellular region part;GO:0044444//cytoplasmic part;GO:0044459//plasma membrane part	GO:0032813//tumor necrosis factor receptor superfamily binding	GO:0002544//chronic inflammatory response;GO:0002700//regulation of production of molecular mediator of immune response;GO:0002761//regulation of myeloid leukocyte differentiation;GO:0006357//regulation of transcription from RNA polymerase II promoter;GO:0006461//protein complex assembly;GO:0009628//response to abiotic stimulus;GO:0009892//negative regulation of metabolic process;GO:0010243//resp…	--
LOC102450310	103	65	96	80	40	702	1183	1129	734	779	5.241	2.486	4.368	3.854	1.536	36.341	55.118	54.946	36.594	44.978	4.76483	45.5954	3.25839	5.97636e-18	2.62219e-16	SERPINB4	PREDICTED: leukocyte elastase inhibitor-like [Pelodiscus sinensis]	Human Diseases	Infectious disease: parasitic	ko05146//Amoebiasis	K13963	-	-	-	--
LOC102443635	508	599	1092	638	1008	149	104	51	86	44	10.807	9.59	20.858	12.907	16.258	3.219	2.022	1.034	1.789	1.066	13.3662	1.826	-2.87183	6.27989e-18	2.74968e-16	TGFBR3	PREDICTED: transforming growth factor beta receptor type 3 isoform X1 [Pelodiscus sinensis]	-	-	-	-	GO:0016021//integral component of membrane;GO:0031012//extracellular matrix;GO:0031988//membrane-bounded vesicle;GO:0043231//intracellular membrane-bounded organelle;GO:0043234//protein complex;GO:0044421//extracellular region part;GO:0044459//plasma membrane part	GO:0005024//transforming growth factor beta-activated receptor activity;GO:0005160//transforming growth factor beta receptor binding;GO:0005539//glycosaminoglycan binding;GO:0019838//growth factor binding;GO:0019904//protein domain specific binding;GO:0032403//protein complex binding	GO:0001570//vasculogenesis;GO:0001701//in utero embryonic development;GO:0001775//cell activation;GO:0003018//vascular process in circulatory system;GO:0006468//protein phosphorylation;GO:0006950//response to stress;GO:0007162//negative regulation of cell adhesion;GO:0007423//sensory organ development;GO:0008285//negative regulation of cell proliferation;GO:0010632//regulation of epithelial cell …	--
LOC102452868	330	578	299	366	585	79	175	85	93	70	22.765	30.043	18.486	24.054	30.575	5.559	11.193	5.61	6.338	5.498	25.7967	6.8396	-1.9152	6.83429e-18	2.98627e-16	cptp	PREDICTED: glycolipid transfer protein domain-containing protein 2 isoform X1 [Pelodiscus sinensis]	-	-	-	-	GO:0012505//endomembrane system;GO:0016020//membrane;GO:0043231//intracellular membrane-bounded organelle;GO:0044444//cytoplasmic part	GO:0005543//phospholipid binding;GO:0005548//phospholipid transporter activity	GO:0006664//glycolipid metabolic process;GO:0015914//phospholipid transport	--
MSTRG.23003	4	5	6	14	9	84	64	68	52	62	0.184	0.173	0.247	0.61	0.313	3.933	2.697	2.993	2.345	3.237	0.345667	3.041	3.13709	7.18017e-18	3.13097e-16	--	-	-	-	-	-	-	-	-	--
LOC102456060	42	129	123	43	132	2	0	0	2	3	0.73	1.651	1.913	0.708	1.696	0.035	0	0	0.034	0.059	1.30667	0.0256	-5.6736	7.82917e-18	3.40697e-16	SH3RF2	PREDICTED: putative E3 ubiquitin-protein ligase SH3RF2 [Pelodiscus sinensis]	-	-	-	-	GO:0031981//nuclear lumen	GO:0019903//protein phosphatase binding;GO:0046914//transition metal ion binding;GO:0070735//protein-glycine ligase activity;GO:0070739//protein-glutamic acid ligase activity	GO:0010921//regulation of phosphatase activity;GO:0032446//protein modification by small protein conjugation;GO:0044763//single-organism cellular process	--
LOC102457133	676	815	1189	592	922	127	73	73	42	135	10.975	10.086	17.441	8.945	11.287	2.117	1.152	1.131	0.71	2.625	11.1845	1.547	-2.85396	8.06606e-18	3.50288e-16	TEK	PREDICTED: angiopoietin-1 receptor isoform X1 [Pelodiscus sinensis]	Environmental Information Processing;Environmental Information Processing;Environmental Information Processing;Environmental Information Processing;Human Diseases;Environmental Information Processing	Signal transduction;Signal transduction;Signal transduction;Signal transduction;Immune disease;Signal transduction	ko04151//PI3K-Akt signaling pathway;ko04010//MAPK signaling pathway;ko04014//Ras signaling pathway;ko04015//Rap1 signaling pathway;ko05323//Rheumatoid arthritis;ko04066//HIF-1 signaling pathway	K05121;K05121;K05121;K05121;K05121;K05121	GO:0005886//plasma membrane;GO:0005924//cell-substrate adherens junction;GO:0016021//integral component of membrane;GO:0032432//actin filament bundle;GO:0042995//cell projection;GO:0044444//cytoplasmic part;GO:0098589//membrane region	GO:0004713//protein tyrosine kinase activity;GO:0005515//protein binding;GO:0032550//purine ribonucleoside binding;GO:0060089//molecular transducer activity	GO:0000904//cell morphogenesis involved in differentiation;GO:0001101//response to acid chemical;GO:0001934//positive regulation of protein phosphorylation;GO:0001936//regulation of endothelial cell proliferation;GO:0001954//positive regulation of cell-matrix adhesion;GO:0002720//positive regulation of cytokine production involved in immune response;GO:0003018//vascular process in circulatory sys…	--
LOC102451740	70	105	130	148	149	9	23	10	13	18	0.595	0.671	0.988	1.191	0.956	0.078	0.179	0.081	0.108	0.174	0.846667	0.124	-2.77145	8.09125e-18	3.50665e-16	TBX20	PREDICTED: T-box transcription factor TBX20 [Pelodiscus sinensis]	-	-	-	-	GO:0043231//intracellular membrane-bounded organelle	GO:0000977//RNA polymerase II regulatory region sequence-specific DNA binding;GO:0000982//transcription factor activity, RNA polymerase II core promoter proximal region sequence-specific binding;GO:0001085//RNA polymerase II transcription factor binding;GO:0001104//RNA polymerase II transcription cofactor activity	GO:0001707//mesoderm formation;GO:0002011//morphogenesis of an epithelial sheet;GO:0003002//regionalization;GO:0003012//muscle system process;GO:0003013//circulatory system process;GO:0003143//embryonic heart tube morphogenesis;GO:0003184//pulmonary valve morphogenesis;GO:0003208//cardiac ventricle morphogenesis;GO:0006357//regulation of transcription from RNA polymerase II promoter;GO:0008284//p…	T-box
LOC102446325	225	244	121	229	191	512	692	1004	569	464	5.36	4.369	2.577	5.164	3.433	12.407	15.092	22.873	13.279	12.541	4.00633	15.2384	1.92736	8.38619e-18	3.62707e-16	YOD1	PREDICTED: ubiquitin thioesterase OTU1 [Pelodiscus sinensis]	Genetic Information Processing	Folding, sorting and degradation	ko04141//Protein processing in endoplasmic reticulum	K13719	-	GO:0004843//thiol-dependent ubiquitin-specific protease activity;GO:0043169//cation binding	GO:0007165//signal transduction;GO:0016579//protein deubiquitination;GO:0035966//response to topologically incorrect protein;GO:0043161//proteasome-mediated ubiquitin-dependent protein catabolic process	--
LOC112544214	161	275	326	227	288	69	70	57	66	41	9.293	11.932	16.825	12.404	12.543	4.052	3.699	3.147	3.732	2.685	13.0805	3.463	-1.91732	8.47575e-18	3.65836e-16	--	PREDICTED: desmoglein-2 isoform X2 [Alligator mississippiensis]	-	-	-	-	GO:0031988//membrane-bounded vesicle;GO:0044291//cell-cell contact zone;GO:0044459//plasma membrane part	GO:0005515//protein binding	GO:0002027//regulation of heart rate;GO:0003229//ventricular cardiac muscle tissue development;GO:0012501//programmed cell death;GO:0034113//heterotypic cell-cell adhesion;GO:0044702//single organism reproductive process;GO:0045216//cell-cell junction organization;GO:0048545//response to steroid hormone;GO:0061337//cardiac conduction;GO:0098742//cell-cell adhesion via plasma-membrane adhesion mol…	--
LOC102454661	2715	2432	2849	2144	3064	869	647	734	594	789	38.873	26.177	36.475	29.062	33.103	12.658	8.482	10.051	8.333	12.818	32.8312	10.4684	-1.64903	9.66626e-18	4.16375e-16	HAO2	PREDICTED: hydroxyacid oxidase 2 [Pelodiscus sinensis]	Metabolism;Metabolism;Cellular Processes;Metabolism	Global and overview maps;Global and overview maps;Transport and catabolism;Carbohydrate metabolism	ko01100//Metabolic pathways;ko01200//Carbon metabolism;ko04146//Peroxisome;ko00630//Glyoxylate and dicarboxylate metabolism	K11517;K11517;K11517;K11517	GO:0031988//membrane-bounded vesicle;GO:0042579//microbody	GO:0003973//(S)-2-hydroxy-acid oxidase activity;GO:0005515//protein binding;GO:0032553//ribonucleotide binding	GO:0006631//fatty acid metabolic process	--
LOC102461980	27	31	68	77	49	277	477	380	196	201	0.665	0.574	1.497	1.795	0.91	6.937	10.752	8.947	4.727	5.615	1.03917	7.3956	2.83124	9.81801e-18	4.22055e-16	DAPP1	PREDICTED: dual adapter for phosphotyrosine and 3-phosphotyrosine and 3-phosphoinositide [Pelodiscus sinensis]	-	-	-	-	GO:0019898//extrinsic component of membrane;GO:0044444//cytoplasmic part	GO:0019207//kinase regulator activity;GO:1902936//phosphatidylinositol bisphosphate binding	GO:0006464//cellular protein modification process;GO:0043550//regulation of lipid kinase activity	--
LOC102460376	369	536	469	604	494	174	191	187	135	126	4.108	4.486	4.668	6.365	4.15	1.971	1.947	1.991	1.472	1.592	4.6245	1.7946	-1.36564	1.00928e-17	4.3299e-16	SHPRH	PREDICTED: E3 ubiquitin-protein ligase SHPRH [Pelodiscus sinensis]	-	-	-	-	GO:0000785//chromatin;GO:0043231//intracellular membrane-bounded organelle	GO:0003676//nucleic acid binding;GO:0017111//nucleoside-triphosphatase activity;GO:0019787//ubiquitin-like protein transferase activity;GO:0032550//purine ribonucleoside binding;GO:0046914//transition metal ion binding;GO:0070735//protein-glycine ligase activity;GO:0070739//protein-glutamic acid ligase activity	GO:0006259//DNA metabolic process;GO:0016567//protein ubiquitination;GO:0033554//cellular response to stress;GO:0034728//nucleosome organization	--
LOC102463713	13	11	11	5	22	119	156	498	104	110	0.876	0.557	0.663	0.319	1.119	8.159	9.626	32.101	6.867	8.412	0.817833	13.033	3.99422	1.02162e-17	4.37402e-16	CCL5	PREDICTED: C-C motif chemokine 5-like [Pelodiscus sinensis]	Human Diseases;Human Diseases;Environmental Information Processing;Human Diseases;Organismal Systems;Organismal Systems;Human Diseases;Human Diseases;Human Diseases;Environmental Information Processing;Organismal Systems;Environmental Information Processing;Human Diseases;Organismal Systems;Human Diseases	Infectious disease: viral;Infectious disease: bacterial;Signaling molecules and interaction;Infectious disease: viral;Immune system;Immune system;Infectious disease: viral;Immune disease;Infectious disease: parasitic;Signal transduction;Immune system;Signaling molecules and interaction;Infectious disease: bacterial;Immune system;Neurodegenerative disease	ko05168//Herpes simplex virus 1 infection;ko05131//Shigellosis;ko04060//Cytokine-cytokine receptor interaction;ko05163//Human cytomegalovirus infection;ko04062//Chemokine signaling pathway;ko04621//NOD-like receptor signaling pathway;ko05164//Influenza A;ko05323//Rheumatoid arthritis;ko05142//Chagas disease;ko04668//TNF signaling pathway;ko04620//Toll-like receptor signaling pathway;ko04061//Vira…	K12499;K12499;K12499;K12499;K12499;K12499;K12499;K12499;K12499;K12499;K12499;K12499;K12499;K12499;K12499	GO:0044421//extracellular region part;GO:0044444//cytoplasmic part	GO:0004629//phospholipase C activity;GO:0004697//protein kinase C activity;GO:0005125//cytokine activity;GO:0005539//glycosaminoglycan binding;GO:0030296//protein tyrosine kinase activator activity;GO:0046983//protein dimerization activity;GO:0048019//receptor antagonist activity;GO:0048020//CCR chemokine receptor binding;GO:0060229//lipase activator activity	GO:0001503//ossification;GO:0001960//negative regulation of cytokine-mediated signaling pathway;GO:0002278//eosinophil activation involved in immune response;GO:0002544//chronic inflammatory response;GO:0002675//positive regulation of acute inflammatory response;GO:0002690//positive regulation of leukocyte chemotaxis;GO:0002762//negative regulation of myeloid leukocyte differentiation;GO:0002763/…	--
LOC106732252	192	222	180	150	147	497	716	970	909	738	5.276	4.586	4.423	3.902	3.048	13.894	18.014	25.493	24.472	23.01	4.78733	20.9766	2.13149	1.03101e-17	4.40532e-16	-	-	-	-	-	-	-	-	-	-
LOC102449057	160	147	169	284	182	500	585	804	765	497	5.752	3.973	5.433	9.666	4.937	18.286	19.256	27.644	26.944	20.273	6.059	22.4806	1.89153	1.04153e-17	4.44137e-16	NMI	PREDICTED: N-myc-interactor [Pelodiscus sinensis]	-	-	-	-	GO:0031981//nuclear lumen	GO:0005488//binding	GO:0006351//transcription, DNA-templated;GO:0031348//negative regulation of defense response;GO:0032687//negative regulation of interferon-alpha production;GO:0032688//negative regulation of interferon-beta production;GO:0035556//intracellular signal transduction;GO:1902916//positive regulation of protein polyubiquitination;GO:2001141//regulation of RNA biosynthetic process	--
LOC102449661	5	5	12	15	2	79	178	144	65	54	0.128	0.096	0.274	0.363	0.039	2.054	4.165	3.52	1.628	1.566	0.179	2.5866	3.85303	1.09865e-17	4.67555e-16	CDCP1	PREDICTED: CUB domain-containing protein 1 [Pelodiscus sinensis]	-	-	-	-	GO:0031224//intrinsic component of membrane	-	-	--
LOC102449037	574	550	406	672	653	1107	1887	2351	1651	1167	18.582	13.385	11.753	20.595	15.951	36.458	55.933	72.792	52.366	42.867	16.534	52.0832	1.65538	1.13172e-17	4.80663e-16	RNF19B	PREDICTED: E3 ubiquitin-protein ligase RNF19B [Pelodiscus sinensis]	-	-	-	-	GO:0005764//lysosome;GO:0031224//intrinsic component of membrane	GO:0046914//transition metal ion binding;GO:0070735//protein-glycine ligase activity;GO:0070739//protein-glutamic acid ligase activity	GO:0001909//leukocyte mediated cytotoxicity;GO:0032446//protein modification by small protein conjugation;GO:0050663//cytokine secretion	--
LOC102448830	15	12	21	18	23	82	102	127	104	49	0.217	0.132	0.276	0.251	0.256	1.231	1.376	1.791	1.504	0.82	0.228333	1.3444	2.55775	1.14509e-17	4.8537e-16	PTPRO	PREDICTED: receptor-type tyrosine-protein phosphatase O isoform X1 [Pelodiscus sinensis]	-	-	-	-	GO:0016021//integral component of membrane;GO:0031252//cell leading edge;GO:0031988//membrane-bounded vesicle;GO:0044309//neuron spine;GO:0044459//plasma membrane part	GO:0004725//protein tyrosine phosphatase activity;GO:0046983//protein dimerization activity	GO:0003093//regulation of glomerular filtration;GO:0006470//protein dephosphorylation;GO:0007162//negative regulation of cell adhesion;GO:0030031//cell projection assembly;GO:0030178//negative regulation of Wnt signaling pathway;GO:0030595//leukocyte chemotaxis;GO:0036058//filtration diaphragm assembly;GO:0061318//renal filtration cell differentiation;GO:0090259//regulation of retinal ganglion ce…	--
LOC102462741	1993	1248	1359	2142	3202	5926	9340	12285	12166	5714	12.155	5.723	7.407	12.364	14.74	36.777	52.161	71.67	72.712	39.546	9.97633	54.5732	2.45161	1.14793e-17	4.85608e-16	STAT1	PREDICTED: signal transducer and activator of transcription 1-alpha/beta isoform X1 [Pelodiscus sinensis]	Human Diseases;Human Diseases;Human Diseases;Human Diseases;Human Diseases;Human Diseases;Organismal Systems;Organismal Systems;Human Diseases;Cellular Processes;Human Diseases;Human Diseases;Environmental Information Processing;Organismal Systems;Human Diseases;Human Diseases;Organismal Systems;Organismal Systems;Organismal Systems;Human Diseases;Organismal Systems;Human Diseases;Organismal Syst…	Cancer: overview;Infectious disease: viral;Infectious disease: viral;Infectious disease: viral;Infectious disease: bacterial;Infectious disease: viral;Immune system;Immune system;Infectious disease: viral;Cell growth and death;Infectious disease: viral;Infectious disease: viral;Signal transduction;Endocrine system;Infectious disease: viral;Infectious disease: parasitic;Endocrine system;Immune sys…	ko05200//Pathways in cancer;ko05168//Herpes simplex virus 1 infection;ko05165//Human papillomavirus infection;ko05169//Epstein-Barr virus infection;ko05152//Tuberculosis;ko05167//Kaposi sarcoma-associated herpesvirus infection;ko04062//Chemokine signaling pathway;ko04621//NOD-like receptor signaling pathway;ko05164//Influenza A;ko04217//Necroptosis;ko05161//Hepatitis B;ko05160//Hepatitis C;ko0463…	K11220;K11220;K11220;K11220;K11220;K11220;K11220;K11220;K11220;K11220;K11220;K11220;K11220;K11220;K11220;K11220;K11220;K11220;K11220;K11220;K11220;K11220;K11220;K11220;K11220;K11220;K11220;K11220	GO:0000785//chromatin;GO:0031981//nuclear lumen;GO:0043005//neuron projection;GO:0044444//cytoplasmic part	GO:0000977//RNA polymerase II regulatory region sequence-specific DNA binding;GO:0000981//RNA polymerase II transcription factor activity, sequence-specific DNA binding;GO:0019903//protein phosphatase binding;GO:0032813//tumor necrosis factor receptor superfamily binding;GO:0043566//structure-specific DNA binding;GO:0046983//protein dimerization activity;GO:0048020//CCR chemokine receptor binding…	GO:0000302//response to reactive oxygen species;GO:0001936//regulation of endothelial cell proliferation;GO:0001959//regulation of cytokine-mediated signaling pathway;GO:0002252//immune effector process;GO:0003013//circulatory system process;GO:0003339//regulation of mesenchymal to epithelial transition involved in metanephros morphogenesis;GO:0006357//regulation of transcription from RNA polymer…	STAT
LOC102444108	165	330	245	338	288	64	82	54	50	55	3.761	5.648	5.062	7.291	4.856	1.511	1.709	1.128	1.111	1.445	5.07833	1.3808	-1.87885	1.16857e-17	4.93354e-16	LGALSL	PREDICTED: galectin-related protein isoform X1 [Pelodiscus sinensis]	-	-	-	-	GO:0014069//postsynaptic density;GO:0032991//macromolecular complex;GO:0043005//neuron projection;GO:0043231//intracellular membrane-bounded organelle;GO:0043232//intracellular non-membrane-bounded organelle;GO:0044444//cytoplasmic part;GO:0097060//synaptic membrane	GO:0003779//actin binding;GO:0017111//nucleoside-triphosphatase activity;GO:0019901//protein kinase binding;GO:0032403//protein complex binding;GO:0043169//cation binding	GO:0002090//regulation of receptor internalization;GO:0006464//cellular protein modification process;GO:0006886//intracellular protein transport;GO:0007186//G-protein coupled receptor signaling pathway;GO:0008219//cell death;GO:0009267//cellular response to starvation;GO:0010001//glial cell differentiation;GO:0010468//regulation of gene expression;GO:0034315//regulation of Arp2/3 complex-mediated…	--
LOC102452503	519	577	581	674	852	1686	2055	1732	1348	1764	19.981	16.72	20.161	24.625	24.815	66.393	72.749	64.007	51.121	77.5	20.1422	66.354	1.71996	1.17579e-17	4.9542e-16	IP6K2	PREDICTED: inositol hexakisphosphate kinase 2 [Pelodiscus sinensis]	Environmental Information Processing	Signal transduction	ko04070//Phosphatidylinositol signaling system	K07756	GO:0005856//cytoskeleton;GO:0031981//nuclear lumen	GO:0000828//inositol hexakisphosphate kinase activity;GO:0032550//purine ribonucleoside binding;GO:0051766//inositol trisphosphate kinase activity	GO:0001558//regulation of cell growth;GO:0015698//inorganic anion transport;GO:0019221//cytokine-mediated signaling pathway;GO:0042981//regulation of apoptotic process;GO:0046488//phosphatidylinositol metabolic process	--
LOC102462520	260	298	317	456	256	711	1004	1153	855	770	3.942	3.396	4.297	6.544	2.928	10.965	13.936	16.717	12.699	13.245	4.18933	13.5124	1.68949	1.23816e-17	5.20664e-16	--	PREDICTED: interferon alpha/beta receptor 2 isoform X1 [Pelodiscus sinensis]	Human Diseases;Human Diseases;Environmental Information Processing;Human Diseases;Human Diseases;Environmental Information Processing;Organismal Systems;Human Diseases;Organismal Systems;Human Diseases;Cellular Processes;Human Diseases;Environmental Information Processing;Human Diseases;Organismal Systems;Organismal Systems	Cancer: overview;Infectious disease: viral;Signal transduction;Infectious disease: viral;Infectious disease: viral;Signaling molecules and interaction;Immune system;Infectious disease: viral;Immune system;Infectious disease: viral;Cell growth and death;Infectious disease: viral;Signal transduction;Infectious disease: viral;Development and regeneration;Immune system	ko05200//Pathways in cancer;ko05168//Herpes simplex virus 1 infection;ko04151//PI3K-Akt signaling pathway;ko05165//Human papillomavirus infection;ko05169//Epstein-Barr virus infection;ko04060//Cytokine-cytokine receptor interaction;ko04650//Natural killer cell mediated cytotoxicity;ko05167//Kaposi sarcoma-associated herpesvirus infection;ko04621//NOD-like receptor signaling pathway;ko05164//Influ…	K05131;K05131;K05131;K05131;K05131;K05131;K05131;K05131;K05131;K05131;K05131;K05131;K05131;K05131;K05131;K05131	-	-	-	--
LOC102461368	66	82	46	20	44	211	260	335	264	289	4.255	3.777	2.659	1.194	2.092	13.553	14.853	20.632	16.514	20.964	2.93933	17.3032	2.55748	1.3797e-17	5.79039e-16	TMEM17	PREDICTED: transmembrane protein 17 isoform X1 [Pelodiscus sinensis]	-	-	-	-	GO:0031090//organelle membrane;GO:0031224//intrinsic component of membrane;GO:0035869//ciliary transition zone	-	GO:0007166//cell surface receptor signaling pathway;GO:0010927//cellular component assembly involved in morphogenesis	--
LOC102460190	1075	1623	1471	1394	2093	3493	4311	3813	3898	2636	13.888	15.762	16.982	16.949	20.343	45.46	49.981	46.344	48.618	38.235	17.4097	45.7276	1.39318	1.41485e-17	5.92617e-16	ZHX3	PREDICTED: zinc fingers and homeoboxes protein 3 [Pelodiscus sinensis]	-	-	-	-	-	-	-	TF_Otx
LOC102447520	324	615	882	904	843	122	166	136	88	43	6.593	9.397	16.019	17.402	12.929	2.53	3.099	2.652	1.758	0.995	12.7803	2.2068	-2.5339	1.42129e-17	5.94145e-16	Chdh	PREDICTED: choline dehydrogenase, mitochondrial [Pelodiscus sinensis]	Metabolism;Metabolism	Global and overview maps;Amino acid metabolism	ko01100//Metabolic pathways;ko00260//Glycine, serine and threonine metabolism	K00108;K00108	GO:0019866//organelle inner membrane;GO:0043231//intracellular membrane-bounded organelle	GO:0000166//nucleotide binding;GO:0016614//oxidoreductase activity, acting on CH-OH group of donors	GO:0019695//choline metabolic process	--
LOC102447444	21	28	36	30	38	90	221	241	119	105	0.242	0.25	0.372	0.328	0.341	1.057	2.335	2.766	1.355	1.375	0.306167	1.7776	2.53754	1.65783e-17	6.91663e-16	ARHGEF17	PREDICTED: rho guanine nucleotide exchange factor 17 isoform X1 [Pelodiscus sinensis]	-	-	-	-	-	GO:0005088//Ras guanyl-nucleotide exchange factor activity	GO:0007010//cytoskeleton organization;GO:0043087//regulation of GTPase activity	--
LOC102449457	1146	2170	2134	1269	2610	510	337	248	287	145	15.49	22.05	25.792	16.238	26.62	7.013	4.171	3.206	3.801	2.224	22.593	4.083	-2.46817	1.71879e-17	7.15689e-16	GYS2	PREDICTED: glycogen [starch] synthase, liver isoform X1 [Pelodiscus sinensis]	Metabolism;Environmental Information Processing;Organismal Systems;Environmental Information Processing;Human Diseases;Organismal Systems;Metabolism	Global and overview maps;Signal transduction;Endocrine system;Signal transduction;Endocrine and metabolic disease;Endocrine system;Carbohydrate metabolism	ko01100//Metabolic pathways;ko04151//PI3K-Akt signaling pathway;ko04910//Insulin signaling pathway;ko04152//AMPK signaling pathway;ko04931//Insulin resistance;ko04922//Glucagon signaling pathway;ko00500//Starch and sucrose metabolism	K00693;K00693;K00693;K00693;K00693;K00693;K00693	-	-	-	--
MSTRG.23674	1	0	2	1	0	42	68	112	54	61	0.042	0	0.075	0.041	0	1.819	2.665	4.584	2.233	2.9	0.0263333	2.8402	6.75296	1.78466e-17	7.41664e-16	--	zinc finger MYM-type protein 1-like [Ixodes scapularis]	-	-	-	-	-	-	-	--
LOC102462037	0	2	4	2	1	31	82	56	57	26	0	0.026	0.063	0.031	0.013	0.524	1.246	0.894	0.933	0.501	0.0271667	0.8196	4.91501	1.89688e-17	7.8676e-16	Ttll9	PREDICTED: probable tubulin polyglutamylase TTLL9 isoform X1 [Pelodiscus sinensis]	-	-	-	-	GO:0015630//microtubule cytoskeleton;GO:0042995//cell projection	GO:0003824//catalytic activity;GO:0032550//purine ribonucleoside binding	GO:0036211//protein modification process	--
LOC102456027	0	0	0	0	0	15	54	99	42	46	0	0	0	0	0	0.977	3.175	6.158	2.671	3.391	0.001	3.2744	11.677	1.98907e-17	8.23389e-16	Ffar3	PREDICTED: free fatty acid receptor 2-like [Pelodiscus sinensis]	Environmental Information Processing	Signal transduction	ko04024//cAMP signaling pathway	K04328	GO:0016021//integral component of membrane;GO:0044464//cell part	GO:0004888//transmembrane signaling receptor activity;GO:0005488//binding	GO:0002220//innate immune response activating cell surface receptor signaling pathway;GO:0002251//organ or tissue specific immune response;GO:0002523//leukocyte migration involved in inflammatory response;GO:0002675//positive regulation of acute inflammatory response;GO:0002791//regulation of peptide secretion;GO:0030154//cell differentiation;GO:0032757//positive regulation of interleukin-8 produ…	--
LOC102460426	1549	2751	1272	1489	1537	4241	5169	7663	6246	8725	42.124	56.24	30.931	38.335	31.539	117.331	128.705	199.309	166.418	269.221	38.594	176.197	2.19074	2.04182e-17	8.43582e-16	STOM	PREDICTED: erythrocyte band 7 integral membrane protein, partial [Pelodiscus sinensis]	-	-	-	-	GO:0016021//integral component of membrane;GO:0043232//intracellular non-membrane-bounded organelle;GO:0044421//extracellular region part;GO:0048770//pigment granule;GO:0098589//membrane region	GO:0019899//enzyme binding;GO:0046983//protein dimerization activity	GO:0010506//regulation of autophagy;GO:0044794//positive regulation by host of viral process;GO:0051130//positive regulation of cellular component organization;GO:0051259//protein oligomerization;GO:2000649//regulation of sodium ion transmembrane transporter activity	--
LOC102445083	34	30	31	14	46	119	208	210	171	107	0.893	0.592	0.728	0.348	0.911	3.178	5	5.273	4.399	3.187	0.638167	4.2074	2.72092	2.05491e-17	8.4734e-16	Psma6	PREDICTED: proteasome subunit alpha type-6-like [Pelodiscus sinensis]	Genetic Information Processing	Folding, sorting and degradation	ko03050//Proteasome	K02730	GO:0031981//nuclear lumen;GO:0031988//membrane-bounded vesicle;GO:0036464//cytoplasmic ribonucleoprotein granule;GO:0043234//protein complex;GO:0044449//contractile fiber part	GO:0003676//nucleic acid binding;GO:0004175//endopeptidase activity;GO:0008134//transcription factor binding;GO:0043168//anion binding	GO:0000087//mitotic M phase;GO:0002220//innate immune response activating cell surface receptor signaling pathway;GO:0010565//regulation of cellular ketone metabolic process;GO:0014706//striated muscle tissue development;GO:0030177//positive regulation of Wnt signaling pathway;GO:0030178//negative regulation of Wnt signaling pathway;GO:0030330//DNA damage response, signal transduction by p53 clas…	--
LOC102458142	6	12	11	4	19	56	79	109	82	51	0.124	0.187	0.204	0.079	0.297	1.181	1.5	2.147	1.666	1.2	0.183667	1.5388	3.06664	2.30202e-17	9.47395e-16	CYP24A1	PREDICTED: 1,25-dihydroxyvitamin D(3) 24-hydroxylase, mitochondrial isoform X1 [Pelodiscus sinensis]	Metabolism;Human Diseases;Organismal Systems;Metabolism	Global and overview maps;Cancer: overview;Endocrine system;Lipid metabolism	ko01100//Metabolic pathways;ko05206//MicroRNAs in cancer;ko04928//Parathyroid hormone synthesis, secretion and action;ko00100//Steroid biosynthesis	K07436;K07436;K07436;K07436	GO:0019866//organelle inner membrane;GO:0043231//intracellular membrane-bounded organelle	GO:0004497//monooxygenase activity;GO:0046906//tetrapyrrole binding;GO:0046914//transition metal ion binding;GO:0070576//vitamin D 24-hydroxylase activity	GO:0001503//ossification;GO:0006066//alcohol metabolic process;GO:0006706//steroid catabolic process;GO:0014070//response to organic cyclic compound;GO:0030522//intracellular receptor signaling pathway;GO:0044237//cellular metabolic process	--
LOC102457274	1555	5125	3555	7721	4024	617	1009	685	610	606	37.825	93.752	77.347	177.881	73.872	15.256	22.484	15.934	14.529	16.734	91.2085	16.9874	-2.4247	2.60936e-17	1.07181e-15	Ndrg1	PREDICTED: protein NDRG1 isoform X1 [Pelodiscus sinensis]	-	-	-	-	-	-	-	--
LOC102452044	1234	1433	2365	1231	2929	360	323	324	260	364	17.957	15.665	30.759	16.957	32.154	5.328	4.303	4.514	3.711	6.004	22.3253	4.772	-2.22602	2.68877e-17	1.10222e-15	Tmem37	PREDICTED: voltage-dependent calcium channel gamma-like subunit [Pelodiscus sinensis]	-	-	-	-	GO:0031224//intrinsic component of membrane	GO:0005261//cation channel activity	GO:0006816//calcium ion transport;GO:0034220//ion transmembrane transport	--
LOC102446101	833	1272	649	824	773	228	326	270	213	299	17.498	20.133	12.469	16.308	12.294	4.903	6.176	5.354	4.456	7.076	16.2408	5.593	-1.53793	2.69379e-17	1.10222e-15	GATA6	PREDICTED: transcription factor GATA-6 [Pelodiscus sinensis]	-	-	-	-	GO:0031981//nuclear lumen;GO:0043234//protein complex	GO:0000977//RNA polymerase II regulatory region sequence-specific DNA binding;GO:0000981//RNA polymerase II transcription factor activity, sequence-specific DNA binding;GO:0001085//RNA polymerase II transcription factor binding;GO:0019900//kinase binding;GO:0043566//structure-specific DNA binding;GO:0046914//transition metal ion binding	GO:0001101//response to acid chemical;GO:0001666//response to hypoxia;GO:0001704//formation of primary germ layer;GO:0001709//cell fate determination;GO:0003231//cardiac ventricle development;GO:0003260//cardioblast migration;GO:0003299//muscle hypertrophy in response to stress;GO:0006796//phosphate-containing compound metabolic process;GO:0007389//pattern specification process;GO:0007517//muscle…	zf-GATA
LOC102457470	1225	1439	708	1260	877	2980	3359	5203	3497	2964	54.732	48.344	28.294	53.33	29.582	135.509	137.448	222.423	153.15	150.308	45.7085	159.768	1.80544	2.89386e-17	1.18181e-15	TUBA1C	PREDICTED: tubulin alpha-1C chain [Pelodiscus sinensis]	Human Diseases;Human Diseases;Human Diseases;Cellular Processes;Cellular Processes;Cellular Processes;Cellular Processes	Neurodegenerative disease;Infectious disease: bacterial;Neurodegenerative disease;Transport and catabolism;Cell growth and death;Cellular community - eukaryotes;Cellular community - eukaryotes	ko05010//Alzheimer disease;ko05130//Pathogenic Escherichia coli infection;ko05016//Huntington disease;ko04145//Phagosome;ko04210//Apoptosis;ko04530//Tight junction;ko04540//Gap junction	K07374;K07374;K07374;K07374;K07374;K07374;K07374	GO:0005768//endosome;GO:0005874//microtubule;GO:0031988//membrane-bounded vesicle;GO:0035770//ribonucleoprotein granule	GO:0003723//RNA binding;GO:0005198//structural molecule activity;GO:0017111//nucleoside-triphosphatase activity;GO:0032550//purine ribonucleoside binding;GO:0044389//ubiquitin-like protein ligase binding;GO:0046983//protein dimerization activity	GO:0006458//'de novo' protein folding;GO:0007017//microtubule-based process;GO:0043623//cellular protein complex assembly;GO:0070670//response to interleukin-4;GO:1902582//single-organism intracellular transport	--
LOC102459346	50	162	100	70	103	13	9	5	15	7	0.537	1.3	0.971	0.71	0.827	0.142	0.089	0.052	0.16	0.086	0.904167	0.1058	-3.09525	2.99574e-17	1.22107e-15	DIP2C	PREDICTED: disco-interacting protein 2 homolog C isoform X1 [Pelodiscus sinensis]	-	-	-	-	GO:0043231//intracellular membrane-bounded organelle	GO:0005515//protein binding	-	--
LOC102462981	2308	2140	1448	1042	1406	122	165	72	83	315	62	43.216	34.782	26.5	28.5	3.334	4.058	1.85	2.184	9.601	40.2088	4.2054	-3.2572	3.30281e-17	1.34365e-15	Nr0b2	PREDICTED: nuclear receptor subfamily 0 group B member 2 [Pelodiscus sinensis]	Organismal Systems	Digestive system	ko04976//Bile secretion	K08563	GO:0031981//nuclear lumen;GO:0032991//macromolecular complex	GO:0001071//nucleic acid binding transcription factor activity;GO:0003677//DNA binding;GO:0003712//transcription cofactor activity;GO:0038023//signaling receptor activity;GO:0042974//retinoic acid receptor binding;GO:0046983//protein dimerization activity	GO:0006352//DNA-templated transcription, initiation;GO:0006357//regulation of transcription from RNA polymerase II promoter;GO:0008406//gonad development;GO:0009746//response to hexose;GO:0009755//hormone-mediated signaling pathway;GO:0016125//sterol metabolic process;GO:0030154//cell differentiation;GO:0031099//regeneration;GO:0044092//negative regulation of molecular function;GO:0050796//regula…	--
MSTRG.14105	210	288	201	133	192	24	54	47	53	35	2.661	2.743	2.277	1.595	1.836	0.309	0.626	0.57	0.658	0.503	2.22133	0.5332	-2.05868	3.31403e-17	1.34563e-15	--	-	-	-	-	-	-	-	-	--
LOC102446072	166	255	299	228	239	1996	1817	1841	452	902	0.618	0.716	0.969	0.8	0.665	7.928	6.348	6.863	1.661	4.152	0.744833	5.3904	2.8554	3.39478e-17	1.37579e-15	DST	PREDICTED: dystonin isoform X1 [Pelodiscus sinensis]	-	-	-	-	GO:0043232//intracellular non-membrane-bounded organelle	GO:0005515//protein binding;GO:0046872//metal ion binding	GO:0006996//organelle organization;GO:0022402//cell cycle process	--
LOC106731291	139	175	98	124	132	17	18	40	32	12	3.682	3.485	2.321	3.11	2.638	0.458	0.437	1.013	0.83	0.361	3.03417	0.6198	-2.29143	3.41676e-17	1.38207e-15	ZNF347	PREDICTED: zinc finger protein 271-like [Pelodiscus sinensis]	Human Diseases	Infectious disease: viral	ko05168//Herpes simplex virus 1 infection	K09228	-	-	-	zf-C2H2
LOC102461481	251	247	468	203	442	26	47	23	8	6	2.922	2.161	4.871	2.237	3.882	0.308	0.501	0.256	0.091	0.079	2.9555	0.247	-3.58082	3.42989e-17	1.38474e-15	SLC1A2	PREDICTED: excitatory amino acid transporter 2 [Pelodiscus sinensis]	Human Diseases;Organismal Systems;Organismal Systems;Human Diseases	Neurodegenerative disease;Nervous system;Nervous system;Neurodegenerative disease	ko05016//Huntington disease;ko04724//Glutamatergic synapse;ko04721//Synaptic vesicle cycle;ko05014//Amyotrophic lateral sclerosis	K05613;K05613;K05613;K05613	GO:0016021//integral component of membrane;GO:0030425//dendrite;GO:0032589//neuron projection membrane;GO:0044309//neuron spine;GO:0097060//synaptic membrane	GO:0005283//sodium:amino acid symporter activity;GO:0005313//L-glutamate transmembrane transporter activity;GO:0005488//binding	GO:0001101//response to acid chemical;GO:0001505//regulation of neurotransmitter levels;GO:0006814//sodium ion transport;GO:0006950//response to stress;GO:0007267//cell-cell signaling;GO:0009416//response to light stimulus;GO:0010828//positive regulation of glucose transport;GO:0015813//L-glutamate transport;GO:0040007//growth;GO:0043090//amino acid import;GO:0048731//system development	--
LOC102459969	0	0	0	0	0	35	61	63	31	17	0	0	0	0	0	4.997	7.838	8.455	4.262	2.707	0.001	5.6518	12.4645	3.92489e-17	1.58158e-15	--	PREDICTED: cytochrome c oxidase subunit 4 isoform 2, mitochondrial [Pelodiscus sinensis]	-	-	-	-	-	-	GO:0044699//single-organism process;GO:0048519//negative regulation of biological process	--
LOC102452240	276	279	213	276	248	440	555	646	531	427	5.661	4.302	3.906	5.359	3.838	9.181	10.422	12.672	10.67	9.937	4.596	10.5764	1.2024	3.98758e-17	1.60379e-15	OTUD3	PREDICTED: OTU domain-containing protein 3 [Pelodiscus sinensis]	-	-	-	-	-	GO:0036459//thiol-dependent ubiquitinyl hydrolase activity;GO:0070011//peptidase activity, acting on L-amino acid peptides	GO:0016579//protein deubiquitination	--
LOC102446855	355	356	301	549	336	929	1334	1981	1802	822	6.949	5.239	5.269	10.174	4.963	18.501	23.91	37.09	34.562	18.258	6.377	26.4642	2.05309	4.50432e-17	1.8082e-15	RNF114	PREDICTED: E3 ubiquitin-protein ligase RNF114 isoform X1 [Pelodiscus sinensis]	-	-	-	-	GO:0043231//intracellular membrane-bounded organelle	GO:0046914//transition metal ion binding;GO:0070735//protein-glycine ligase activity;GO:0070739//protein-glutamic acid ligase activity	GO:0032446//protein modification by small protein conjugation;GO:0044707//single-multicellular organism process;GO:0048232//male gamete generation;GO:0048869//cellular developmental process	--
LOC102458975	167	115	108	207	143	25	23	31	26	16	3.828	1.882	2.217	4.419	2.371	0.523	0.475	0.605	0.57	0.367	2.76017	0.508	-2.44185	4.6086e-17	1.84657e-15	C6orf118	PREDICTED: uncharacterized protein C6orf118 homolog isoform X1 [Pelodiscus sinensis]	-	-	-	-	-	-	-	--
LOC102454686	530	557	400	522	491	861	1110	1225	1089	864	13.43	10.61	9.063	12.522	9.388	22.195	25.753	29.688	27.036	24.841	11.4708	25.9026	1.17513	4.73301e-17	1.89285e-15	PRPS1	PREDICTED: ribose-phosphate pyrophosphokinase 1, partial [Pelodiscus sinensis]	Metabolism;Metabolism;Metabolism;Metabolism;Metabolism	Global and overview maps;Nucleotide metabolism;Global and overview maps;Global and overview maps;Carbohydrate metabolism	ko01100//Metabolic pathways;ko00230//Purine metabolism;ko01200//Carbon metabolism;ko01230//Biosynthesis of amino acids;ko00030//Pentose phosphate pathway	K00948;K00948;K00948;K00948;K00948	GO:0031988//membrane-bounded vesicle;GO:0044444//cytoplasmic part;GO:1990234//transferase complex	GO:0016778//diphosphotransferase activity;GO:0032550//purine ribonucleoside binding;GO:0046872//metal ion binding;GO:0046983//protein dimerization activity	GO:0006220//pyrimidine nucleotide metabolic process;GO:0009113//purine nucleobase biosynthetic process;GO:0009124//nucleoside monophosphate biosynthetic process;GO:0009152//purine ribonucleotide biosynthetic process;GO:0031099//regeneration;GO:0044283//small molecule biosynthetic process;GO:0048731//system development;GO:0051704//multi-organism process	--
LOC102451181	81	187	44	59	51	1334	1049	758	1341	1578	1.102	1.913	0.536	0.76	0.524	18.472	13.073	9.867	17.883	24.37	1.35083	16.733	3.63077	4.90344e-17	1.95732e-15	-	-	-	-	-	-	-	-	-	-
LOC102462501	364	332	229	374	288	708	791	956	672	625	7.624	5.227	4.289	7.416	4.551	15.085	15.168	19.15	13.789	14.852	5.95367	15.6088	1.39051	5.06718e-17	2.01888e-15	SLC30A7	PREDICTED: zinc transporter 7 isoform X2 [Pelodiscus sinensis]	-	-	-	-	GO:0031224//intrinsic component of membrane;GO:0031988//membrane-bounded vesicle;GO:0043231//intracellular membrane-bounded organelle;GO:0044444//cytoplasmic part	GO:0015075//ion transmembrane transporter activity;GO:0046914//transition metal ion binding	GO:0000041//transition metal ion transport;GO:0019538//protein metabolic process;GO:0044763//single-organism cellular process;GO:0051238//sequestering of metal ion	--
LOC102458583	27	13	15	10	31	65	180	145	142	107	0.774	0.28	0.385	0.271	0.671	1.896	4.726	3.977	3.99	3.482	0.482	3.6142	2.90657	5.58811e-17	2.22227e-15	cfaD	PREDICTED: digestive cysteine proteinase 2-like [Pelodiscus sinensis]	-	-	-	-	GO:0043232//intracellular non-membrane-bounded organelle;GO:0043234//protein complex	GO:0070011//peptidase activity, acting on L-amino acid peptides	-	--
LOC102447589	116	124	143	136	71	1	0	1	0	0	5.324	4.278	5.869	5.909	2.459	0.047	0	0.044	0	0	4.7005	0.0182	-8.01273	5.714e-17	2.26809e-15	SOST	PREDICTED: sclerostin [Pelodiscus sinensis]	Environmental Information Processing;Organismal Systems	Signal transduction;Endocrine system	ko04310//Wnt signaling pathway;ko04928//Parathyroid hormone synthesis, secretion and action	K16834;K16834	GO:0031012//extracellular matrix;GO:0043231//intracellular membrane-bounded organelle;GO:0044421//extracellular region part	GO:0005515//protein binding	GO:0002009//morphogenesis of an epithelium;GO:0009605//response to external stimulus;GO:0009887//organ morphogenesis;GO:0030178//negative regulation of Wnt signaling pathway;GO:0030278//regulation of ossification;GO:0030510//regulation of BMP signaling pathway;GO:0032870//cellular response to hormone stimulus;GO:0043254//regulation of protein complex assembly;GO:0050793//regulation of development…	--
LOC102461279	74	178	116	156	187	18	31	25	26	33	1.148	2.076	1.609	2.291	2.189	0.284	0.44	0.371	0.395	0.581	1.91217	0.4142	-2.20681	5.8514e-17	2.31829e-15	SYNJ2	PREDICTED: synaptojanin-2 [Pelodiscus sinensis]	Metabolism;Environmental Information Processing;Metabolism	Global and overview maps;Signal transduction;Carbohydrate metabolism	ko01100//Metabolic pathways;ko04070//Phosphatidylinositol signaling system;ko00562//Inositol phosphate metabolism	K20279;K20279;K20279	GO:0005874//microtubule;GO:0031253//cell projection membrane;GO:0031312//extrinsic component of organelle membrane;GO:0033267//axon part;GO:0044444//cytoplasmic part	GO:0003676//nucleic acid binding;GO:0019904//protein domain specific binding;GO:0034593//phosphatidylinositol bisphosphate phosphatase activity;GO:0046030//inositol trisphosphate phosphatase activity	GO:0007417//central nervous system development;GO:0044723//single-organism carbohydrate metabolic process;GO:0046474//glycerophospholipid biosynthetic process;GO:0046488//phosphatidylinositol metabolic process;GO:0048311//mitochondrion distribution	--
LOC102462431	469	815	565	452	926	1802	1831	1854	2315	2089	17.046	22.288	18.109	15.673	25.418	67.182	59.961	65.129	83.389	86.849	20.5612	72.502	1.8181	6.06339e-17	2.39781e-15	SURF4	PREDICTED: surfeit locus protein 4 isoform X2 [Pelodiscus sinensis]	-	-	-	-	GO:0031090//organelle membrane;GO:0031224//intrinsic component of membrane;GO:0043231//intracellular membrane-bounded organelle	GO:0005488//binding	GO:0006886//intracellular protein transport;GO:0016482//cytoplasmic transport;GO:0033043//regulation of organelle organization	--
LOC102462193	3480	4253	3207	2522	3636	753	414	139	424	169	51.31	47.141	42.281	35.203	40.453	11.295	5.589	1.96	6.125	2.827	42.9688	5.5592	-2.95034	6.34248e-17	2.50351e-15	SLC2A5	PREDICTED: solute carrier family 2, facilitated glucose transporter member 5 isoform X1 [Pelodiscus sinensis]	Organismal Systems	Digestive system	ko04973//Carbohydrate digestion and absorption	K08143	GO:0005886//plasma membrane;GO:0031224//intrinsic component of membrane;GO:0031988//membrane-bounded vesicle	GO:0015149//hexose transmembrane transporter activity	GO:0008645//hexose transport;GO:0009750//response to fructose;GO:0044763//single-organism cellular process	--
LOC102450271	220	428	378	958	483	22	69	59	46	21	5.297	7.746	8.134	21.828	8.771	0.539	1.522	1.357	1.084	0.574	9.39917	1.0152	-3.21077	6.88056e-17	2.71086e-15	Mtmr7	PREDICTED: myotubularin-related protein 7 isoform X1 [Pelodiscus sinensis]	Metabolism;Environmental Information Processing;Metabolism	Global and overview maps;Signal transduction;Carbohydrate metabolism	ko01100//Metabolic pathways;ko04070//Phosphatidylinositol signaling system;ko00562//Inositol phosphate metabolism	K18083;K18083;K18083	GO:0044444//cytoplasmic part	GO:0005488//binding;GO:0008138//protein tyrosine/serine/threonine phosphatase activity;GO:0016312//inositol bisphosphate phosphatase activity;GO:0034593//phosphatidylinositol bisphosphate phosphatase activity;GO:0034594//phosphatidylinositol trisphosphate phosphatase activity;GO:0046030//inositol trisphosphate phosphatase activity;GO:0052743//inositol tetrakisphosphate phosphatase activity;GO:005…	GO:0006470//protein dephosphorylation;GO:0044723//single-organism carbohydrate metabolic process;GO:0046474//glycerophospholipid biosynthetic process;GO:0046488//phosphatidylinositol metabolic process	--
LOC102460809	1360	1303	1727	2624	1674	4554	7393	8024	6475	4429	17.279	12.485	19.601	31.598	16.048	58.891	86.004	97.593	80.64	63.832	18.1467	77.392	2.09248	7.24878e-17	2.85065e-15	Ell2	PREDICTED: RNA polymerase II elongation factor ELL2 [Pelodiscus sinensis]	-	-	-	-	GO:0000785//chromatin;GO:0005815//microtubule organizing center;GO:0016604//nuclear body;GO:0043234//protein complex	GO:0015036//disulfide oxidoreductase activity;GO:0019899//enzyme binding	GO:0006359//regulation of transcription from RNA polymerase III promoter;GO:0006366//transcription from RNA polymerase II promoter;GO:0010921//regulation of phosphatase activity;GO:0019725//cellular homeostasis;GO:0032786//positive regulation of DNA-templated transcription, elongation;GO:0044403//symbiosis, encompassing mutualism through parasitism;GO:0044710//single-organism metabolic process	--
LOC102460996	64	95	100	100	121	14	21	13	20	9	0.811	0.905	1.134	1.2	1.157	0.181	0.244	0.158	0.248	0.129	1.0005	0.192	-2.38154	7.44171e-17	2.92111e-15	MAML3	PREDICTED: mastermind-like protein 3 isoform X1 [Pelodiscus sinensis]	Human Diseases;Organismal Systems;Environmental Information Processing	Infectious disease: viral;Immune system;Signal transduction	ko05165//Human papillomavirus infection;ko04658//Th1 and Th2 cell differentiation;ko04330//Notch signaling pathway	K06061;K06061;K06061	GO:0016604//nuclear body	GO:0003712//transcription cofactor activity	GO:0006352//DNA-templated transcription, initiation;GO:0006357//regulation of transcription from RNA polymerase II promoter;GO:0007166//cell surface receptor signaling pathway	--
LOC102456773	258	511	454	854	356	70	117	72	73	73	3.28	4.876	5.149	10.266	3.415	0.906	1.364	0.879	0.911	1.056	5.1875	1.0232	-2.34195	7.48683e-17	2.9334e-15	FLT1	PREDICTED: vascular endothelial growth factor receptor 1 isoform X1 [Pelodiscus sinensis]	Environmental Information Processing;Environmental Information Processing;Human Diseases;Environmental Information Processing;Environmental Information Processing;Cellular Processes;Human Diseases;Environmental Information Processing	Signal transduction;Signal transduction;Cancer: overview;Signal transduction;Signal transduction;Cellular community - eukaryotes;Immune disease;Signal transduction	ko04151//PI3K-Akt signaling pathway;ko04010//MAPK signaling pathway;ko05202//Transcriptional misregulation in cancer;ko04014//Ras signaling pathway;ko04015//Rap1 signaling pathway;ko04510//Focal adhesion;ko05323//Rheumatoid arthritis;ko04066//HIF-1 signaling pathway	K05096;K05096;K05096;K05096;K05096;K05096;K05096;K05096	GO:0005924//cell-substrate adherens junction;GO:0016021//integral component of membrane;GO:0043231//intracellular membrane-bounded organelle;GO:0043234//protein complex	GO:0005021//vascular endothelial growth factor-activated receptor activity;GO:0005515//protein binding;GO:0032550//purine ribonucleoside binding	GO:0006937//regulation of muscle contraction;GO:0006950//response to stress;GO:0007389//pattern specification process;GO:0008284//positive regulation of cell proliferation;GO:0009967//positive regulation of signal transduction;GO:0010518//positive regulation of phospholipase activity;GO:0014066//regulation of phosphatidylinositol 3-kinase signaling;GO:0030334//regulation of cell migration;GO:0030…	--
LOC102447261	142	145	96	131	126	35	35	36	27	30	2.359	1.811	1.426	2.06	1.579	0.591	0.532	0.572	0.439	0.565	2.0305	0.5398	-1.91134	7.85029e-17	3.07014e-15	ASB1	PREDICTED: ankyrin repeat and SOCS box protein 1 [Pelodiscus sinensis]	-	-	-	-	GO:0044464//cell part	-	GO:0001818//negative regulation of cytokine production;GO:0007165//signal transduction;GO:0048806//genitalia development	--
LOC102448868	113	160	111	125	102	437	659	1405	645	360	1.919	2.033	1.692	1.994	1.291	7.54	10.327	22.931	10.737	6.947	1.9925	11.6964	2.55341	7.87127e-17	3.07269e-15	SELE	PREDICTED: E-selectin isoform X1 [Pelodiscus sinensis]	Environmental Information Processing;Human Diseases;Environmental Information Processing;Human Diseases;Human Diseases;Human Diseases	Signaling molecules and interaction;Cardiovascular disease;Signal transduction;Endocrine and metabolic disease;Infectious disease: parasitic;Infectious disease: parasitic	ko04514//Cell adhesion molecules;ko05418//Fluid shear stress and atherosclerosis;ko04668//TNF signaling pathway;ko04933//AGE-RAGE signaling pathway in diabetic complications;ko05143//African trypanosomiasis;ko05144//Malaria	K06494;K06494;K06494;K06494;K06494;K06494	GO:0005856//cytoskeleton;GO:0044421//extracellular region part;GO:0044444//cytoplasmic part;GO:0044459//plasma membrane part;GO:0098589//membrane region	GO:0019899//enzyme binding;GO:0030246//carbohydrate binding;GO:0031406//carboxylic acid binding;GO:0038023//signaling receptor activity	GO:0002237//response to molecule of bacterial origin;GO:0002684//positive regulation of immune system process;GO:0006954//inflammatory response;GO:0007159//leukocyte cell-cell adhesion;GO:0007599//hemostasis;GO:0010863//positive regulation of phospholipase C activity;GO:0019932//second-messenger-mediated signaling;GO:0031347//regulation of defense response;GO:0034097//response to cytokine;GO:0098…	--
LOC102453421	107	43	21	64	55	275	388	375	453	258	1.51	0.462	0.268	0.855	0.586	3.98	5.033	5.098	6.277	4.131	0.7025	4.9038	2.80333	8.10396e-17	3.15772e-15	SLCO4A1	PREDICTED: solute carrier organic anion transporter family member 4A1 [Pelodiscus sinensis]	-	-	-	-	GO:0016021//integral component of membrane	GO:0008509//anion transmembrane transporter activity;GO:0015291//secondary active transmembrane transporter activity	GO:0006575//cellular modified amino acid metabolic process;GO:0009914//hormone transport;GO:0015711//organic anion transport;GO:0044763//single-organism cellular process	--
LOC102452969	164	206	158	133	284	42	58	34	39	45	3.983	3.761	3.431	3.058	5.204	1.038	1.29	0.79	0.928	1.24	4.03	1.0572	-1.93053	8.2688e-17	3.21605e-15	Pcyox1l	PREDICTED: prenylcysteine oxidase-like [Pelodiscus sinensis]	-	-	-	-	-	-	-	--
LOC102456587	5	0	0	4	2	50	76	114	69	37	0.892	0	0	0.676	0.269	9.076	12.416	19.455	12.063	7.491	0.533333	12.1002	4.50385	8.32582e-17	3.2323e-15	-	-	-	-	-	-	-	-	-	-
LOC102449871	208	539	382	403	277	1605	1692	2490	2923	1292	2.372	4.621	3.896	4.351	2.384	18.623	17.669	27.161	32.662	16.72	4.08317	22.567	2.46645	8.60722e-17	3.33546e-15	SMAD3	PREDICTED: mothers against decapentaplegic homolog 3 [Gekko japonicus]	Human Diseases;Cellular Processes;Human Diseases;Human Diseases;Cellular Processes;Human Diseases;Environmental Information Processing;Human Diseases;Environmental Information Processing;Cellular Processes;Cellular Processes;Organismal Systems;Human Diseases;Human Diseases;Organismal Systems;Environmental Information Processing;Human Diseases;Human Diseases;Human Diseases	Cancer: overview;Transport and catabolism;Cancer: overview;Infectious disease: viral;Cell growth and death;Cancer: specific types;Signal transduction;Cancer: specific types;Signal transduction;Cellular community - eukaryotes;Cell growth and death;Endocrine system;Infectious disease: parasitic;Endocrine and metabolic disease;Immune system;Signal transduction;Cancer: specific types;Cancer: specific…	ko05200//Pathways in cancer;ko04144//Endocytosis;ko05205//Proteoglycans in cancer;ko05166//Human T-cell leukemia virus 1 infection;ko04218//Cellular senescence;ko05225//Hepatocellular carcinoma;ko04390//Hippo signaling pathway;ko05226//Gastric cancer;ko04371//Apelin signaling pathway;ko04550//Signaling pathways regulating pluripotency of stem cells;ko04110//Cell cycle;ko04926//Relaxin signaling p…	K04500;K04500;K04500;K04500;K04500;K04500;K04500;K04500;K04500;K04500;K04500;K04500;K04500;K04500;K04500;K04500;K04500;K04500;K04500	GO:0000785//chromatin;GO:0019866//organelle inner membrane;GO:0031981//nuclear lumen;GO:0044444//cytoplasmic part;GO:0090575//RNA polymerase II transcription factor complex	GO:0000977//RNA polymerase II regulatory region sequence-specific DNA binding;GO:0000982//transcription factor activity, RNA polymerase II core promoter proximal region sequence-specific binding;GO:0001085//RNA polymerase II transcription factor binding;GO:0003682//chromatin binding;GO:0005072//transforming growth factor beta receptor, cytoplasmic mediator activity;GO:0005160//transforming growth…	GO:0000278//mitotic cell cycle;GO:0000578//embryonic axis specification;GO:0001558//regulation of cell growth;GO:0001649//osteoblast differentiation;GO:0001704//formation of primary germ layer;GO:0001932//regulation of protein phosphorylation;GO:0001954//positive regulation of cell-matrix adhesion;GO:0002088//lens development in camera-type eye;GO:0002682//regulation of immune system process;GO:0…	MH1
LOC102443909	64	157	166	366	195	2073	996	967	1590	1311	2.994	5.521	6.943	16.208	6.883	98.648	42.657	43.261	72.868	69.581	8.1525	65.403	3.00404	9.20928e-17	3.56226e-15	GLUL	PREDICTED: glutamine synthetase [Pelodiscus sinensis]	Metabolism;Cellular Processes;Organismal Systems;Organismal Systems;Metabolism;Metabolism;Metabolism;Metabolism;Metabolism	Global and overview maps;Cell growth and death;Nervous system;Nervous system;Global and overview maps;Amino acid metabolism;Carbohydrate metabolism;Energy metabolism;Amino acid metabolism	ko01100//Metabolic pathways;ko04217//Necroptosis;ko04724//Glutamatergic synapse;ko04727//GABAergic synapse;ko01230//Biosynthesis of amino acids;ko00250//Alanine, aspartate and glutamate metabolism;ko00630//Glyoxylate and dicarboxylate metabolism;ko00910//Nitrogen metabolism;ko00220//Arginine biosynthesis	K01915;K01915;K01915;K01915;K01915;K01915;K01915;K01915;K01915	GO:0005783//endoplasmic reticulum;GO:0031988//membrane-bounded vesicle;GO:0032991//macromolecular complex;GO:0033267//axon part	GO:0016211//ammonia ligase activity;GO:0016597//amino acid binding;GO:0016831//carboxy-lyase activity;GO:0032550//purine ribonucleoside binding;GO:0045502//dynein binding;GO:0046914//transition metal ion binding	GO:0001505//regulation of neurotransmitter levels;GO:0006536//glutamate metabolic process;GO:0006541//glutamine metabolic process;GO:0008284//positive regulation of cell proliferation;GO:0009746//response to hexose;GO:0033554//cellular response to stress;GO:0050796//regulation of insulin secretion;GO:0050806//positive regulation of synaptic transmission;GO:0051259//protein oligomerization	--
LOC102444390	65	141	77	150	99	301	404	741	716	300	1.438	2.345	1.523	3.142	1.653	6.775	8.184	15.679	15.52	7.531	2.02467	10.7378	2.40694	9.61404e-17	3.70678e-15	Dusp7	PREDICTED: dual specificity protein phosphatase 7 [Pelodiscus sinensis]	Environmental Information Processing	Signal transduction	ko04010//MAPK signaling pathway	K04459	-	-	-	--
[truncated: 3,807 more rows]

## Sheet: DEGs in CG-vs-IG96
id	CG1_count	CG2_count	CG3_count	CG4_count	CG5_count	IG96-1_count	IG96-2_count	IG96-3_count	IG96-4_count	IG96-5_count	CG1_fpkm	CG2_fpkm	CG3_fpkm	CG4_fpkm	CG5_fpkm	IG96-1_fpkm	IG96-2_fpkm	IG96-3_fpkm	IG96-4_fpkm	IG96-5_fpkm	CG_mean	IG96_mean	log2(fc)	PValue	FDR	Symbol	Description	KEGG_A_class	KEGG_B_class	Pathway	K_ID	GO Component	GO Function	GO Process	TF_family
LOC102459454	125	38	72	57	67	715	310	1138	450	765	4.216	0.964	2.172	1.82	1.705	24.626	9.834	33.657	15.911	19.144	2.03233	20.6344	3.34384	6.89961e-22	1.46486e-17	MIM1	PREDICTED: myeloid protein 1-like [Chelonia mydas]	-	-	-	-	-	GO:0005515//protein binding	GO:0002573//myeloid leukocyte differentiation;GO:0009968//negative regulation of signal transduction	--
LOC102449905	113	128	16	26	57	1185	911	2425	512	717	7.163	6.117	0.906	1.546	2.716	76.65	54.252	134.644	33.999	33.704	3.63933	66.6498	4.19485	1.5144e-20	1.60761e-16	Itln1	PREDICTED: intelectin-like protein [Pelodiscus sinensis]	-	-	-	-	GO:0005903//brush border;GO:0031224//intrinsic component of membrane;GO:0031988//membrane-bounded vesicle;GO:0043234//protein complex;GO:0044421//extracellular region part;GO:0098589//membrane region	GO:0030247//polysaccharide binding;GO:0048029//monosaccharide binding	GO:0001932//regulation of protein phosphorylation;GO:0010828//positive regulation of glucose transport;GO:0051707//response to other organism	--
LOC102462908	195	333	237	270	466	1908	1164	4454	816	1518	14.438	18.535	15.691	18.926	26.035	144.245	81.055	289.147	63.332	83.385	17.9197	132.233	2.88346	1.74717e-19	1.23647e-15	LYZ	PREDICTED: lysozyme C [Pelodiscus sinensis]	Organismal Systems	Digestive system	ko04970//Salivary secretion	K13915	GO:0005788//endoplasmic reticulum lumen;GO:0005798//Golgi-associated vesicle;GO:0042995//cell projection;GO:0044421//extracellular region part	GO:0004553//hydrolase activity, hydrolyzing O-glycosyl compounds;GO:0005515//protein binding	GO:0001894//tissue homeostasis;GO:0009620//response to fungus;GO:0009987//cellular process;GO:0042742//defense response to bacterium	--
[truncated: 708 more rows]

## Sheet: DEGs in IG24-vs-IG96
id	IG24-1_count	IG24-2_count	IG24-3_count	IG24-4_count	IG24-5_count	IG96-1_count	IG96-2_count	IG96-3_count	IG96-4_count	IG96-5_count	IG24-1_fpkm	IG24-2_fpkm	IG24-3_fpkm	IG24-4_fpkm	IG24-5_fpkm	IG96-1_fpkm	IG96-2_fpkm	IG96-3_fpkm	IG96-4_fpkm	IG96-5_fpkm	IG24_mean	IG96_mean	log2(fc)	PValue	FDR	Symbol	Description	KEGG_A_class	KEGG_B_class	Pathway	K_ID	GO Component	GO Function	GO Process	TF_family
[truncated: 4,076 more rows]

[truncated: 6 more sheets: GO term of CG-vs-IG24 DEGs, GO term of CG-vs-IG96 DEGs, GO term of IG24-vs-IG96 DEGs, KEGG of CG-vs-IG24 DEGs, KEGG of CG-vs-IG96 DEGs, KEGG of IG24-vs-IG96 DEGs]
