# Supplementary material for: Integrated time-series biochemical, transcriptomic, and metabolomic analyses reveal key metabolites and signaling pathways in the liver of the Chinese soft-shelled turtle (Pelodiscus sinensis) against Aeromonas hydrophila infection
Source: Front Immunol. 2024 May 10;15:1376860. doi: 10.3389/fimmu.2024.1376860 (PMC11116567; doi:10.3389/fimmu.2024.1376860)
Supplement: Supplementary file 4 [file Table_4.xlsx]

## Sheet: CG-vs-IG24.filter.name.annot
index	CG1	CG2	CG3	CG4	CG5	IG24-1	IG24-2	IG24-3	IG24-4	IG24-5	control_mean	case_mean	log2_FC(case_mean/control_mean)	Pvalue	fdr	vip	MS2_name	MS1_name	RT	m/z	SuperClass	Class	SubClass	CAS	HMDB	C_ID	Pathway	KEGG_B_class	KEGG_A_class
POS00061	227.252	198.768	187.778	216.902	146.716	243.019	231.378	269.291	236.051	243.309	195.483	244.61	0.323437	0.0130293	0.33378	17.5781	PC(22:2(13Z,16Z)/14:0)	--	40.5828	786.597	Lipids and lipid-like molecules	Glycerophospholipids	Glycerophosphocholines	-	HMDB0008590	-	-	-	-
POS00078	58.1452	59.4564	72.3969	82.7804	100.641	39.2261	68.8343	50.0527	45.9779	30.7622	74.6839	46.9707	-0.669037	0.0258495	0.393486	12.2642	PC(22:4(7Z,10Z,13Z,16Z)/14:0)	--	40.2681	782.567	Lipids and lipid-like molecules	Glycerophospholipids	Glycerophosphocholines	-	HMDB0008623	-	-	-	-
POS01093	102.884	94.6676	85.1085	97.2564	63.6951	110.767	103.642	119.645	103.624	113.458	88.7223	110.227	0.313108	0.0213082	0.378002	11.3385	--	2',3',6'-Tris-O-(3,4,5-trihydroxybenzoyl)-3'-Glucosyl-2',4',6'-trihydroxyacetophenone	40.5828	787.604	--	--	--	--	--	-	-	-	-
POS02149	2.22389	2.10557	1.2497	1.41369	1.26637	24.0571	12.1272	37.9006	1.51356	17.9672	1.65184	18.7131	3.5019	0.0228483	0.378974	10.0508	--	GDP-3,6-dideoxy-D-galactose	135.524	574.34	--	--	--	--	--	-	-	-	-
POS00064	56.6532	80.5554	71.7352	62.2265	74.5848	64.6884	50.0123	45.2792	44.3857	61.5774	69.151	53.1886	-0.378633	0.0290493	0.403093	9.3831	Nicotinamide	--	29.8478	123.055	Organoheterocyclic compounds	Pyridines and derivatives	Pyridinecarboxylic acids and derivatives	98-92-0	HMDB0001406	C00153	ko01100//Metabolic pathways;ko04977//Vitamin digestion and absorption;ko00760//Nicotinate and nicotinamide metabolism;ko04212//Longevity regulating pathway - worm	Aging;Digestive system;Global and overview maps;Metabolism of cofactors and vitamins	Metabolism;Organismal Systems
POS00295	8.87692	7.22113	6.90106	11.9393	12.2078	4.98962	6.07798	3.65405	6.82159	3.63684	9.42924	5.03602	-0.904858	0.00960516	0.302178	5.26656	LysoPC(18:2(9Z,12Z))	--	124.711	520.34	Lipids and lipid-like molecules	Glycerophospholipids	Glycerophosphocholines	27304-12-7	HMDB0061700	-	-	-	-
POS00231	7.20459	7.32054	5.68139	10.4042	11.5075	3.18374	6.74055	4.59669	6.79301	4.31734	8.42364	5.12627	-0.716536	0.034797	0.416162	4.29404	PC(22:6(4Z,7Z,10Z,13Z,16Z,19Z)/16:1(9Z))	--	20.1551	804.553	Lipids and lipid-like molecules	Glycerophospholipids	Glycerophosphocholines	-	HMDB0008726	-	-	-	-
POS00047	1.49386	1.77159	5.54181	4.44895	5.73081	0.879649	1.03263	0.826964	1.01225	0.770239	3.7974	0.904346	-2.07007	0.0132141	0.33378	4.02627	L-Glutamine	--	221.202	147.076	Organic acids and derivatives	Carboxylic acids and derivatives	Amino acids, peptides, and analogues	5959-95-5	HMDB0003423	C00064	ko01100//Metabolic pathways;ko01120//Microbial metabolism in diverse environments;ko01230//Biosynthesis of amino acids;ko01060//Biosynthesis of plant secondary metabolites;ko00230//Purine metabolism;ko02010//ABC transporters;ko00630//Glyoxylate and dicarboxylate metabolism;ko05230//Central carbon metabolism in cancer;ko00240//Pyrimidine metabolism;ko00250//Alanine, aspartate and glutamate metabol…	Amino acid metabolism;Cancer: overview;Carbohydrate metabolism;Chemical structure transformation maps;Digestive system;Energy metabolism;Excretory system;Global and overview maps;Membrane transport;Metabolism of cofactors and vitamins;Nervous system;Nucleotide metabolism;Translation	Environmental Information Processing;Genetic Information Processing;Human Diseases;Metabolism;Organismal Systems
POS00157	5.02189	1.58023	0.902214	2.09876	2.98633	0.314988	1.13739	0.384897	0.735543	0.334943	2.51788	0.581553	-2.11423	0.0291418	0.403093	3.45629	Vitamin A	--	17.238	269.226	Lipids and lipid-like molecules	Prenol lipids	Retinoids	22737-96-8	HMDB0006216	C00473	ko01100//Metabolic pathways;ko04977//Vitamin digestion and absorption;ko00830//Retinol metabolism	Digestive system;Global and overview maps;Metabolism of cofactors and vitamins	Metabolism;Organismal Systems
NEG01072	3.87806	2.32901	1.35631	2.24825	1.72265	3.6335	4.91008	3.71534	7.37192	3.32079	2.30686	4.59032	0.992668	0.0292548	0.403093	3.40085	--	3,4,5-trihydroxy-6-{[7,8,8,12,22-pentahydroxy-19-(hydroxymethyl)-3,6,16-trioxo-21-(3,4,5-trihydroxybenzoyloxy)-2,17,20,23-tetraoxapentacyclo[16.3.1.1tricosa-4,10,12,14-tetraen-13-yl]oxy}oxane-2-carboxylic acid	40.3861	827.597	--	--	--	--	--	-	-	-	-
NEG00013	10.2393	9.98269	9.21221	8.9146	9.92027	6.70916	8.77004	9.1121	8.01685	6.00405	9.65382	7.72244	-0.322043	0.0173974	0.362708	3.27934	Adenosine monophosphate	--	248.456	346.057	Organic oxygen compounds	Organooxygen compounds	Carbohydrates and carbohydrate conjugates	130-49-4	HMDB0011617	-	-	-	-
NEG01387	0.241836	0.225658	0.0711552	0.0535382	0.154926	2.86195	0.985713	2.35285	0.166692	3.00613	0.149423	1.87467	3.64916	0.0148116	0.340023	3.13895	--	M1	67.2841	305.126	--	--	--	--	--	-	-	-	-
NEG02425	2.81052	1.72918	1.66519	2.07937	2.11247	3.71908	3.43957	3.95717	4.28157	2.39475	2.07935	3.55843	0.77511	0.00467254	0.232791	3.05852	--	Dihydrostreptomycin 3'alpha,6-bisphosphate	113.807	744.57	--	--	--	--	--	-	-	-	-
POS04492	2.75039	5.20335	5.434	4.73893	5.25135	2.38953	3.47343	3.77492	3.39293	1.90678	4.6756	2.98752	-0.646205	0.0243939	0.386758	2.85746	--	Phosphophosphite	233.581	276.143	--	--	--	--	--	-	-	-	-
POS00296	0.766461	0.523826	0.266126	0.459838	0.420917	1.82945	1.93175	1.88969	0.597751	1.85993	0.487434	1.62172	1.73424	0.00294347	0.192991	2.69249	Glaucarubin	--	130.101	479.229	Lipids and lipid-like molecules	Prenol lipids	Terpene lactones	1448-23-3	HMDB0035626	-	-	-	-
POS02951	3.86928	3.8299	3.2791	2.91184	4.29738	2.23182	1.59375	2.12403	3.65321	2.78728	3.6375	2.47802	-0.55376	0.0261193	0.393817	2.6588	--	2-Iodo-6-methoxyphenol	177.883	251.036	--	--	--	--	--	-	-	-	-
NEG00090	0.379968	0.295731	0.271027	0.259037	0.402342	1.23663	0.986349	2.73368	0.483242	2.23906	0.321621	1.53579	2.25555	0.0191398	0.37229	2.64777	N-Acetylgalactosamine 6-sulfate	--	76.1745	300.041	Organic oxygen compounds	Organooxygen compounds	Carbohydrates and carbohydrate conjugates	10357-00-3	HMDB0000841	-	-	-	-
POS00091	1.54479	1.03922	1.08128	1.37086	1.25722	0.369661	0.385702	0.354462	0.423965	0.3211	1.25868	0.370978	-1.7625	1.38703e-05	0.0198386	2.60551	Ornithine	--	293.546	133.097	Organic acids and derivatives	Carboxylic acids and derivatives	Amino acids, peptides, and analogues	348-66-3	HMDB0003374	-	-	-	-
NEG00150	0.961808	1.28537	0.719388	0.979147	0.961785	1.75573	1.70463	2.82225	1.97963	1.44306	0.981499	1.94106	0.983785	0.00526753	0.241098	2.53189	Picrotin	--	86.8941	309.097	Organoheterocyclic compounds	Furopyrans	HASH(0x1264268)	-	HMDB0240279	-	-	-	-
NEG01335	2.27525	2.69695	1.54559	2.41976	2.48944	1.02595	2.5028	0.733303	1.20386	0.295594	2.2854	1.1523	-0.987928	0.0271716	0.399446	2.52179	--	2-[({2-[7,8,9,12,13,14,17,18,19,25-decahydroxy-24-(hydroxymethyl)-4,22,27-trioxo-3,23,26-trioxahexacyclo[13.10.3.1]nonacosa-5(10),6,8,11,13,15(28),16,18,20-nonaen-29-yl]-3,4,5-trihydroxyphenyl}(hydroxy)methylidene)amino]acetic acid	64.0423	842.594	--	--	--	--	--	-	-	-	-
POS00039	3.58453	3.28694	2.97884	3.23026	3.14699	2.02897	2.21624	2.81875	2.76875	1.47005	3.24551	2.26055	-0.521772	0.0063964	0.255768	2.42094	3-Indoleacrylic Acid	--	160.421	188.07	Organoheterocyclic compounds	Indoles and derivatives	Indoles	29953-71-7	HMDB0000734	-	-	-	-
POS00104	1.33851	0.86387	0.822859	0.777433	0.774221	0.172767	0.139098	0.110763	0.195684	0.223837	0.915379	0.16843	-2.44222	0.000129872	0.0608153	2.36968	L-Lysine	--	297.942	147.112	Organic acids and derivatives	Carboxylic acids and derivatives	Amino acids, peptides, and analogues	10098-89-2	HMDB0301757	C00047	ko01100//Metabolic pathways;ko01110//Biosynthesis of secondary metabolites;ko01120//Microbial metabolism in diverse environments;ko01230//Biosynthesis of amino acids;ko01060//Biosynthesis of plant secondary metabolites;ko02010//ABC transporters;ko01210//2-Oxocarboxylic acid metabolism;ko00970//Aminoacyl-tRNA biosynthesis;ko01064//Biosynthesis of alkaloids derived from ornithine, lysine and nicoti…	Amino acid metabolism;Chemical structure transformation maps;Digestive system;Global and overview maps;Membrane transport;Metabolism of cofactors and vitamins;Translation	Environmental Information Processing;Genetic Information Processing;Metabolism;Organismal Systems
POS00066	3.48059	1.82884	2.4182	1.7841	2.00929	3.86152	3.26268	2.36767	3.38432	5.04757	2.3042	3.58475	0.637604	0.0450053	0.442232	2.34369	gamma-Aminobutyric acid	--	220.52	104.07	Organic acids and derivatives	Carboxylic acids and derivatives	Amino acids, peptides, and analogues	1956-12-02	HMDB0000112	C00334	ko01100//Metabolic pathways;ko01120//Microbial metabolism in diverse environments;ko00250//Alanine, aspartate and glutamate metabolism;ko04080//Neuroactive ligand-receptor interaction;ko04742//Taste transduction;ko00330//Arginine and proline metabolism;ko00650//Butanoate metabolism;ko00410//beta-Alanine metabolism;ko04723//Retrograde endocannabinoid signaling;ko00760//Nicotinate and nicotinamide …	Amino acid metabolism;Carbohydrate metabolism;Endocrine system;Global and overview maps;Metabolism of cofactors and vitamins;Metabolism of other amino acids;Nervous system;Sensory system;Signal transduction;Signaling molecules and interaction;Substance dependence	Environmental Information Processing;Human Diseases;Metabolism;Organismal Systems
NEG00646	1.01178	0.869811	0.493621	0.540424	0.659061	1.23954	2.0018	1.9275	1.6142	1.03383	0.71494	1.56338	1.12877	0.00404256	0.215869	2.33333	--	Propenoyl-CoA	21.2265	822.571	Lipids and lipid-like molecules	Fatty Acyls	Fatty acyl thioesters	5776-58-9	HMDB0002307	C00894	ko01100//Metabolic pathways;ko01120//Microbial metabolism in diverse environments;ko01200//Carbon metabolism;ko00410//beta-Alanine metabolism;ko00640//Propanoate metabolism	Carbohydrate metabolism;Global and overview maps;Metabolism of other amino acids	Metabolism
POS00019	0.996703	0.824818	0.869986	0.795855	1.26433	0.512392	0.248026	0.175235	0.191227	0.263396	0.950339	0.278055	-1.77307	0.000210021	0.0774849	2.256	Cytarabine	--	143.16	244.092	Nucleosides, nucleotides, and analogues	Pyrimidine nucleosides	HASH(0x1062b70)	-	HMDB0248553	-	-	-	-
NEG00039	0.0766029	0.0631091	0.0272936	0.134716	0.0561275	0.331577	0.613013	1.22772	1.16193	0.589405	0.0715697	0.784729	3.45477	0.00364498	0.215869	2.18771	Orotate	--	135.363	155.01	Organoheterocyclic compounds	Diazines	Pyrimidines and pyrimidine derivatives	65-86-1	HMDB0000226	C00295	ko01100//Metabolic pathways;ko00240//Pyrimidine metabolism	Global and overview maps;Nucleotide metabolism	Metabolism
POS00024	2.99908	2.77687	2.51199	2.77103	2.54368	1.78156	1.80688	2.4439	2.38916	1.19743	2.72053	1.92379	-0.49994	0.0118118	0.325514	2.10052	L-Tryptophan	--	160.44	205.096	Organoheterocyclic compounds	Indoles and derivatives	Indolyl carboxylic acids and derivatives	73-22-3	HMDB0000929	C00078	ko01100//Metabolic pathways;ko01110//Biosynthesis of secondary metabolites;ko01230//Biosynthesis of amino acids;ko01060//Biosynthesis of plant secondary metabolites;ko01061//Biosynthesis of phenylpropanoids;ko01070//Biosynthesis of plant hormones;ko05230//Central carbon metabolism in cancer;ko00260//Glycine, serine and threonine metabolism;ko01063//Biosynthesis of alkaloids derived from shikimate…	Amino acid metabolism;Cancer: overview;Chemical structure transformation maps;Digestive system;Global and overview maps;Infectious disease: parasitic;Nervous system;Translation	Genetic Information Processing;Human Diseases;Metabolism;Organismal Systems
NEG00144	2.03673	2.15022	2.28171	1.06779	2.13329	1.61322	0.927661	1.59038	0.61523	0.853392	1.93395	1.11998	-0.788083	0.0263893	0.395191	2.08974	Uridine diphosphate glucose	--	253.838	565.049	Nucleosides, nucleotides, and analogues	Pyrimidine nucleotides	Pyrimidine nucleotide sugars	133-89-1	HMDB0000286	C00029	ko01100//Metabolic pathways;ko01110//Biosynthesis of secondary metabolites;ko01060//Biosynthesis of plant secondary metabolites;ko00520//Amino sugar and nucleotide sugar metabolism;ko00053//Ascorbate and aldarate metabolism;ko00040//Pentose and glucuronate interconversions;ko00052//Galactose metabolism;ko00500//Starch and sucrose metabolism;ko00524//Neomycin, kanamycin and gentamicin biosynthesis…	Biosynthesis of other secondary metabolites;Carbohydrate metabolism;Chemical structure transformation maps;Global and overview maps;Lipid metabolism	Metabolism
POS01694	1.87437	1.79299	1.72429	1.73129	2.1149	3.54829	2.13982	2.55212	2.44977	2.40432	1.84757	2.61886	0.503313	0.0157428	0.351042	2.07562	--	Adenylated molybdopterin	113.433	725.554	Nucleosides, nucleotides, and analogues	Molybdopterin dinucleotides	HASH(0x6463cd0)	220456-66-6	HMDB0059628	C19848	ko01100//Metabolic pathways;ko00790//Folate biosynthesis	Global and overview maps;Metabolism of cofactors and vitamins	Metabolism
POS04095	2.47968	1.76061	1.36478	1.70166	1.74804	2.90884	1.75385	2.71986	2.81148	2.5514	1.81095	2.54909	0.493232	0.0282087	0.402009	1.92792	--	Trifluoromethyl-bismethyl ketone	215.472	141.113	--	--	--	--	--	-	-	-	-
POS00014	0.969398	2.14017	1.54817	1.31613	1.20352	0.874721	0.946126	0.721591	0.536188	0.718385	1.43548	0.759402	-0.918595	0.0127123	0.331427	1.92168	L-Tyrosine	--	182.607	182.081	Organic acids and derivatives	Carboxylic acids and derivatives	Amino acids, peptides, and analogues	60-18-4	HMDB0000158	C00082	ko01100//Metabolic pathways;ko01110//Biosynthesis of secondary metabolites;ko01230//Biosynthesis of amino acids;ko01060//Biosynthesis of plant secondary metabolites;ko05230//Central carbon metabolism in cancer;ko01063//Biosynthesis of alkaloids derived from shikimate pathway;ko01210//2-Oxocarboxylic acid metabolism;ko00970//Aminoacyl-tRNA biosynthesis;ko00350//Tyrosine metabolism;ko04974//Protein…	Amino acid metabolism;Biosynthesis of other secondary metabolites;Cancer: overview;Chemical structure transformation maps;Digestive system;Endocrine system;Global and overview maps;Metabolism of cofactors and vitamins;Metabolism of other amino acids;Nervous system;Neurodegenerative disease;Substance dependence;Translation	Genetic Information Processing;Human Diseases;Metabolism;Organismal Systems
POS02959	1.96576	1.87283	1.64533	1.49661	2.22013	1.21498	0.808672	1.14922	1.80967	1.36259	1.84013	1.26903	-0.536088	0.0241309	0.385947	1.87306	--	Cholesteryl palmitate	177.883	626.078	Lipids and lipid-like molecules	Steroids and steroid derivatives	Steroid esters	601-34-3	HMDB0000885	-	-	-	-
POS00817	1.48182	0.648687	0.335766	0.689569	1.1818	0.142468	0.767403	0.174687	0.341233	0.169386	0.867527	0.319036	-1.44319	0.0486425	0.44755	1.79944	--	2-O-p-Coumaroyltartronic acid	17.1924	267.21	Phenylpropanoids and polyketides	Cinnamic acids and derivatives	Hydroxycinnamic acids and derivatives	95519-23-6	HMDB0032956	-	-	-	-
POS00226	1.20645	0.664684	1.18933	1.67532	1.34275	0.26683	0.69916	1.01532	0.730727	0.262048	1.2157	0.594817	-1.03128	0.0218299	0.378002	1.78622	PC(22:6(4Z,7Z,10Z,13Z,16Z,19Z)/15:0)	--	43.0362	792.548	Lipids and lipid-like molecules	Glycerophospholipids	Glycerophosphocholines	-	HMDB0008724	-	-	-	-
NEG00125	0.46016	0.460869	0.466838	0.316657	0.422394	1.03457	0.976827	1.7403	0.657536	0.424138	0.425384	0.966673	1.18426	0.0425256	0.440873	1.75609	2-Furoic acid	--	267.542	111.009	Organoheterocyclic compounds	Furans	Furoic acid and derivatives	88-14-2	HMDB0000617	C01546	ko01100//Metabolic pathways;ko01120//Microbial metabolism in diverse environments	Global and overview maps	Metabolism
POS00112	0.940676	1.00227	1.10587	0.878209	1.61947	0.656373	0.845895	0.43754	0.79697	0.497275	1.1093	0.64681	-0.778233	0.0176237	0.363675	1.69676	LysoPC(20:4(5Z,8Z,11Z,14Z))	--	122.102	544.337	Lipids and lipid-like molecules	Glycerophospholipids	Glycerophosphocholines	67341-29-1	HMDB0061699	-	-	-	-
POS05083	1.21909	0.970438	0.491398	0.461925	0.864572	0.360872	0.29883	0.399578	0.380171	0.37257	0.801485	0.362404	-1.14508	0.0166902	0.359016	1.68317	--	Stearyltrimethylammonium chloride	256.815	349.054	--	--	--	--	--	-	-	-	-
POS00163	0.925995	1.01818	0.75025	1.57199	0.829987	0.288689	0.588955	0.329725	0.902524	0.345042	1.01928	0.490987	-1.0538	0.0216422	0.378002	1.67543	Citicoline	--	254.583	489.113	Organoheterocyclic compounds	Pteridines and derivatives	Pterins and derivatives	987-78-0	HMDB0001413	C00307	ko01100//Metabolic pathways;ko00564//Glycerophospholipid metabolism;ko05231//Choline metabolism in cancer	Cancer: overview;Global and overview maps;Lipid metabolism	Human Diseases;Metabolism
NEG02387	0.0177308	0.0158816	0.0108729	0.00641128	0.00975928	0.895534	0.17027	1.04306	0.0261045	0.353779	0.0121312	0.497749	5.35863	0.0419226	0.440873	1.64065	--	M1	111.91	305.126	--	--	--	--	--	-	-	-	-
POS00131	0.630636	0.45038	0.437661	0.127672	0.507162	1.54009	0.894277	0.894623	0.53137	0.842454	0.430702	0.940564	1.12684	0.0243914	0.386758	1.62938	2-Piperidone	--	27.7953	100.075	Organoheterocyclic compounds	Piperidines	Piperidinones	675-20-7	HMDB0011749	-	-	-	-
NEG00081	0.237893	0.306699	0.93698	0.636843	0.948433	0.101565	0.197886	0.170821	0.156173	0.100742	0.61337	0.145437	-2.07636	0.0149928	0.341191	1.60925	D-Glutamine	--	221.292	145.062	Organic acids and derivatives	Carboxylic acids and derivatives	Amino acids, peptides, and analogues	5959-95-5	HMDB0003423	C00819	ko01100//Metabolic pathways	Global and overview maps	Metabolism
POS00110	1.01752	0.42597	0.375797	0.703738	1.1281	0.355865	0.440879	0.333894	0.327307	0.273147	0.730225	0.346219	-1.07666	0.0373639	0.427977	1.52423	Amifampridine	--	242.784	110.071	Organoheterocyclic compounds	Pyridines and derivatives	Aminopyridines and derivatives	-	HMDB0246022	-	-	-	-
NEG01101	0.50105	1.43822	0.643693	0.854618	0.65744	0.0240104	0.667724	0.242663	0.530495	0.258547	0.819003	0.344688	-1.24858	0.0453611	0.442975	1.51505	--	Bis(1L-myo-inositol)-3,1'-phosphate 1-phosphate	41.8135	503.267	--	--	--	--	--	C19799	ko01100//Metabolic pathways;ko00562//Inositol phosphate metabolism	Carbohydrate metabolism;Global and overview maps	Metabolism
NEG04352	1.11658	0.983809	0.551136	1.23181	0.653515	0.387679	0.525869	0.551145	0.670106	0.317387	0.907369	0.490437	-0.88762	0.0210317	0.375452	1.50242	--	1-Hydroxy-2-methyl-2-butenyl 4-diphosphate	211.178	263.098	--	--	--	--	--	C11811	ko01100//Metabolic pathways;ko01110//Biosynthesis of secondary metabolites;ko01062//Biosynthesis of terpenoids and steroids;ko00900//Terpenoid backbone biosynthesis	Chemical structure transformation maps;Global and overview maps;Metabolism of terpenoids and polyketides	Metabolism
POS05037	2.3168	2.30462	2.18498	2.64352	2.57708	2.54229	1.71414	1.95582	1.94737	1.8918	2.4054	2.01028	-0.258878	0.0435327	0.441213	1.41611	--	Didecyldimethylammonium chloride	254.664	363.08	--	--	--	--	--	-	-	-	-
NEG02822	0.869581	0.969609	0.68849	0.734864	0.607389	0.805619	1.09031	1.44608	1.28585	0.956279	0.773987	1.11683	0.529025	0.030987	0.40615	1.39713	--	Octafluorocyclobutane	130.629	201.038	Organohalogen compounds	Organofluorides	HASH(0x1ea2ae8)	115-25-3	HMDB0031292	-	-	-	-
POS00178	0.328565	0.361756	0.320524	0.308671	0.337127	0.844012	0.495669	0.647499	0.441309	0.785675	0.331329	0.642833	0.956181	0.00427207	0.22133	1.39515	N-Methylnicotinamide	--	25.1148	137.07	Organoheterocyclic compounds	Pyridines and derivatives	Pyridinecarboxylic acids and derivatives	114-33-0	HMDB0003152	-	-	-	-
POS00275	0.591125	0.577383	0.260789	0.316842	0.281862	0.56558	0.857241	0.652435	0.958979	0.662128	0.4056	0.739272	0.866048	0.0121257	0.328958	1.36307	6-Hydroxy-1H-indole-3-acetamide	--	25.183	191.081	Organoheterocyclic compounds	Indoles and derivatives	Hydroxyindoles	192184-73-9	HMDB0031173	-	-	-	-
NEG00878	0.0419818	0.0449237	0.00319167	0.0176612	0.0315104	0.14143	0.29234	0.830386	0.222412	0.252645	0.0278538	0.347843	3.64249	0.0319576	0.407417	1.36028	--	CDP-4-dehydro-3,6-dideoxy-D-glucose	33.0254	532.304	--	--	--	--	--	C04297	ko01100//Metabolic pathways;ko00520//Amino sugar and nucleotide sugar metabolism	Carbohydrate metabolism;Global and overview maps	Metabolism
NEG01275	0.11334	0.0687047	0.368254	0.334987	0.266998	0.516956	0.353683	0.767524	0.382772	0.55107	0.230457	0.514401	1.1584	0.0171902	0.362386	1.33844	--	TG(15:0/18:0/24:1(15Z))	57.1569	932.591	Lipids and lipid-like molecules	Glycerolipids	Triradylcglycerols	-	HMDB0043060	-	-	-	-
POS00303	1.36828	0.871197	1.13303	1.15196	1.08355	1.03973	0.696612	0.506863	0.883198	0.947148	1.1216	0.814709	-0.461205	0.0384394	0.430533	1.32248	LysoPC(14:0/0:0)	--	128.128	468.306	Lipids and lipid-like molecules	Glycerophospholipids	Glycerophosphocholines	20559-16-4	HMDB0010379	-	-	-	-
POS04837	0.370608	0.172845	0.0978063	0.13211	0.213344	0.586405	0.423577	0.549652	0.368508	0.445847	0.197343	0.474798	1.26661	0.00214821	0.173209	1.32191	--	O-Phospho-L-serine	247.161	186.076	Organic acids and derivatives	Carboxylic acids and derivatives	Amino acids, peptides, and analogues	17885-08-4	HMDB0001721	C01005	ko01100//Metabolic pathways;ko01110//Biosynthesis of secondary metabolites;ko01120//Microbial metabolism in diverse environments;ko01200//Carbon metabolism;ko01230//Biosynthesis of amino acids;ko00270//Cysteine and methionine metabolism;ko00260//Glycine, serine and threonine metabolism;ko00970//Aminoacyl-tRNA biosynthesis	Amino acid metabolism;Global and overview maps;Translation	Genetic Information Processing;Metabolism
POS00147	0.800145	0.614222	0.990544	0.810696	1.32666	0.730822	0.744781	0.442532	0.578968	0.480683	0.908453	0.595557	-0.609171	0.0496882	0.451122	1.30011	LysoPC(18:3(6Z,9Z,12Z))	--	126.077	518.322	Lipids and lipid-like molecules	Glycerophospholipids	Glycerophosphocholines	-	HMDB0010387	C04230	ko00564//Glycerophospholipid metabolism;ko05231//Choline metabolism in cancer	Cancer: overview;Lipid metabolism	Human Diseases;Metabolism
POS00025	0.696416	0.380456	0.437929	0.513892	0.607804	0.267317	0.294212	0.313283	0.271324	0.300672	0.527299	0.289362	-0.865749	0.00329328	0.203531	1.29038	5-Methylcytosine	--	27.0142	108.055	Organoheterocyclic compounds	Diazines	Pyrimidines and pyrimidine derivatives	554-01-8	HMDB0002894	C02376	ko01100//Metabolic pathways;ko00240//Pyrimidine metabolism	Global and overview maps;Nucleotide metabolism	Metabolism
NEG00112	0.742838	0.860646	0.818286	0.683378	0.764986	0.509216	0.624361	0.632515	0.448321	0.454535	0.774027	0.53379	-0.536112	0.00142072	0.149939	1.24392	Adenosine diphosphate ribose	--	243.276	558.065	Nucleosides, nucleotides, and analogues	Purine nucleotides	Purine nucleotide sugars	20762-30-5	HMDB0001178	C00301	ko01100//Metabolic pathways;ko00230//Purine metabolism	Global and overview maps;Nucleotide metabolism	Metabolism
POS00152	0.933703	0.463597	0.693583	0.4765	0.534193	1.02422	0.923106	0.636754	0.911212	1.37297	0.620315	0.973652	0.650406	0.0440573	0.441213	1.23857	4-Deoxyerythronic acid	--	220.129	87.0438	Organic oxygen compounds	Organooxygen compounds	Carbohydrates and carbohydrate conjugates	759-06-8	HMDB0000498	-	-	-	-
POS00050	0.370037	0.71286	0.333912	0.382039	0.446431	0.61986	0.593193	0.74473	0.857097	0.676666	0.449056	0.698309	0.636972	0.0172338	0.362386	1.18922	Glycerol 3-phosphate	--	250.482	173.02	Lipids and lipid-like molecules	Glycerophospholipids	Glycerophosphates	-	HMDB0252849	-	-	-	-
NEG00932	0.412776	0.141989	0.108506	0.0199813	0.234005	0.355222	0.492824	0.619385	0.509677	0.252047	0.183451	0.445831	1.2811	0.0219977	0.378002	1.18033	--	L-Selenocysteine	35.4094	169.063	Organic acids and derivatives	Carboxylic acids and derivatives	Amino acids, peptides, and analogues	3614-08-02	HMDB0003288	C05688	ko01100//Metabolic pathways;ko00450//Selenocompound metabolism	Global and overview maps;Metabolism of other amino acids	Metabolism
POS00135	0.174832	0.0735435	0.0854466	0.113742	0.11589	0.204261	0.404838	0.363773	0.238547	0.46859	0.112691	0.336002	1.5761	0.00292863	0.192991	1.17675	5-Aminopentanoic acid	--	30.4193	118.086	Organic acids and derivatives	Carboxylic acids and derivatives	Amino acids, peptides, and analogues	660-88-8	HMDB0003355	C00431	ko01100//Metabolic pathways;ko01120//Microbial metabolism in diverse environments;ko00310//Lysine degradation;ko00330//Arginine and proline metabolism	Amino acid metabolism;Global and overview maps	Metabolism
NEG00259	0.329191	0.521876	0.284297	0.36747	0.325408	0.528904	0.582903	0.898947	0.605425	0.393505	0.365648	0.601937	0.719156	0.034024	0.414082	1.17593	--	Lamotrigine	86.8638	267.094	Benzenoids	Benzene and substituted derivatives	Halobenzenes	84057-84-1	HMDB0014695	-	-	-	-
POS01818	0.309586	0.258511	0.305309	0.387663	0.767605	0.122715	0.297091	0.0977018	0.184218	0.129571	0.405735	0.166259	-1.2871	0.0425836	0.440873	1.17051	--	dTDP-3-methyl-4-oxo-2,6-dideoxy-L-allose	122.091	545.34	--	--	--	--	--	C11915	ko01100//Metabolic pathways;ko01110//Biosynthesis of secondary metabolites;ko00523//Polyketide sugar unit biosynthesis	Global and overview maps;Metabolism of terpenoids and polyketides	Metabolism
POS02105	0.0210845	0.0390924	0.0176632	0.0875753	0.0519003	0.0304428	0.547232	0.476159	0.385016	0.054227	0.0434631	0.298615	2.78042	0.0466339	0.442975	1.16949	--	2-epi-5-epi-Valiolone 7-phosphate	133.56	273.155	--	--	--	--	--	C17692	ko01100//Metabolic pathways;ko01110//Biosynthesis of secondary metabolites	Global and overview maps	Metabolism
POS00055	0.443754	0.255957	0.271437	0.355408	0.250412	0.18378	0.072595	0.0967486	0.0715608	0.164383	0.315394	0.117813	-1.42065	0.00205766	0.170422	1.15918	L-trans-4-Methyl-2-pyrrolidinecarboxylic acid	--	298.805	130.086	Organic acids and derivatives	Carboxylic acids and derivatives	Amino acids, peptides, and analogues	23009-50-9	HMDB0029435	-	-	-	-
POS00365	0.34745	0.574821	0.82718	0.690598	0.850386	0.443421	0.361058	0.157727	0.539423	0.478403	0.658087	0.396006	-0.732755	0.049766	0.451155	1.14463	--	Isoquercitrin	278.523	487.097	Phenylpropanoids and polyketides	Flavonoids	Flavonoid glycosides	482-35-9	HMDB0037362	C05623	ko01100//Metabolic pathways;ko01110//Biosynthesis of secondary metabolites	Global and overview maps	Metabolism
POS01381	0.230648	0.276475	0.493663	0.234054	0.514966	0.586783	0.451357	0.500476	0.745878	0.663076	0.349961	0.589514	0.75233	0.0203347	0.375452	1.13097	--	DG(22:5(4Z,7Z,10Z,13Z,16Z)/22:6(4Z,7Z,10Z,13Z,16Z,19Z)/0:0)	79.0916	716.059	Lipids and lipid-like molecules	Glycerolipids	Diradylglycerols	-	HMDB0007730	-	-	-	-
POS00319	0.159768	0.149707	0.0695493	0.17675	0.0848528	0.311567	0.353734	0.429554	0.171604	0.324462	0.128125	0.318184	1.3123	0.00376134	0.215869	1.12224	Furcelleran	--	150.773	478.197	Phenylpropanoids and polyketides	Cinnamic acids and derivatives	Cinnamic acid esters	9000-21-9	HMDB0037510	-	-	-	-
NEG02729	0.615814	1.08608	0.673525	0.963098	0.795966	0.504607	0.714304	0.610561	0.606484	0.384137	0.826897	0.564018	-0.551966	0.0356687	0.421189	1.12127	--	6-Bromo-2-phthol	126.627	224.068	--	--	--	--	--	-	-	-	-
POS01690	0.633751	0.42876	0.457333	0.197877	0.543386	1.04755	0.662269	0.6724	0.553733	0.672895	0.452222	0.721769	0.674508	0.0422141	0.440873	1.11229	--	Isoneotheaflavin 3-O-gallate	112.818	717.588	Phenylpropanoids and polyketides	Flavonoids	Flavans	-	HMDB0029254	-	-	-	-
POS00158	0.469995	0.332878	0.408208	0.660601	0.36868	0.0829659	0.352864	0.230827	0.227478	0.228507	0.448072	0.224528	-0.996834	0.014463	0.337212	1.11151	Citrusin C	--	167.763	327.147	Organic oxygen compounds	Organooxygen compounds	Carbohydrates and carbohydrate conjugates	18604-50-7	HMDB0038708	-	-	-	-
POS00287	0.430527	0.652136	0.250792	0.808097	0.391533	0.320949	0.252631	0.134818	0.358135	0.223944	0.506617	0.258095	-0.972992	0.0479169	0.445526	1.09727	Benzamide	--	211.256	122.071	Benzenoids	Benzene and substituted derivatives	Benzoic acids and derivatives	55-21-0	HMDB0004461	C09815	ko01120//Microbial metabolism in diverse environments	Global and overview maps	Metabolism
POS04277	0.0529707	0.0506153	0.0258361	0.105274	0.069759	0.0714742	0.519958	0.377567	0.370296	0.0527239	0.0608909	0.278404	2.19288	0.0479239	0.445526	1.06837	--	Lofexidine	224.158	260.143	Benzenoids	Benzene and substituted derivatives	Halobenzenes	31036-80-3	HMDB0015606	-	-	-	-
POS01160	0.494281	0.245381	0.498448	0.496014	0.678374	0.268557	0.387669	0.314843	0.300182	0.158236	0.4825	0.285897	-0.755032	0.036638	0.426768	1.02808	--	Ridogrel	48.0351	367.339	Benzenoids	Benzene and substituted derivatives	Trifluoromethylbenzenes	110140-89-1	HMDB0015338	-	-	-	-
NEG00269	0.229089	0.350699	0.221922	0.0105071	0.228619	0.000116317	0.0302533	0.00876315	0.0215026	0.117181	0.208168	0.0355634	-2.54928	0.0189284	0.371535	1.02772	--	Ganciclovir	27.336	267.052	Organoheterocyclic compounds	Imidazopyrimidines	Purines and purine derivatives	82410-32-0	HMDB0015139	-	-	-	-
POS00375	0.81862	0.851791	0.749851	0.841601	0.882434	0.798871	0.639619	0.673845	0.660552	0.55878	0.828859	0.666333	-0.314883	0.00657634	0.255885	1.00438	--	1-(2,4-Dichlorobenzyl)-1H-indazole-3-carbohydrazide	248.523	350.074	Organoheterocyclic compounds	Benzopyrazoles	Indazoles	-	HMDB0248018	-	-	-	-

## Sheet: CG-vs-IG96.filter.name.annot
index	CG1	CG2	CG3	CG4	CG5	IG96-1	IG96-2	IG96-3	IG96-4	IG96-5	control_mean	case_mean	log2_FC(case_mean/control_mean)	Pvalue	fdr	vip	MS2_name	MS1_name	RT	m/z	SuperClass	Class	SubClass	CAS	HMDB	C_ID	Pathway	KEGG_B_class	KEGG_A_class
POS01719	479.024	510.777	454.621	496.26	524.777	529.468	508.211	531.797	630.264	645.23	493.092	568.994	0.206558	0.0399971	0.310421	17.1424	--	Adenosine thiamine diphosphate	116.119	675.54	Nucleosides, nucleotides, and analogues	Purine nucleotides	Purine ribonucleotides	-	HMDB0013647	-	-	-	-
POS00049	176.482	157.697	160.868	128.169	113.802	153.288	205.829	163.532	272.824	229.387	147.404	204.972	0.475656	0.0482459	0.334932	15.3082	PC(18:1(11Z)/14:0)	--	45.5658	732.553	Lipids and lipid-like molecules	Glycerophospholipids	Glycerophosphocholines	-	HMDB0008064	-	-	-	-
POS00078	58.1452	59.4564	72.3969	82.7804	100.641	45.9487	36.297	52.3061	45.3206	40.1637	74.6839	44.0072	-0.763057	0.00632327	0.141898	12.2267	PC(22:4(7Z,10Z,13Z,16Z)/14:0)	--	40.2681	782.567	Lipids and lipid-like molecules	Glycerophospholipids	Glycerophosphocholines	-	HMDB0008623	-	-	-	-
POS00064	56.6532	80.5554	71.7352	62.2265	74.5848	52.57	46.5313	42.7652	39.6856	36.589	69.151	43.6282	-0.664489	0.00107506	0.0771409	12.0528	Nicotinamide	--	29.8478	123.055	Organoheterocyclic compounds	Pyridines and derivatives	Pyridinecarboxylic acids and derivatives	98-92-0	HMDB0001406	C00153	ko01100//Metabolic pathways;ko04977//Vitamin digestion and absorption;ko00760//Nicotinate and nicotinamide metabolism;ko04212//Longevity regulating pathway - worm	Aging;Digestive system;Global and overview maps;Metabolism of cofactors and vitamins	Metabolism;Organismal Systems
POS00286	11.7755	7.24904	35.6044	7.30042	19.4963	45.3402	24.1839	33.0526	52.3648	46.8829	16.2851	40.3649	1.30954	0.0115686	0.183635	11.8472	Elaidic carnitine	--	100.811	426.358	Lipids and lipid-like molecules	Fatty Acyls	Fatty acid esters	-	HMDB0006464	-	-	-	-
NEG00116	51.7347	41.5257	59.0973	46.1769	76.1231	24.5618	39.648	37.8501	30.1976	35.2602	54.9315	33.5036	-0.71332	0.0121707	0.185453	10.3787	Linoleic acid	--	24.4148	279.234	Lipids and lipid-like molecules	Fatty Acyls	Lineolic acids and derivatives	-	HMDB0247706	C01595	ko01100//Metabolic pathways;ko01060//Biosynthesis of plant secondary metabolites;ko00591//Linoleic acid metabolism;ko01040//Biosynthesis of unsaturated fatty acids	Chemical structure transformation maps;Global and overview maps;Lipid metabolism	Metabolism
POS00002	131.967	153.354	165.486	140.119	153.388	143.927	134.674	117.167	130.007	120.948	148.863	129.345	-0.202764	0.0323047	0.290266	8.5908	Adenosine	--	85.5453	268.103	Nucleosides, nucleotides, and analogues	Purine nucleosides	HASH(0x1b57260)	58-61-7	HMDB0000050	C00212	ko01100//Metabolic pathways;ko00230//Purine metabolism;ko02010//ABC transporters;ko04080//Neuroactive ligand-receptor interaction;ko04071//Sphingolipid signaling pathway;ko05012//Parkinson disease;ko04924//Renin secretion;ko04024//cAMP signaling pathway;ko04022//cGMP-PKG signaling pathway;ko05032//Morphine addiction;ko05034//Alcoholism;ko04270//Vascular smooth muscle contraction;ko04923//Regulati…	Circulatory system;Endocrine system;Global and overview maps;Membrane transport;Neurodegenerative disease;Nucleotide metabolism;Signal transduction;Signaling molecules and interaction;Substance dependence	Environmental Information Processing;Human Diseases;Metabolism;Organismal Systems
NEG00106	16.2281	19.0576	22.5224	22.9085	27.2673	9.77081	19.8135	10.7541	8.63192	8.50777	21.5968	11.4956	-0.909733	0.00726119	0.153926	7.31907	Eicosapentaenoic acid	--	24.4148	301.219	Lipids and lipid-like molecules	Fatty Acyls	Fatty acids and conjugates	10417-94-4	HMDB0001999	C06428	ko01040//Biosynthesis of unsaturated fatty acids	Lipid metabolism	Metabolism
NEG00017	4.2395	4.23007	4.01438	3.22164	4.16964	22.9286	15.511	12.5623	6.79823	7.23969	3.97505	13.0079	1.71035	0.0162486	0.206941	6.52231	Citric acid	--	267.869	191.02	Organic acids and derivatives	Carboxylic acids and derivatives	Tricarboxylic acids and derivatives	77-92-9	HMDB0000094	C00158	ko01100//Metabolic pathways;ko01110//Biosynthesis of secondary metabolites;ko01120//Microbial metabolism in diverse environments;ko01200//Carbon metabolism;ko01230//Biosynthesis of amino acids;ko01060//Biosynthesis of plant secondary metabolites;ko00630//Glyoxylate and dicarboxylate metabolism;ko01061//Biosynthesis of phenylpropanoids;ko01070//Biosynthesis of plant hormones;ko05230//Central carbo…	Amino acid metabolism;Cancer: overview;Carbohydrate metabolism;Chemical structure transformation maps;Endocrine system;Global and overview maps;Sensory system	Human Diseases;Metabolism;Organismal Systems
POS00272	3.30488	2.05592	10.085	2.07218	5.57103	13.0009	6.81426	9.50983	14.7827	13.1471	4.61779	11.451	1.31019	0.0113178	0.182825	6.31926	Stigmast-4-ene-3,6-dione	--	100.811	427.361	Lipids and lipid-like molecules	Steroids and steroid derivatives	Stigmastanes and derivatives	57458-57-8	HMDB0038063	-	-	-	-
NEG00076	9.89854	7.11403	10.4428	10.72	13.5132	3.0272	8.79661	4.45682	3.12597	3.20694	10.3377	4.52271	-1.19266	0.00470114	0.130754	5.6107	Docosahexaenoic acid	--	23.2986	327.234	Lipids and lipid-like molecules	Fatty Acyls	Fatty acids and conjugates	6217-54-5	HMDB0002183	C06429	ko01040//Biosynthesis of unsaturated fatty acids	Lipid metabolism	Metabolism
POS00125	5.91125	9.48021	2.55143	8.82913	9.43329	0.907444	2.83811	2.28475	3.84393	3.20547	7.24106	2.61594	-1.46887	0.0120769	0.185453	5.20592	PC(22:4(7Z,10Z,13Z,16Z)/18:4(6Z,9Z,12Z,15Z))	--	38.5969	830.567	Lipids and lipid-like molecules	Glycerophospholipids	Glycerophosphocholines	-	HMDB0008634	-	-	-	-
NEG00010	4.13729	1.40493	0.734965	0.605123	2.23169	7.9981	4.94456	6.04989	6.45336	6.53111	1.8228	6.39541	1.81088	0.000491099	0.0608661	5.06005	Methylsuccinic acid	--	212.492	131.036	Lipids and lipid-like molecules	Fatty Acyls	Fatty acids and conjugates	2174-58-5	HMDB0001844	-	-	-	-
POS00278	1.81135	1.6444	9.7336	1.78548	4.4435	11.8242	5.88705	9.26456	7.88353	7.21455	3.88366	8.41478	1.11551	0.0402679	0.310882	4.97092	trans-Hexadec-2-enoyl carnitine	--	105.498	398.326	Lipids and lipid-like molecules	Fatty Acyls	Fatty acid esters	-	HMDB0006317	-	-	-	-
POS00211	13.6955	14.0155	13.0929	16.9981	18.0222	10.5953	8.47981	10.1825	12.6679	11.9584	15.1649	10.7768	-0.492803	0.00711727	0.152385	4.67803	PE(22:4(7Z,10Z,13Z,16Z)/14:0)	--	46.2022	740.519	Lipids and lipid-like molecules	Glycerophospholipids	Glycerophosphoethanolamines	-	HMDB0009580	-	-	-	-
POS00295	8.87692	7.22113	6.90106	11.9393	12.2078	4.04413	6.22752	4.79025	6.56824	5.48198	9.42924	5.42242	-0.798204	0.0111985	0.182031	4.55056	LysoPC(18:2(9Z,12Z))	--	124.711	520.34	Lipids and lipid-like molecules	Glycerophospholipids	Glycerophosphocholines	27304-12-7	HMDB0061700	-	-	-	-
POS00068	10.3634	13.7526	18.2197	13.4649	18.1092	10.3043	6.86464	14.1286	8.96052	8.76415	14.782	9.80444	-0.59233	0.0327489	0.291139	4.32952	PC(18:0/15:0)	--	48.8316	748.584	Lipids and lipid-like molecules	Glycerophospholipids	Glycerophosphocholines	-	HMDB0008033	-	-	-	-
POS00231	7.20459	7.32054	5.68139	10.4042	11.5075	5.67781	7.01404	0.341779	4.99847	4.42752	8.42364	4.49192	-0.907111	0.0361305	0.302121	4.29309	PC(22:6(4Z,7Z,10Z,13Z,16Z,19Z)/16:1(9Z))	--	20.1551	804.553	Lipids and lipid-like molecules	Glycerophospholipids	Glycerophosphocholines	-	HMDB0008726	-	-	-	-
POS00202	4.58987	2.61746	5.49503	3.63794	1.95957	6.20606	7.10471	4.45855	7.5579	8.44971	3.65997	6.75539	0.884204	0.0105989	0.178977	4.13062	PE(18:0/14:1(9Z))	--	52.304	690.505	Lipids and lipid-like molecules	Glycerophospholipids	Glycerophosphoethanolamines	-	HMDB0008987	-	-	-	-
POS01147	2.47866	5.21047	4.66087	5.59636	7.60621	1.20466	1.32771	2.71786	2.40684	2.16045	5.11051	1.9635	-1.38004	0.00710748	0.152385	4.05408	--	Ferrichrome	46.3864	741.524	--	--	--	--	--	-	-	-	-
POS00060	5.82864	4.44582	6.1726	5.0039	4.3563	7.01965	7.44456	6.45212	7.52892	7.02224	5.16145	7.0935	0.45872	0.00155242	0.0839822	3.43037	Glutathione	--	249.043	308.09	Organic acids and derivatives	Carboxylic acids and derivatives	Amino acids, peptides, and analogues	-	HMDB0062697	C00051	ko01100//Metabolic pathways;ko02010//ABC transporters;ko00270//Cysteine and methionine metabolism;ko04976//Bile secretion;ko00480//Glutathione metabolism;ko04918//Thyroid hormone synthesis	Amino acid metabolism;Digestive system;Endocrine system;Global and overview maps;Membrane transport;Metabolism of other amino acids	Environmental Information Processing;Metabolism;Organismal Systems
NEG01070	8.35429	9.16933	7.88781	7.88706	9.04252	5.81224	5.6259	6.82645	7.39009	6.995	8.4682	6.52994	-0.374987	0.00229428	0.100118	3.34673	--	2-[({2-[7,8,9,12,13,14,17,18,19,25-decahydroxy-24-(hydroxymethyl)-4,22,27-trioxo-3,23,26-trioxahexacyclo[13.10.3.1]nonacosa-5(10),6,8,11,13,15(28),16,18,20-nonaen-29-yl]-3,4,5-trihydroxyphenyl}(hydroxy)methylidene)amino]acetic acid	40.2116	842.593	--	--	--	--	--	-	-	-	-
NEG01039	3.33953	3.88828	4.34206	3.8328	5.22024	2.16706	1.8846	2.86263	2.1645	2.00601	4.12458	2.21696	-0.895665	0.000720462	0.0697346	3.2647	--	Oxalyl-CoA	39.3201	840.579	Lipids and lipid-like molecules	Fatty Acyls	Fatty acyl thioesters	-	HMDB0304445	C00313	ko01100//Metabolic pathways;ko00630//Glyoxylate and dicarboxylate metabolism	Carbohydrate metabolism;Global and overview maps	Metabolism
POS04945	1.0594	0.604637	1.50583	1.84932	1.90756	2.52399	2.29399	3.15003	3.91552	3.50437	1.38535	3.07758	1.15154	0.002449	0.101999	3.11165	--	Campesteryl linoleate	250.733	664.117	Lipids and lipid-like molecules	Steroids and steroid derivatives	Steroid esters	86248-87-5	HMDB0036287	-	-	-	-
POS00157	5.02189	1.58023	0.902214	2.09876	2.98633	0.612581	0.502137	0.360311	0.650591	1.16533	2.51788	0.65819	-1.93564	0.033474	0.292519	2.98465	Vitamin A	--	17.238	269.226	Lipids and lipid-like molecules	Prenol lipids	Retinoids	22737-96-8	HMDB0006216	C00473	ko01100//Metabolic pathways;ko04977//Vitamin digestion and absorption;ko00830//Retinol metabolism	Digestive system;Global and overview maps;Metabolism of cofactors and vitamins	Metabolism;Organismal Systems
NEG01195	1.15406	3.21231	1.57763	1.61452	1.80914	0.0922746	0.92901	0.217877	0.351476	0.364815	1.87353	0.391091	-2.26019	0.00450129	0.129489	2.96392	--	3,4-Bis(7-chloroindol-3-yl)pyrrole-2,5-dicarboxylate	47.8068	455.266	--	--	--	--	--	C19698	ko01100//Metabolic pathways;ko01110//Biosynthesis of secondary metabolites	Global and overview maps	Metabolism
NEG01147	3.34951	3.50222	3.795	2.02165	2.18353	3.17282	4.47816	4.04781	7.11954	5.66851	2.97038	4.89737	0.721359	0.0378384	0.306508	2.88119	--	3,4,5-trihydroxy-6-({6,13,14-trihydroxy-3,10-dioxo-12-[5,6,7-trihydroxy-1-oxo-3-(1,2,3,4-tetrahydroxybutyl)-1H-isochromen-8-yl]-2,9-dioxatetracyclo[6.6.2.0,.0,]hexadeca-1(15),4,6,8(16),11,13-hexaen-7-yl}oxy)oxane-2-carboxylic acid	45.5272	791.566	--	--	--	--	--	-	-	-	-
POS04552	2.67065	2.2001	2.66067	2.0732	1.9521	3.08913	4.53036	3.32901	3.69136	3.9273	2.31135	3.71343	0.684021	0.00134079	0.0811952	2.72263	--	3-Iodo-L-tyrosine	236.228	308.09	Organic acids and derivatives	Carboxylic acids and derivatives	Amino acids, peptides, and analogues	70-78-0	HMDB0000021	C02515	ko01100//Metabolic pathways;ko00350//Tyrosine metabolism;ko04918//Thyroid hormone synthesis	Amino acid metabolism;Endocrine system;Global and overview maps	Metabolism;Organismal Systems
POS00057	2.71752	2.17905	3.39519	4.32165	4.54163	2.06815	0.511944	2.76271	1.74205	1.49075	3.43101	1.71512	-1.00032	0.0187878	0.219565	2.62198	PC(22:2(13Z,16Z)/18:1(11Z))	--	39.2462	840.642	Lipids and lipid-like molecules	Glycerophospholipids	Glycerophosphocholines	-	HMDB0008596	-	-	-	-
NEG00624	2.57637	1.50991	2.65499	3.24306	3.41366	0.988604	1.43564	1.64071	1.16208	1.25378	2.6796	1.29616	-1.04777	0.00440526	0.129489	2.61335	--	N-(6-Oxo-6H-dibenzo[b,d]pyran-3-yl)maleamic acid	19.9516	310.284	--	--	--	--	--	-	-	-	-
POS00181	2.07456	1.69018	3.05537	1.68321	1.634	2.16685	3.25014	2.46944	4.95167	4.41207	2.02746	3.45003	0.766933	0.0460451	0.328113	2.54616	PE(18:1(11Z)/14:1(9Z))	--	52.1004	688.49	Lipids and lipid-like molecules	Glycerophospholipids	Glycerophosphoethanolamines	-	HMDB0009020	-	-	-	-
NEG01183	3.78895	4.05238	4.11557	3.93504	1.40138	1.74214	0.664494	2.22973	1.88591	2.36602	3.45866	1.77766	-0.960235	0.0228275	0.244008	2.4966	--	2-hydroxy-3-[4-hydroxy-3-(sulfooxy)phenyl]propanoic acid	47.5883	279.234	--	--	--	--	--	-	-	-	-
NEG01335	2.27525	2.69695	1.54559	2.41976	2.48944	1.35446	0.404837	0.415931	1.58004	1.69852	2.2854	1.09076	-1.06712	0.00853504	0.163578	2.47624	--	2-[({2-[7,8,9,12,13,14,17,18,19,25-decahydroxy-24-(hydroxymethyl)-4,22,27-trioxo-3,23,26-trioxahexacyclo[13.10.3.1]nonacosa-5(10),6,8,11,13,15(28),16,18,20-nonaen-29-yl]-3,4,5-trihydroxyphenyl}(hydroxy)methylidene)amino]acetic acid	64.0423	842.594	--	--	--	--	--	-	-	-	-
NEG00011	3.26032	3.79664	3.73085	3.31529	4.14392	4.69517	5.4337	6.08435	4.36275	4.18263	3.6494	4.95172	0.440269	0.0103531	0.177285	2.37504	L-Glutamic acid	--	230.697	146.046	Organic acids and derivatives	Carboxylic acids and derivatives	Amino acids, peptides, and analogues	-	HMDB0060475	C00025	ko01100//Metabolic pathways;ko01110//Biosynthesis of secondary metabolites;ko01120//Microbial metabolism in diverse environments;ko01200//Carbon metabolism;ko01230//Biosynthesis of amino acids;ko01060//Biosynthesis of plant secondary metabolites;ko02010//ABC transporters;ko00630//Glyoxylate and dicarboxylate metabolism;ko05230//Central carbon metabolism in cancer;ko00250//Alanine, aspartate and g…	Amino acid metabolism;Biosynthesis of other secondary metabolites;Cancer: overview;Carbohydrate metabolism;Cellular community - eukaryotes;Chemical structure transformation maps;Digestive system;Energy metabolism;Environmental adaptation;Excretory system;Global and overview maps;Membrane transport;Metabolism of cofactors and vitamins;Metabolism of other amino acids;Nervous system;Neurodegenerativ…	Cellular Processes;Environmental Information Processing;Genetic Information Processing;Human Diseases;Metabolism;Organismal Systems
POS01699	6.1161	6.46191	5.31694	7.5128	5.90736	7.16335	6.55451	8.09247	7.30455	9.08649	6.26302	7.64027	0.286765	0.0416301	0.316165	2.35193	--	Trimethylsulfonium	114.096	78.1755	Organosulfur compounds	-	HASH(0x172d0e0)	-	HMDB0012295	-	-	-	-
POS00290	0.612827	0.201568	0.972038	0.381871	0.589846	1.62742	0.826477	1.12052	1.61782	1.65846	0.55163	1.37014	1.31255	0.0048464	0.130865	2.22909	5-Thymidylic acid	--	50.4047	312.288	Nucleosides, nucleotides, and analogues	Pyrimidine nucleotides	Pyrimidine deoxyribonucleotides	365-07-1	HMDB0001227	C00364	ko01100//Metabolic pathways;ko00240//Pyrimidine metabolism	Global and overview maps;Nucleotide metabolism	Metabolism
POS00750	0.745119	0.883142	0.852399	1.25241	2.80835	0.15592	0.406623	0.332235	0.283583	0.354942	1.30828	0.306661	-2.09296	0.0322025	0.289775	2.21406	--	Tricin 7-diglucuronoside	16.5537	683.54	Phenylpropanoids and polyketides	Flavonoids	Flavonoid glycosides	83097-44-3	HMDB0037460	-	-	-	-
NEG00125	0.46016	0.460869	0.466838	0.316657	0.422394	2.3285	1.59306	1.29456	0.630521	0.83765	0.425384	1.33686	1.65201	0.0164156	0.206941	2.07106	2-Furoic acid	--	267.542	111.009	Organoheterocyclic compounds	Furans	Furoic acid and derivatives	88-14-2	HMDB0000617	C01546	ko01100//Metabolic pathways;ko01120//Microbial metabolism in diverse environments	Global and overview maps	Metabolism
NEG01101	0.50105	1.43822	0.643693	0.854618	0.65744	0.0043973	0.412202	0.0204499	0.043008	0.0217183	0.819003	0.100355	-3.02876	0.00428795	0.129489	2.04864	--	Bis(1L-myo-inositol)-3,1'-phosphate 1-phosphate	41.8135	503.267	--	--	--	--	--	C19799	ko01100//Metabolic pathways;ko00562//Inositol phosphate metabolism	Carbohydrate metabolism;Global and overview maps	Metabolism
NEG01323	2.67688	2.03114	2.86043	2.0227	3.91717	1.74096	2.05727	1.77046	1.47006	1.99893	2.70166	1.80754	-0.579823	0.0390456	0.309308	2.00166	--	2-hydroxy-3-[4-hydroxy-3-(sulfooxy)phenyl]propanoic acid	63.4073	279.234	--	--	--	--	--	-	-	-	-
NEG00012	2.59472	2.30402	2.46251	2.86001	2.54735	2.63547	4.45942	3.95275	3.20967	3.34801	2.55373	3.52106	0.463407	0.0183053	0.216166	1.9658	Maleic acid	--	234.812	115.004	Organic acids and derivatives	Carboxylic acids and derivatives	Dicarboxylic acids and derivatives	-	HMDB0303644	C01384	ko01100//Metabolic pathways;ko01120//Microbial metabolism in diverse environments;ko00350//Tyrosine metabolism;ko00650//Butanoate metabolism;ko00760//Nicotinate and nicotinamide metabolism	Amino acid metabolism;Carbohydrate metabolism;Global and overview maps;Metabolism of cofactors and vitamins	Metabolism
NEG02425	2.81052	1.72918	1.66519	2.07937	2.11247	2.62085	3.1125	3.817	2.2195	3.56234	2.07935	3.06644	0.560434	0.0246525	0.254682	1.96388	--	Dihydrostreptomycin 3'alpha,6-bisphosphate	113.807	744.57	--	--	--	--	--	-	-	-	-
NEG01139	0.312094	1.3155	0.541409	0.854263	0.697989	0.00350308	0.406907	0.0197353	0.0294977	0.0429585	0.74425	0.10052	-2.8883	0.00839081	0.161643	1.9109	--	CDP-glycerol	44.3278	478.253	Lipids and lipid-like molecules	Glycerophospholipids	CDP-glycerols	-	HMDB0059599	C00513	ko00564//Glycerophospholipid metabolism	Lipid metabolism	Metabolism
POS00324	2.61074	1.84021	1.82285	1.59422	2.61437	1.20149	1.56659	1.15175	1.63622	1.52339	2.09648	1.41589	-0.56626	0.0208023	0.229279	1.88339	Piperidine	--	165.168	86.0962	Organoheterocyclic compounds	Piperidines	HASH(0x168de58)	110-89-4	HMDB0034301	C01746	ko04974//Protein digestion and absorption	Digestive system	Organismal Systems
POS04095	2.47968	1.76061	1.36478	1.70166	1.74804	2.5764	2.57316	2.15323	2.71051	2.86954	1.81095	2.57657	0.5087	0.00787905	0.160606	1.85517	--	Trifluoromethyl-bismethyl ketone	215.472	141.113	--	--	--	--	--	-	-	-	-
NEG00646	1.01178	0.869811	0.493621	0.540424	0.659061	1.38698	1.3749	0.966699	1.7098	1.61354	0.71494	1.41038	0.980195	0.00263183	0.104657	1.85421	--	Propenoyl-CoA	21.2265	822.571	Lipids and lipid-like molecules	Fatty Acyls	Fatty acyl thioesters	5776-58-9	HMDB0002307	C00894	ko01100//Metabolic pathways;ko01120//Microbial metabolism in diverse environments;ko01200//Carbon metabolism;ko00410//beta-Alanine metabolism;ko00640//Propanoate metabolism	Carbohydrate metabolism;Global and overview maps;Metabolism of other amino acids	Metabolism
POS01694	1.87437	1.79299	1.72429	1.73129	2.1149	2.44062	2.20047	2.76913	2.43726	2.37582	1.84757	2.44466	0.404008	0.000924091	0.0725858	1.78073	--	Adenylated molybdopterin	113.433	725.554	Nucleosides, nucleotides, and analogues	Molybdopterin dinucleotides	HASH(0x6463cd0)	220456-66-6	HMDB0059628	C19848	ko01100//Metabolic pathways;ko00790//Folate biosynthesis	Global and overview maps;Metabolism of cofactors and vitamins	Metabolism
POS00011	0.915921	1.04846	1.33409	1.43613	1.25639	1.70773	2.2332	2.80111	1.51432	1.40114	1.1982	1.9315	0.688855	0.029325	0.27709	1.76313	O-Acetyl-L-serine	--	231.078	130.049	Organic acids and derivatives	Carboxylic acids and derivatives	Amino acids, peptides, and analogues	5147-00-2	HMDB0003011	C00979	ko01100//Metabolic pathways;ko01110//Biosynthesis of secondary metabolites;ko01120//Microbial metabolism in diverse environments;ko01200//Carbon metabolism;ko01230//Biosynthesis of amino acids;ko00270//Cysteine and methionine metabolism;ko00920//Sulfur metabolism;ko04122//Sulfur relay system	Amino acid metabolism;Energy metabolism;Folding, sorting and degradation;Global and overview maps	Genetic Information Processing;Metabolism
NEG02482	3.98471	2.83692	2.67781	3.04292	3.51192	3.30275	4.41244	4.46798	3.7285	4.67255	3.21086	4.11684	0.35858	0.0328413	0.291139	1.7619	--	[2,6-dihydroxy-4-({[3-hydroxy-6-(hydroxymethyl)-2,5-bis(3,4,5-trihydroxybenzoyloxy)oxan-4-yl]oxy}carbonyl)phenyl]oxidanesulfonic acid	115.909	717.541	--	--	--	--	--	-	-	-	-
POS00817	1.48182	0.648687	0.335766	0.689569	1.1818	0.296414	0.200633	0.17798	0.273741	0.439661	0.867527	0.277686	-1.64346	0.0228262	0.244008	1.7452	--	2-O-p-Coumaroyltartronic acid	17.1924	267.21	Phenylpropanoids and polyketides	Cinnamic acids and derivatives	Hydroxycinnamic acids and derivatives	95519-23-6	HMDB0032956	-	-	-	-
POS04996	2.76419	2.94202	2.53816	2.49662	3.16076	1.57238	2.12582	1.81216	2.64178	2.67608	2.78035	2.16564	-0.360472	0.0409694	0.314107	1.73377	--	Isocil	253.323	248.097	--	--	--	--	--	-	-	-	-
POS00466	0.218858	0.36831	0.626235	0.497344	0.208127	0.95308	1.05553	0.7231	0.730044	0.883908	0.383775	0.869133	1.17932	0.00152769	0.0839822	1.695	--	Fosfosal	19.8766	230.211	Organic acids and derivatives	Organic phosphoric acids and derivatives	Phosphate esters	-	HMDB0252467	-	-	-	-
POS00131	0.630636	0.45038	0.437661	0.127672	0.507162	0.831193	0.638547	0.950233	1.59542	1.06385	0.430702	1.01585	1.23792	0.0120869	0.185453	1.68307	2-Piperidone	--	27.7953	100.075	Organoheterocyclic compounds	Piperidines	Piperidinones	675-20-7	HMDB0011749	-	-	-	-
NEG00775	1.1312	0.874603	0.732032	0.768505	0.731513	1.30884	1.1417	1.53197	1.28317	1.57822	0.84757	1.36878	0.691484	0.0015658	0.0839822	1.65859	--	3,4,5-trihydroxy-6-{[7,8,8,12,22-pentahydroxy-19-(hydroxymethyl)-3,6,16-trioxo-21-(3,4,5-trihydroxybenzoyloxy)-2,17,20,23-tetraoxapentacyclo[16.3.1.1tricosa-4,10,12,14-tetraen-13-yl]oxy}oxane-2-carboxylic acid	28.1428	827.596	--	--	--	--	--	-	-	-	-
POS00147	0.800145	0.614222	0.990544	0.810696	1.32666	0.287626	0.870997	0.260462	0.307163	0.187612	0.908453	0.382772	-1.24693	0.0159169	0.205149	1.61672	LysoPC(18:3(6Z,9Z,12Z))	--	126.077	518.322	Lipids and lipid-like molecules	Glycerophospholipids	Glycerophosphocholines	-	HMDB0010387	C04230	ko00564//Glycerophospholipid metabolism;ko05231//Choline metabolism in cancer	Cancer: overview;Lipid metabolism	Human Diseases;Metabolism
NEG04352	1.11658	0.983809	0.551136	1.23181	0.653515	0.321383	0.876509	0.248772	0.286609	0.364282	0.907369	0.419511	-1.11298	0.0238106	0.248866	1.57957	--	1-Hydroxy-2-methyl-2-butenyl 4-diphosphate	211.178	263.098	--	--	--	--	--	C11811	ko01100//Metabolic pathways;ko01110//Biosynthesis of secondary metabolites;ko01062//Biosynthesis of terpenoids and steroids;ko00900//Terpenoid backbone biosynthesis	Chemical structure transformation maps;Global and overview maps;Metabolism of terpenoids and polyketides	Metabolism
POS00112	0.940676	1.00227	1.10587	0.878209	1.61947	0.573052	0.759806	0.634477	0.741086	0.593417	1.1093	0.660368	-0.748306	0.0117865	0.184723	1.53612	LysoPC(20:4(5Z,8Z,11Z,14Z))	--	122.102	544.337	Lipids and lipid-like molecules	Glycerophospholipids	Glycerophosphocholines	67341-29-1	HMDB0061699	-	-	-	-
NEG00104	0.656927	0.401139	0.454679	0.302357	0.243037	0.589735	0.920679	0.787499	0.979034	0.993071	0.411628	0.854004	1.0529	0.00278013	0.106107	1.50715	Oxidized glutathione	--	277.695	611.147	Organic acids and derivatives	Carboxylic acids and derivatives	Amino acids, peptides, and analogues	15718-51-1	HMDB0011691	C00127	ko01100//Metabolic pathways;ko00480//Glutathione metabolism;ko04918//Thyroid hormone synthesis	Endocrine system;Global and overview maps;Metabolism of other amino acids	Metabolism;Organismal Systems
POS01164	0.597628	0.164204	0.618761	0.261639	0.35421	0.720873	0.62699	0.444481	1.33711	1.13095	0.399288	0.85208	1.09356	0.0430531	0.321747	1.47207	--	Methyl-2-alpha-L-fucopyranosyl-beta-D-galactoside	48.2883	341.323	--	--	--	--	--	-	-	-	-
POS00943	1.43309	1.51422	1.27409	1.36675	1.66833	1.1476	0.835811	1.08084	1.26268	0.985265	1.4513	1.06244	-0.449964	0.00430402	0.129489	1.44803	--	Ferrichrome	21.208	741.524	--	--	--	--	--	-	-	-	-
NEG06243	0.98882	0.410503	0.525272	0.743662	0.589037	1.41256	1.02713	1.11202	0.926043	0.887906	0.651459	1.07313	0.720084	0.0151269	0.203437	1.44787	--	Arsonoacetate	305.789	184.986	--	--	--	--	--	-	-	-	-
POS04815	4.94835	5.31629	4.86435	4.71636	5.40074	4.97364	4.2725	4.34355	4.74305	4.62785	5.04922	4.59212	-0.1369	0.0385635	0.307674	1.42931	--	Isopentenyl diphosphate	246.378	247.093	Lipids and lipid-like molecules	Prenol lipids	Isoprenoid phosphates	358-71-4	HMDB0001347	C00129	ko01100//Metabolic pathways;ko01110//Biosynthesis of secondary metabolites;ko01060//Biosynthesis of plant secondary metabolites;ko01070//Biosynthesis of plant hormones;ko01062//Biosynthesis of terpenoids and steroids;ko00900//Terpenoid backbone biosynthesis	Chemical structure transformation maps;Global and overview maps;Metabolism of terpenoids and polyketides	Metabolism
POS00383	0.830663	0.487205	0.859932	0.719972	0.584519	0.923412	1.14396	0.946737	1.09093	1.11945	0.696458	1.0449	0.585255	0.00337338	0.117262	1.41585	--	Methyl 6,7-dimethoxy-4-ethyl-beta-carboline-3-carboxylate	236.96	330.072	Organoheterocyclic compounds	Indoles and derivatives	Pyridoindoles	-	HMDB0251535	-	-	-	-
POS00226	1.20645	0.664684	1.18933	1.67532	1.34275	1.18445	0.581275	0.75468	0.313681	0.433066	1.2157	0.653431	-0.895687	0.0356343	0.300866	1.40795	PC(22:6(4Z,7Z,10Z,13Z,16Z,19Z)/15:0)	--	43.0362	792.548	Lipids and lipid-like molecules	Glycerophospholipids	Glycerophosphocholines	-	HMDB0008724	-	-	-	-
NEG05506	1.28803	1.07072	1.3315	1.01187	0.875609	1.36362	1.70316	1.37071	1.5325	1.48156	1.11554	1.49031	0.417867	0.00762669	0.157917	1.39677	--	1D-myo-inositol 1,4-bisphosphate(4-)	256.193	337.083	--	--	--	--	--	-	-	-	-
POS01181	0.634974	0.257696	0.870775	0.522751	0.651632	0.801563	0.676596	0.805387	1.33452	1.21286	0.587566	0.966186	0.71755	0.0489593	0.336558	1.37508	--	Melicopine	49.9203	314.305	--	--	--	--	--	-	-	-	-
POS01531	0.0382092	0.0384327	0.280835	0.0246848	0.24245	0.896012	0.150064	0.59388	0.401133	0.348194	0.124922	0.477857	1.93555	0.033911	0.293836	1.34211	--	Compound WIN VIII	97.908	474.356	--	--	--	--	--	-	-	-	-
NEG00705	0.555984	0.755623	1.18223	0.988425	1.46448	0.431449	0.402797	0.837554	0.534457	0.48613	0.989349	0.538477	-0.877594	0.0344138	0.295879	1.33986	--	Alizarin	24.6252	241.218	Benzenoids	Anthracenes	Anthraquinones	-	HMDB0248144	-	-	-	-
POS00056	0.239728	0.357391	0.311674	0.190807	0.308889	0.855949	1.11562	0.0920759	0.905355	0.58626	0.281698	0.711052	1.33581	0.0429788	0.321747	1.29431	L-Arginine	--	297.892	175.119	Organic acids and derivatives	Carboxylic acids and derivatives	Amino acids, peptides, and analogues	-	HMDB0303361	C00062	ko01100//Metabolic pathways;ko01110//Biosynthesis of secondary metabolites;ko01230//Biosynthesis of amino acids;ko01060//Biosynthesis of plant secondary metabolites;ko02010//ABC transporters;ko05230//Central carbon metabolism in cancer;ko00970//Aminoacyl-tRNA biosynthesis;ko01064//Biosynthesis of alkaloids derived from ornithine, lysine and nicotinic acid;ko00330//Arginine and proline metabolism;…	Amino acid metabolism;Biosynthesis of other secondary metabolites;Cancer: overview;Chemical structure transformation maps;Digestive system;Global and overview maps;Infectious disease: parasitic;Membrane transport;Neurodegenerative disease;Signal transduction;Translation	Environmental Information Processing;Genetic Information Processing;Human Diseases;Metabolism;Organismal Systems
POS00321	0.454368	0.256434	1.06442	0.878072	0.971278	0.265977	0.534929	0.307865	0.15242	0.137644	0.724914	0.279767	-1.37358	0.0325288	0.29099	1.2764	LysoPC(P-18:1(9Z))	--	127.433	506.36	--	--	--	--	--	-	-	-	-
POS00065	0.188021	0.148195	0.158132	0.348831	0.186381	0.377551	0.551827	0.65021	0.457232	0.469899	0.205912	0.501344	1.28377	0.00104749	0.0767856	1.25751	Aminoadipic acid	--	237.3	162.076	Organic acids and derivatives	Carboxylic acids and derivatives	Amino acids, peptides, and analogues	1118-90-7	HMDB0000510	C00956	ko01100//Metabolic pathways;ko01110//Biosynthesis of secondary metabolites;ko01230//Biosynthesis of amino acids;ko01210//2-Oxocarboxylic acid metabolism;ko00310//Lysine degradation;ko00300//Lysine biosynthesis	Amino acid metabolism;Global and overview maps	Metabolism
NEG00932	0.412776	0.141989	0.108506	0.0199813	0.234005	0.370959	0.332762	0.754757	0.602315	0.584803	0.183451	0.529119	1.52819	0.00998691	0.174385	1.25718	--	L-Selenocysteine	35.4094	169.063	Organic acids and derivatives	Carboxylic acids and derivatives	Amino acids, peptides, and analogues	3614-08-02	HMDB0003288	C05688	ko01100//Metabolic pathways;ko00450//Selenocompound metabolism	Global and overview maps;Metabolism of other amino acids	Metabolism
NEG00112	0.742838	0.860646	0.818286	0.683378	0.764986	0.475524	0.726035	0.513174	0.384693	0.413468	0.774027	0.502579	-0.623034	0.00385971	0.124377	1.24582	Adenosine diphosphate ribose	--	243.276	558.065	Nucleosides, nucleotides, and analogues	Purine nucleotides	Purine nucleotide sugars	20762-30-5	HMDB0001178	C00301	ko01100//Metabolic pathways;ko00230//Purine metabolism	Global and overview maps;Nucleotide metabolism	Metabolism
POS00268	0.920514	0.806006	0.607545	0.775108	1.28356	0.584389	0.413404	0.451317	0.636905	0.724684	0.878546	0.56214	-0.644189	0.037335	0.30605	1.24161	13-cis-Retinal	--	17.1976	285.22	Lipids and lipid-like molecules	Prenol lipids	Retinoids	-	HMDB0244342	-	-	-	-
POS00315	0.664556	0.188001	1.05594	0.830105	0.722229	0.17329	0.572756	0.297546	0.141645	0.204927	0.692165	0.278033	-1.31586	0.0344137	0.295879	1.20745	LysoPC(20:0/0:0)	--	118.102	552.402	Lipids and lipid-like molecules	Glycerophospholipids	Glycerophosphocholines	108341-80-6	HMDB0010390	C04230	ko00564//Glycerophospholipid metabolism;ko05231//Choline metabolism in cancer	Cancer: overview;Lipid metabolism	Human Diseases;Metabolism
POS00090	0.0490005	0.0593248	0.20757	0.0301746	0.0650921	0.452442	0.351419	0.183653	0.298185	0.3007	0.0822325	0.31728	1.94798	0.0024305	0.101999	1.17715	N-Acetyl-L-arginine	--	219.268	217.129	Organic acids and derivatives	Carboxylic acids and derivatives	Amino acids, peptides, and analogues	155-84-0	HMDB0004620	-	-	-	-
POS04837	0.370608	0.172845	0.0978063	0.13211	0.213344	0.447028	0.290719	0.665777	0.569349	0.42427	0.197343	0.479429	1.28061	0.00770697	0.158501	1.16702	--	O-Phospho-L-serine	247.161	186.076	Organic acids and derivatives	Carboxylic acids and derivatives	Amino acids, peptides, and analogues	17885-08-4	HMDB0001721	C01005	ko01100//Metabolic pathways;ko01110//Biosynthesis of secondary metabolites;ko01120//Microbial metabolism in diverse environments;ko01200//Carbon metabolism;ko01230//Biosynthesis of amino acids;ko00270//Cysteine and methionine metabolism;ko00260//Glycine, serine and threonine metabolism;ko00970//Aminoacyl-tRNA biosynthesis	Amino acid metabolism;Global and overview maps;Translation	Genetic Information Processing;Metabolism
NEG00056	0.344853	0.255046	0.335069	0.217207	0.188583	0.404701	0.601305	0.528453	0.533282	0.493805	0.268152	0.512309	0.933966	0.000601963	0.0672377	1.16618	(-)-Epigallocatechin	--	277.695	305.07	--	--	--	--	--	-	-	-	-
POS01974	0.38326	0.32553	0.9606	0.767243	0.635377	0.265466	0.253935	0.210783	0.181273	0.302021	0.614402	0.242696	-1.34004	0.0148983	0.202215	1.16004	--	3,4-Dihydro-3-hydroxy-4-S-glutathionyl bromobenzene	128.708	481.348	Organic acids and derivatives	Carboxylic acids and derivatives	Amino acids, peptides, and analogues	-	HMDB0060381	C14847	ko00980//Metabolism of xenobiotics by cytochrome P450	Xenobiotics biodegradation and metabolism	Metabolism
NEG00079	0.57036	0.371228	0.374232	0.417566	0.457242	0.676076	0.566449	0.990353	0.707861	0.604835	0.438126	0.709115	0.694675	0.0115376	0.183382	1.13429	Uridine 5'-diphosphate	--	267.353	402.996	Nucleosides, nucleotides, and analogues	Pyrimidine nucleotides	Pyrimidine ribonucleotides	58-98-0	HMDB0000295	C00015	ko01100//Metabolic pathways;ko00240//Pyrimidine metabolism;ko04080//Neuroactive ligand-receptor interaction	Global and overview maps;Nucleotide metabolism;Signaling molecules and interaction	Environmental Information Processing;Metabolism
POS01916	0.423918	0.231903	0.301097	0.239908	0.147308	0.344448	0.545974	0.432231	0.681227	0.595174	0.268827	0.519811	0.951311	0.0102238	0.175685	1.10914	--	Malonyl-CoA	125.462	854.57	Lipids and lipid-like molecules	Fatty Acyls	Fatty acyl thioesters	524-14-1	HMDB0001175	C00083	ko01100//Metabolic pathways;ko01110//Biosynthesis of secondary metabolites;ko01120//Microbial metabolism in diverse environments;ko01200//Carbon metabolism;ko01060//Biosynthesis of plant secondary metabolites;ko01070//Biosynthesis of plant hormones;ko04922//Glucagon signaling pathway;ko01066//Biosynthesis of alkaloids derived from terpenoid and polyketide;ko00410//beta-Alanine metabolism;ko00640/…	Carbohydrate metabolism;Chemical structure transformation maps;Endocrine and metabolic disease;Endocrine system;Global and overview maps;Lipid metabolism;Metabolism of other amino acids;Signal transduction	Environmental Information Processing;Human Diseases;Metabolism;Organismal Systems
POS01912	0.448655	0.31926	0.461412	0.331341	0.306208	0.386176	0.577967	0.631402	0.86733	0.669204	0.373375	0.626416	0.746495	0.0171524	0.210887	1.1091	--	Luteoskyrin	125.458	575.503	Benzenoids	Naphthalenes	Naphthols and derivatives	-	HMDB0254226	-	-	-	-
NEG02656	0.858148	0.22803	0.341952	0.243509	0.470073	0.0977211	0.0267782	0.11184	0.234934	0.201067	0.428342	0.134468	-1.6715	0.0421938	0.317693	1.10501	--	Oxalyl-CoA	123.772	840.579	Lipids and lipid-like molecules	Fatty Acyls	Fatty acyl thioesters	-	HMDB0304445	C00313	ko01100//Metabolic pathways;ko00630//Glyoxylate and dicarboxylate metabolism	Carbohydrate metabolism;Global and overview maps	Metabolism
POS01130	0.477626	0.128515	0.266747	0.317777	0.46917	0.116831	0.0460085	0.0778937	0.00014078	0.178016	0.331967	0.083778	-1.9864	0.0088695	0.165877	1.10185	--	Apigenin 7-[glucuronyl-(1-&gt;2)-glucuronide] 4'-glucuronide	43.7364	799.603	--	--	--	--	--	-	-	-	-
POS01751	0.513337	0.504728	0.47441	0.458413	0.511197	0.693083	0.656182	0.556822	0.869385	0.883794	0.492417	0.731853	0.571674	0.00576458	0.138195	1.10096	--	8-C-Ascorbylepigallocatechin 3-gallate	119.427	633.496	Organoheterocyclic compounds	Benzoxepines	HASH(0x20f1d90)	126715-87-5	HMDB0039208	-	-	-	-
POS00019	0.996703	0.824818	0.869986	0.795855	1.26433	0.785359	0.856351	0.560852	0.607937	0.693911	0.950339	0.700882	-0.43927	0.0395981	0.31019	1.09671	Cytarabine	--	143.16	244.092	Nucleosides, nucleotides, and analogues	Pyrimidine nucleosides	HASH(0x1062b70)	-	HMDB0248553	-	-	-	-
POS00365	0.34745	0.574821	0.82718	0.690598	0.850386	0.611593	0.440985	0.117902	0.255956	0.270385	0.658087	0.339364	-0.955444	0.0347853	0.296576	1.09361	--	Isoquercitrin	278.523	487.097	Phenylpropanoids and polyketides	Flavonoids	Flavonoid glycosides	482-35-9	HMDB0037362	C05623	ko01100//Metabolic pathways;ko01110//Biosynthesis of secondary metabolites	Global and overview maps	Metabolism
POS00201	0.236654	0.12335	0.0655983	0.0625356	0.0684871	0.31216	0.30106	0.522445	0.286898	0.323668	0.111325	0.349246	1.64947	0.00251333	0.101999	1.09256	Epsilon-(gamma-Glutamyl)-lysine	--	270.867	276.154	Organic acids and derivatives	Carboxylic acids and derivatives	Amino acids, peptides, and analogues	17105-15-6	HMDB0003869	-	-	-	-
POS00029	0.261745	0.159815	0.373468	0.214275	0.40231	0.442387	0.344242	0.67018	0.618752	0.441648	0.282323	0.503442	0.83448	0.0200746	0.227145	1.05383	N4-Acetylaminobutanal	--	31.9515	130.086	Organic oxygen compounds	Organooxygen compounds	Carbonyl compounds	-	HMDB0004226	C05936	ko01100//Metabolic pathways;ko00330//Arginine and proline metabolism	Amino acid metabolism;Global and overview maps	Metabolism
NEG01294	0.208601	0.712559	0.433478	0.209914	0.128452	0.0215988	0.15754	0.047902	0.0857878	0.121211	0.338601	0.0868081	-1.96368	0.04999	0.338671	1.04327	--	Bis(glycerophospho)-glycerol	60.1431	401.219	--	--	--	--	--	-	-	-	-
POS01225	0.564973	0.464476	0.503941	0.474112	0.578395	0.527122	0.806022	0.942626	0.718709	0.846569	0.517179	0.76821	0.570835	0.00944248	0.169561	1.04269	--	N-Hydroxy-MeIQx	62.117	230.247	--	--	--	--	--	C20291	ko05204//Chemical carcinogenesis - DNA adducts	Cancer: overview	Human Diseases

## Sheet: IG24-vs-IG96.filter.name.annot
index	IG24-1	IG24-2	IG24-3	IG24-4	IG24-5	IG96-1	IG96-2	IG96-3	IG96-4	IG96-5	control_mean	case_mean	log2_FC(case_mean/control_mean)	Pvalue	fdr	vip	MS2_name	MS1_name	RT	m/z	SuperClass	Class	SubClass	CAS	HMDB	C_ID	Pathway	KEGG_B_class	KEGG_A_class
NEG00020	66.8819	139.449	138.53	137.989	92.5138	67.2159	63.4543	78.8479	65.2698	69.1615	115.073	68.7899	-0.742278	0.0161412	0.283425	19.0738	L-Lactic acid	--	130.352	89.0247	Organic acids and derivatives	Hydroxy acids and derivatives	Alpha hydroxy acids and derivatives	10326-41-7	HMDB0001311	C00186	ko01100//Metabolic pathways;ko01110//Biosynthesis of secondary metabolites;ko01120//Microbial metabolism in diverse environments;ko05230//Central carbon metabolism in cancer;ko04922//Glucagon signaling pathway;ko00640//Propanoate metabolism;ko00620//Pyruvate metabolism;ko00010//Glycolysis / Gluconeogenesis;ko04066//HIF-1 signaling pathway;ko00051//Fructose and mannose metabolism;ko04024//cAMP sig…	Cancer: overview;Carbohydrate metabolism;Endocrine system;Global and overview maps;Signal transduction	Environmental Information Processing;Human Diseases;Metabolism;Organismal Systems
POS00286	18.5812	22.7029	40.487	15.6748	4.77933	45.3402	24.1839	33.0526	52.3648	46.8829	20.445	40.3649	0.98135	0.0333161	0.355721	12.4445	Elaidic carnitine	--	100.811	426.358	Lipids and lipid-like molecules	Fatty Acyls	Fatty acid esters	-	HMDB0006464	-	-	-	-
POS02149	24.0571	12.1272	37.9006	1.51356	17.9672	0.942963	1.82482	0.706636	3.76484	6.01944	18.7131	2.65174	-2.81904	0.0310518	0.346835	11.3662	--	GDP-3,6-dideoxy-D-galactose	135.524	574.34	--	--	--	--	--	-	-	-	-
POS00272	5.30572	6.36991	11.3485	4.39768	1.22995	13.0009	6.81426	9.50983	14.7827	13.1471	5.73036	11.451	0.998772	0.030966	0.346835	6.69753	Stigmast-4-ene-3,6-dione	--	100.811	427.361	Lipids and lipid-like molecules	Steroids and steroid derivatives	Stigmastanes and derivatives	57458-57-8	HMDB0038063	-	-	-	-
POS00312	7.19566	16.5836	12.3685	18.6574	13.175	8.02209	10.0445	8.89484	6.59596	7.38689	13.596	8.18886	-0.73145	0.0300344	0.344637	6.27583	Salviaflaside methyl ester	--	127.406	537.167	Organic oxygen compounds	Organooxygen compounds	Carbohydrates and carbohydrate conjugates	178860-70-3	HMDB0033706	-	-	-	-
POS00278	3.37021	3.39138	7.95208	3.59891	0.844131	11.8242	5.88705	9.26456	7.88353	7.21455	3.83134	8.41478	1.13508	0.0171876	0.28862	6.02369	trans-Hexadec-2-enoyl carnitine	--	105.498	398.326	Lipids and lipid-like molecules	Fatty Acyls	Fatty acid esters	-	HMDB0006317	-	-	-	-
NEG00010	4.35653	3.30045	2.73605	3.2818	1.65942	7.9981	4.94456	6.04989	6.45336	6.53111	3.06685	6.39541	1.06028	0.00098223	0.159478	5.73084	Methylsuccinic acid	--	212.492	131.036	Lipids and lipid-like molecules	Fatty Acyls	Fatty acids and conjugates	2174-58-5	HMDB0001844	-	-	-	-
POS00047	0.879649	1.03263	0.826964	1.01225	0.770239	2.61867	6.78991	11.1561	2.71886	3.08853	0.904346	5.27441	2.54406	0.0302738	0.344637	5.53319	L-Glutamine	--	221.202	147.076	Organic acids and derivatives	Carboxylic acids and derivatives	Amino acids, peptides, and analogues	5959-95-5	HMDB0003423	C00064	ko01100//Metabolic pathways;ko01120//Microbial metabolism in diverse environments;ko01230//Biosynthesis of amino acids;ko01060//Biosynthesis of plant secondary metabolites;ko00230//Purine metabolism;ko02010//ABC transporters;ko00630//Glyoxylate and dicarboxylate metabolism;ko05230//Central carbon metabolism in cancer;ko00240//Pyrimidine metabolism;ko00250//Alanine, aspartate and glutamate metabol…	Amino acid metabolism;Cancer: overview;Carbohydrate metabolism;Chemical structure transformation maps;Digestive system;Energy metabolism;Excretory system;Global and overview maps;Membrane transport;Metabolism of cofactors and vitamins;Nervous system;Nucleotide metabolism;Translation	Environmental Information Processing;Genetic Information Processing;Human Diseases;Metabolism;Organismal Systems
NEG00083	2.93368	2.84896	3.78459	3.40603	2.4319	3.70723	5.71812	6.52503	6.52455	6.11313	3.08103	5.71761	0.891999	0.00177821	0.162779	5.0632	UDP-N-acetyl-alpha-D-galactosamine	--	247.693	606.077	Nucleosides, nucleotides, and analogues	Pyrimidine nucleotides	Pyrimidine nucleotide sugars	-	HMDB0060522	C00203	ko01100//Metabolic pathways;ko00520//Amino sugar and nucleotide sugar metabolism	Carbohydrate metabolism;Global and overview maps	Metabolism
NEG00043	5.36493	10.0943	11.1665	11.2432	7.00712	5.50806	4.64215	7.11199	5.66151	5.58464	8.97522	5.70167	-0.654562	0.0307457	0.346835	4.83003	1-Hydroxy-2-naphthoic acid	--	130.632	187.042	Benzenoids	Naphthalenes	Naphthalenecarboxylic acids and derivatives	-	HMDB0243892	C03203	ko01100//Metabolic pathways;ko01120//Microbial metabolism in diverse environments;ko01220//Degradation of aromatic compounds	Global and overview maps	Metabolism
NEG00100	7.91578	6.77056	8.26909	9.06101	8.2802	5.48502	5.28883	6.17589	5.73821	6.60537	8.05933	5.85866	-0.460088	0.00108744	0.159478	4.48405	Pyruvic acid	--	68.0816	87.009	Organic acids and derivatives	Keto acids and derivatives	Alpha-keto acids and derivatives	127-17-3	HMDB0000243	C00022	ko01100//Metabolic pathways;ko01110//Biosynthesis of secondary metabolites;ko01120//Microbial metabolism in diverse environments;ko01200//Carbon metabolism;ko01230//Biosynthesis of amino acids;ko01060//Biosynthesis of plant secondary metabolites;ko00630//Glyoxylate and dicarboxylate metabolism;ko01220//Degradation of aromatic compounds;ko01061//Biosynthesis of phenylpropanoids;ko01070//Biosynthes…	Amino acid metabolism;Biosynthesis of other secondary metabolites;Cancer: overview;Carbohydrate metabolism;Chemical structure transformation maps;Endocrine and metabolic disease;Endocrine system;Global and overview maps;Metabolism of cofactors and vitamins;Metabolism of other amino acids;Metabolism of terpenoids and polyketides;Signal transduction;Xenobiotics biodegradation and metabolism	Environmental Information Processing;Human Diseases;Metabolism;Organismal Systems
NEG00054	13.0469	7.91332	7.83079	10.5713	11.7511	9.23071	5.87791	7.43345	7.5264	6.99263	10.2227	7.41222	-0.463796	0.0429198	0.381492	4.3964	myo-Inositol	--	228.649	179.057	Organic oxygen compounds	Organooxygen compounds	Alcohols and polyols	87-89-8	HMDB0000211	C00137	ko01100//Metabolic pathways;ko01110//Biosynthesis of secondary metabolites;ko01120//Microbial metabolism in diverse environments;ko02010//ABC transporters;ko00053//Ascorbate and aldarate metabolism;ko00562//Inositol phosphate metabolism;ko00052//Galactose metabolism;ko04070//Phosphatidylinositol signaling system	Carbohydrate metabolism;Global and overview maps;Membrane transport;Signal transduction	Environmental Information Processing;Metabolism
NEG00038	0.596136	1.19119	1.27178	1.5227	0.804786	1.74636	1.68472	4.96313	4.69123	2.0939	1.07732	3.03587	1.49466	0.031823	0.351461	3.96076	3-Methylxanthine	--	16.7547	165.042	Organoheterocyclic compounds	Imidazopyrimidines	Purines and purine derivatives	1076-22-8	HMDB0001886	C16357	ko01100//Metabolic pathways;ko01110//Biosynthesis of secondary metabolites;ko01120//Microbial metabolism in diverse environments;ko00232//Caffeine metabolism	Biosynthesis of other secondary metabolites;Global and overview maps	Metabolism
NEG01387	2.86195	0.985713	2.35285	0.166692	3.00613	0.119197	0.156713	0.453538	0.0477368	0.132965	1.87467	0.18203	-3.36439	0.0166025	0.285502	3.85697	--	M1	67.2841	305.126	--	--	--	--	--	-	-	-	-
NEG00144	1.61322	0.927661	1.59038	0.61523	0.853392	1.32645	3.26691	3.14742	3.24345	2.92258	1.11998	2.78136	1.31233	0.00426661	0.196814	3.85313	Uridine diphosphate glucose	--	253.838	565.049	Nucleosides, nucleotides, and analogues	Pyrimidine nucleotides	Pyrimidine nucleotide sugars	133-89-1	HMDB0000286	C00029	ko01100//Metabolic pathways;ko01110//Biosynthesis of secondary metabolites;ko01060//Biosynthesis of plant secondary metabolites;ko00520//Amino sugar and nucleotide sugar metabolism;ko00053//Ascorbate and aldarate metabolism;ko00040//Pentose and glucuronate interconversions;ko00052//Galactose metabolism;ko00500//Starch and sucrose metabolism;ko00524//Neomycin, kanamycin and gentamicin biosynthesis…	Biosynthesis of other secondary metabolites;Carbohydrate metabolism;Chemical structure transformation maps;Global and overview maps;Lipid metabolism	Metabolism
NEG04644	3.89547	1.46749	4.76011	3.48509	4.6288	1.06627	1.12092	1.24781	2.57146	2.79509	3.64739	1.76031	-1.05104	0.0279665	0.34022	3.70494	--	2,5-Dichloro-2,5-cyclohexadiene-1,4-diol	227.952	182.023	--	--	--	--	--	C06599	ko01100//Metabolic pathways;ko01120//Microbial metabolism in diverse environments	Global and overview maps	Metabolism
POS04552	2.37633	3.01006	2.57443	2.30992	1.09167	3.08913	4.53036	3.32901	3.69136	3.9273	2.27248	3.71343	0.708485	0.00749587	0.232827	3.54029	--	3-Iodo-L-tyrosine	236.228	308.09	Organic acids and derivatives	Carboxylic acids and derivatives	Amino acids, peptides, and analogues	70-78-0	HMDB0000021	C02515	ko01100//Metabolic pathways;ko00350//Tyrosine metabolism;ko04918//Thyroid hormone synthesis	Amino acid metabolism;Endocrine system;Global and overview maps	Metabolism;Organismal Systems
POS00757	0.227236	0.642885	0.277899	0.662391	0.543695	1.08663	1.04895	3.77303	2.89433	1.18813	0.470821	1.99822	2.08546	0.0280442	0.34022	3.47208	--	TG(14:1(9Z)/18:0/14:1(9Z))	16.5614	776.228	Lipids and lipid-like molecules	Glycerolipids	Triradylcglycerols	-	HMDB0047793	-	-	-	-
POS00774	0.127951	0.322872	0.0896774	0.645744	0.275617	0.812187	0.850011	2.74613	2.72817	0.87409	0.292372	1.60212	2.4541	0.0245205	0.32485	3.29825	--	PC(DiMe(11,3)/DiMe(13,5))	16.868	924.268	Mixed metal/non-metal compounds	Miscellaneous mixed metal/non-metals	HASH(0x6cf03c8)	-	HMDB0061392	-	-	-	-
NEG00150	1.75573	1.70463	2.82225	1.97963	1.44306	0.670043	0.82945	0.895229	0.696662	0.951101	1.94106	0.808497	-1.26353	0.00160212	0.160059	3.26359	Picrotin	--	86.8941	309.097	Organoheterocyclic compounds	Furopyrans	HASH(0x1264268)	-	HMDB0240279	-	-	-	-
POS04945	1.50087	1.97123	2.73985	2.13638	0.82074	2.52399	2.29399	3.15003	3.91552	3.50437	1.83381	3.07758	0.746947	0.0223436	0.313815	3.25479	--	Campesteryl linoleate	250.733	664.117	Lipids and lipid-like molecules	Steroids and steroid derivatives	Steroid esters	86248-87-5	HMDB0036287	-	-	-	-
POS00743	0.137698	0.33194	0.125191	0.574384	0.28389	0.810322	0.747094	2.93925	2.70534	0.83609	0.29062	1.60762	2.46772	0.0310106	0.346835	3.24782	--	PC(o-22:1(13Z)/20:4(8Z,11Z,14Z,17Z))	16.535	851.251	Lipids and lipid-like molecules	Glycerophospholipids	Glycerophosphocholines	-	HMDB0013451	-	-	-	-
NEG01072	3.6335	4.91008	3.71534	7.37192	3.32079	2.464	2.77208	2.67949	2.83688	3.40536	4.59032	2.83156	-0.696998	0.0499191	0.398792	3.23355	--	3,4,5-trihydroxy-6-{[7,8,8,12,22-pentahydroxy-19-(hydroxymethyl)-3,6,16-trioxo-21-(3,4,5-trihydroxybenzoyloxy)-2,17,20,23-tetraoxapentacyclo[16.3.1.1tricosa-4,10,12,14-tetraen-13-yl]oxy}oxane-2-carboxylic acid	40.3861	827.597	--	--	--	--	--	-	-	-	-
POS00792	0.368866	0.776112	0.464271	0.53076	0.734907	1.28427	1.29099	2.07114	1.95286	1.31217	0.574983	1.58229	1.46042	0.000805713	0.159478	3.14048	--	3',5'-Diiodo-L-thyronine-beta-D-glucuronoside	17.1729	702.211	Lipids and lipid-like molecules	Fatty Acyls	Eicosanoids	-	HMDB0060110	-	-	-	-
POS00039	2.02897	2.21624	2.81875	2.76875	1.47005	2.77442	3.43516	2.40882	4.24255	4.40379	2.26055	3.45295	0.611155	0.0334897	0.355791	3.13797	3-Indoleacrylic Acid	--	160.421	188.07	Organoheterocyclic compounds	Indoles and derivatives	Indoles	29953-71-7	HMDB0000734	-	-	-	-
POS00179	1.04647	0.918526	1.1605	1.05124	0.848936	1.64522	1.6052	1.69764	2.17492	2.11319	1.00513	1.84723	0.877978	0.000238161	0.128115	2.97728	Symmetric dimethylarginine	--	284.161	203.149	Organic acids and derivatives	Carboxylic acids and derivatives	Amino acids, peptides, and analogues	30344-00-4	HMDB0003334	-	-	-	-
POS00091	0.369661	0.385702	0.354462	0.423965	0.3211	0.633305	2.18249	0.380134	2.00249	2.06175	0.370978	1.45203	1.96867	0.0240777	0.323204	2.96042	Ornithine	--	293.546	133.097	Organic acids and derivatives	Carboxylic acids and derivatives	Amino acids, peptides, and analogues	348-66-3	HMDB0003374	-	-	-	-
POS00024	1.78156	1.80688	2.4439	2.38916	1.19743	2.28573	2.94263	2.08679	3.5804	3.72767	1.92379	2.92464	0.604314	0.0375824	0.369791	2.85753	L-Tryptophan	--	160.44	205.096	Organoheterocyclic compounds	Indoles and derivatives	Indolyl carboxylic acids and derivatives	73-22-3	HMDB0000929	C00078	ko01100//Metabolic pathways;ko01110//Biosynthesis of secondary metabolites;ko01230//Biosynthesis of amino acids;ko01060//Biosynthesis of plant secondary metabolites;ko01061//Biosynthesis of phenylpropanoids;ko01070//Biosynthesis of plant hormones;ko05230//Central carbon metabolism in cancer;ko00260//Glycine, serine and threonine metabolism;ko01063//Biosynthesis of alkaloids derived from shikimate…	Amino acid metabolism;Cancer: overview;Chemical structure transformation maps;Digestive system;Global and overview maps;Infectious disease: parasitic;Nervous system;Translation	Genetic Information Processing;Human Diseases;Metabolism;Organismal Systems
POS00290	0.74551	0.339249	0.84652	0.541316	0.14934	1.62742	0.826477	1.12052	1.61782	1.65846	0.524387	1.37014	1.38562	0.00397833	0.192973	2.82685	5-Thymidylic acid	--	50.4047	312.288	Nucleosides, nucleotides, and analogues	Pyrimidine nucleotides	Pyrimidine deoxyribonucleotides	365-07-1	HMDB0001227	C00364	ko01100//Metabolic pathways;ko00240//Pyrimidine metabolism	Global and overview maps;Nucleotide metabolism	Metabolism
POS00104	0.172767	0.139098	0.110763	0.195684	0.223837	0.705375	1.11993	0.34981	1.36252	1.25001	0.16843	0.957529	2.50717	0.0031306	0.173851	2.74634	L-Lysine	--	297.942	147.112	Organic acids and derivatives	Carboxylic acids and derivatives	Amino acids, peptides, and analogues	10098-89-2	HMDB0301757	C00047	ko01100//Metabolic pathways;ko01110//Biosynthesis of secondary metabolites;ko01120//Microbial metabolism in diverse environments;ko01230//Biosynthesis of amino acids;ko01060//Biosynthesis of plant secondary metabolites;ko02010//ABC transporters;ko01210//2-Oxocarboxylic acid metabolism;ko00970//Aminoacyl-tRNA biosynthesis;ko01064//Biosynthesis of alkaloids derived from ornithine, lysine and nicoti…	Amino acid metabolism;Chemical structure transformation maps;Digestive system;Global and overview maps;Membrane transport;Metabolism of cofactors and vitamins;Translation	Environmental Information Processing;Genetic Information Processing;Metabolism;Organismal Systems
POS00026	2.41987	2.36962	2.70316	2.07431	1.47069	3.23549	2.01354	3.77949	3.74473	3.09265	2.20753	3.17318	0.523496	0.0355785	0.364556	2.73861	ADP	--	260.99	428.035	Nucleosides, nucleotides, and analogues	Purine nucleotides	Purine ribonucleotides	58-64-0	HMDB0001341	C00008	ko01100//Metabolic pathways;ko01110//Biosynthesis of secondary metabolites;ko00230//Purine metabolism;ko04080//Neuroactive ligand-receptor interaction;ko04742//Taste transduction;ko00190//Oxidative phosphorylation;ko05012//Parkinson disease;ko04152//AMPK signaling pathway;ko04611//Platelet activation;ko04142//Lysosome;ko04924//Renin secretion;ko04068//FoxO signaling pathway;ko05014//Amyotrophic l…	Endocrine system;Energy metabolism;Global and overview maps;Immune system;Neurodegenerative disease;Nucleotide metabolism;Sensory system;Signal transduction;Signaling molecules and interaction;Transport and catabolism	Cellular Processes;Environmental Information Processing;Human Diseases;Metabolism;Organismal Systems
POS00200	0.435741	0.839632	1.57466	0.747342	0.128671	1.33408	0.987694	1.38647	2.38857	1.86495	0.74521	1.59235	1.09544	0.0388106	0.372048	2.58723	Vaccenyl carnitine	--	36.0054	426.356	Lipids and lipid-like molecules	Fatty Acyls	Fatty acid esters	-	HMDB0006351	-	-	-	-
POS01164	0.514919	0.19952	0.364653	0.217144	0.0858263	0.720873	0.62699	0.444481	1.33711	1.13095	0.276412	0.85208	1.62417	0.0130943	0.269754	2.27035	--	Methyl-2-alpha-L-fucopyranosyl-beta-D-galactoside	48.2883	341.323	--	--	--	--	--	-	-	-	-
POS00219	0.907638	1.40687	1.4222	1.87017	1.34603	0.850977	0.87744	1.03516	0.66548	0.584359	1.39058	0.802682	-0.792787	0.00924184	0.246487	2.20184	Piceatannol 4'-galloylglucoside	--	128.135	559.148	Phenylpropanoids and polyketides	Stilbenes	Stilbene glycosides	116107-19-8	HMDB0040862	-	-	-	-
POS00011	1.11083	1.65224	1.26251	1.34213	0.766109	1.70773	2.2332	2.80111	1.51432	1.40114	1.22677	1.9315	0.654862	0.0455067	0.390408	2.16983	O-Acetyl-L-serine	--	231.078	130.049	Organic acids and derivatives	Carboxylic acids and derivatives	Amino acids, peptides, and analogues	5147-00-2	HMDB0003011	C00979	ko01100//Metabolic pathways;ko01110//Biosynthesis of secondary metabolites;ko01120//Microbial metabolism in diverse environments;ko01200//Carbon metabolism;ko01230//Biosynthesis of amino acids;ko00270//Cysteine and methionine metabolism;ko00920//Sulfur metabolism;ko04122//Sulfur relay system	Amino acid metabolism;Energy metabolism;Folding, sorting and degradation;Global and overview maps	Genetic Information Processing;Metabolism
POS00764	0.0586824	0.128621	0.0595915	0.235914	0.129763	0.343004	0.318312	1.31844	1.15089	0.374278	0.122514	0.700985	2.51643	0.031357	0.348417	2.14483	--	PE-NMe2(18:3(6Z,9Z,12Z)/24:1(15Z))	16.7162	853.245	Lipids and lipid-like molecules	Glycerophospholipids	Glycerophosphoethanolamines	-	HMDB0114122	-	-	-	-
POS00027	1.10768	0.833566	0.399194	0.921715	0.540897	0.776078	1.88127	0.94555	1.63993	1.42758	0.760609	1.33408	0.81062	0.0469424	0.393221	2.08766	Prolylhydroxyproline	--	246.015	229.118	Organic acids and derivatives	Carboxylic acids and derivatives	Amino acids, peptides, and analogues	-	HMDB0256781	-	-	-	-
POS01181	0.640829	0.310591	0.780741	0.400753	0.242473	0.801563	0.676596	0.805387	1.33452	1.21286	0.475078	0.966186	1.02414	0.017434	0.289182	2.05725	--	Melicopine	49.9203	314.305	--	--	--	--	--	-	-	-	-
NEG00039	0.331577	0.613013	1.22772	1.16193	0.589405	0.313975	0.274642	0.501932	0.0874675	0.0805728	0.784729	0.251718	-1.64039	0.0238945	0.322881	2.01316	Orotate	--	135.363	155.01	Organoheterocyclic compounds	Diazines	Pyrimidines and pyrimidine derivatives	65-86-1	HMDB0000226	C00295	ko01100//Metabolic pathways;ko00240//Pyrimidine metabolism	Global and overview maps;Nucleotide metabolism	Metabolism
POS00019	0.512392	0.248026	0.175235	0.191227	0.263396	0.785359	0.856351	0.560852	0.607937	0.693911	0.278055	0.700882	1.3338	0.000852522	0.159478	1.99207	Cytarabine	--	143.16	244.092	Nucleosides, nucleotides, and analogues	Pyrimidine nucleosides	HASH(0x1062b70)	-	HMDB0248553	-	-	-	-
POS00383	0.773123	0.786494	0.685806	0.68964	0.361442	0.923412	1.14396	0.946737	1.09093	1.11945	0.659301	1.0449	0.664354	0.00264106	0.173851	1.9155	--	Methyl 6,7-dimethoxy-4-ethyl-beta-carboline-3-carboxylate	236.96	330.072	Organoheterocyclic compounds	Indoles and derivatives	Pyridoindoles	-	HMDB0251535	-	-	-	-
NEG02387	0.895534	0.17027	1.04306	0.0261045	0.353779	0.0147657	0.0295844	0.0744669	0.027673	0.0208079	0.497749	0.0334596	-3.89493	0.0497226	0.398792	1.85947	--	M1	111.91	305.126	--	--	--	--	--	-	-	-	-
POS00034	0.729399	1.06617	0.685812	0.717164	0.260056	1.65152	1.39544	0.837973	0.979521	1.02439	0.691721	1.17777	0.767795	0.0391257	0.372048	1.85074	Carnosine	--	244.274	227.113	Organic acids and derivatives	Peptidomimetics	Hybrid peptides	305-84-0	HMDB0000033	C00386	ko01100//Metabolic pathways;ko00340//Histidine metabolism;ko00410//beta-Alanine metabolism	Amino acid metabolism;Global and overview maps;Metabolism of other amino acids	Metabolism
NEG02774	0.117513	1.00248	0.59374	0.889976	0.417171	0.140597	0.248794	0.216501	0.0755885	0.124171	0.604177	0.16113	-1.90674	0.0264027	0.335196	1.81785	--	SM(d17:1/24:0)	127.874	803.238	Lipids and lipid-like molecules	Sphingolipids	Phosphosphingolipids	122002-27-1	HMDB0011695	-	-	-	-
POS00315	0.968285	1.00466	0.43974	0.836392	0.293564	0.17329	0.572756	0.297546	0.141645	0.204927	0.708528	0.278033	-1.34957	0.0304377	0.345045	1.77571	LysoPC(20:0/0:0)	--	118.102	552.402	Lipids and lipid-like molecules	Glycerophospholipids	Glycerophosphocholines	108341-80-6	HMDB0010390	C04230	ko00564//Glycerophospholipid metabolism;ko05231//Choline metabolism in cancer	Cancer: overview;Lipid metabolism	Human Diseases;Metabolism
NEG02838	0.308116	0.813467	0.670039	0.995559	0.495755	0.222944	0.187975	0.398594	0.341939	0.222783	0.656587	0.274847	-1.25636	0.0165832	0.285502	1.68164	--	2-Iodophenol	131.315	221.013	--	--	--	--	--	-	-	-	-
POS00468	0.629437	0.616541	0.43468	0.522372	0.576875	0.746298	0.839521	0.74748	1.2789	0.748983	0.555981	0.872236	0.649683	0.0199941	0.3061	1.64737	--	Montelukast	16.5614	610.184	Phenylpropanoids and polyketides	Linear 1,3-diarylpropanoids	HASH(0x1eeee88)	158966-92-8	HMDB0014614	-	-	-	-
POS00264	0.658538	0.590728	0.453304	0.438751	0.555528	0.756086	0.753879	0.724719	1.42607	0.743976	0.53937	0.880945	0.707778	0.0434912	0.384536	1.63772	Malvidin 3-(6-acetylglucoside)	--	16.545	536.164	Phenylpropanoids and polyketides	Flavonoids	Flavonoid glycosides	101072-66-6	HMDB0038008	-	-	-	-
NEG00878	0.14143	0.29234	0.830386	0.222412	0.252645	0.00523443	0.031973	0.0235056	0.00926322	0.0255518	0.347843	0.0191056	-4.18637	0.0284907	0.342422	1.61299	--	CDP-4-dehydro-3,6-dideoxy-D-glucose	33.0254	532.304	--	--	--	--	--	C04297	ko01100//Metabolic pathways;ko00520//Amino sugar and nucleotide sugar metabolism	Carbohydrate metabolism;Global and overview maps	Metabolism
NEG00259	0.528904	0.582903	0.898947	0.605425	0.393505	0.231963	0.264586	0.326408	0.339188	0.330961	0.601937	0.298621	-1.0113	0.00756671	0.232827	1.59909	--	Lamotrigine	86.8638	267.094	Benzenoids	Benzene and substituted derivatives	Halobenzenes	84057-84-1	HMDB0014695	-	-	-	-
POS01974	0.801562	0.999046	0.203884	0.432027	0.504872	0.265466	0.253935	0.210783	0.181273	0.302021	0.588278	0.242696	-1.27735	0.0407785	0.374757	1.59576	--	3,4-Dihydro-3-hydroxy-4-S-glutathionyl bromobenzene	128.708	481.348	Organic acids and derivatives	Carboxylic acids and derivatives	Amino acids, peptides, and analogues	-	HMDB0060381	C14847	ko00980//Metabolism of xenobiotics by cytochrome P450	Xenobiotics biodegradation and metabolism	Metabolism
POS00796	0.0163392	0.0651066	0.00664952	0.121607	0.0469734	0.174333	0.137932	0.52314	0.57445	0.205291	0.0513351	0.323029	2.65365	0.0215044	0.310955	1.52024	--	di-trans,poly-cis-Undecaprenyl diphosphate	17.1729	928.264	--	--	--	--	--	C04574	ko01110//Biosynthesis of secondary metabolites;ko01062//Biosynthesis of terpenoids and steroids;ko00900//Terpenoid backbone biosynthesis	Chemical structure transformation maps;Global and overview maps;Metabolism of terpenoids and polyketides	Metabolism
NEG00148	1.26605	1.21802	1.08317	0.839939	1.08765	0.857054	0.700714	0.857435	0.937847	0.816454	1.09896	0.833901	-0.398197	0.0131194	0.269754	1.50014	Methylmalonic acid	--	86.8805	117.02	Organic acids and derivatives	Carboxylic acids and derivatives	Dicarboxylic acids and derivatives	516-05-2	HMDB0000202	C02170	ko01100//Metabolic pathways;ko00240//Pyrimidine metabolism;ko00640//Propanoate metabolism;ko00280//Valine, leucine and isoleucine degradation	Amino acid metabolism;Carbohydrate metabolism;Global and overview maps;Nucleotide metabolism	Metabolism
NEG02822	0.805619	1.09031	1.44608	1.28585	0.956279	0.74523	0.745353	0.951125	0.771323	0.818388	1.11683	0.806284	-0.470045	0.0326922	0.3544	1.4977	--	Octafluorocyclobutane	130.629	201.038	Organohalogen compounds	Organofluorides	HASH(0x1ea2ae8)	115-25-3	HMDB0031292	-	-	-	-
POS00151	0.677115	0.568173	0.598658	0.522472	0.2977	0.783007	0.616668	0.708058	0.881788	0.919028	0.532824	0.781709	0.552975	0.0187101	0.297936	1.45805	PI(20:2(11Z,14Z)/16:0)	--	106.159	863.561	Lipids and lipid-like molecules	Glycerophospholipids	Glycerophosphoinositols	-	HMDB0009875	-	-	-	-
NEG01870	0.694664	0.926917	0.962734	0.800928	1.10572	0.720828	0.668727	0.69121	0.653861	0.654057	0.898194	0.677737	-0.406302	0.0150239	0.279375	1.39314	--	2,5-Dichloro-4-oxohex-2-enedioate	84.2288	228.01	Organic acids and derivatives	Keto acids and derivatives	Medium-chain keto acids and derivatives	-	HMDB0060363	C12835	ko01100//Metabolic pathways;ko01120//Microbial metabolism in diverse environments	Global and overview maps	Metabolism
POS05083	0.360872	0.29883	0.399578	0.380171	0.37257	0.545358	0.794743	0.390844	0.585109	0.620064	0.362404	0.587224	0.69631	0.0101456	0.250761	1.37236	--	Stearyltrimethylammonium chloride	256.815	349.054	--	--	--	--	--	-	-	-	-
POS00466	0.611027	0.848946	0.530849	0.706639	0.34372	0.95308	1.05553	0.7231	0.730044	0.883908	0.608236	0.869133	0.514946	0.0397603	0.372199	1.37192	--	Fosfosal	19.8766	230.211	Organic acids and derivatives	Organic phosphoric acids and derivatives	Phosphate esters	-	HMDB0252467	-	-	-	-
POS00025	0.267317	0.294212	0.313283	0.271324	0.300672	0.441777	0.573725	0.467815	0.449482	0.455691	0.289362	0.477698	0.723226	8.64124e-05	0.103675	1.36516	5-Methylcytosine	--	27.0142	108.055	Organoheterocyclic compounds	Diazines	Pyrimidines and pyrimidine derivatives	554-01-8	HMDB0002894	C02376	ko01100//Metabolic pathways;ko00240//Pyrimidine metabolism	Global and overview maps;Nucleotide metabolism	Metabolism
NEG02656	0.288247	0.640071	0.327096	0.186717	0.406063	0.0977211	0.0267782	0.11184	0.234934	0.201067	0.369639	0.134468	-1.45885	0.0243638	0.324185	1.36456	--	Oxalyl-CoA	123.772	840.579	Lipids and lipid-like molecules	Fatty Acyls	Fatty acyl thioesters	-	HMDB0304445	C00313	ko01100//Metabolic pathways;ko00630//Glyoxylate and dicarboxylate metabolism	Carbohydrate metabolism;Global and overview maps	Metabolism
POS00075	0.256024	0.376172	0.450546	0.452861	0.126502	0.425855	0.543296	0.715833	0.572624	0.522706	0.332421	0.556063	0.742237	0.0212844	0.310955	1.3565	N-Carboxyethyl-g-aminobutyric acid	--	228.599	176.091	Organic acids and derivatives	Carboxylic acids and derivatives	Amino acids, peptides, and analogues	4386-03-02	HMDB0002201	-	-	-	-
POS00201	0.116532	0.10114	0.281065	0.106763	0.0624506	0.31216	0.30106	0.522445	0.286898	0.323668	0.13359	0.349246	1.38643	0.00584685	0.22527	1.34934	Epsilon-(gamma-Glutamyl)-lysine	--	270.867	276.154	Organic acids and derivatives	Carboxylic acids and derivatives	Amino acids, peptides, and analogues	17105-15-6	HMDB0003869	-	-	-	-
POS00218	0.432823	0.34983	0.448263	0.372574	0.511694	0.582562	0.441215	0.654	0.697042	0.814518	0.423037	0.637867	0.592474	0.0136577	0.270908	1.34213	2-O-Acetylarbutin	--	122.121	315.108	Organic oxygen compounds	Organooxygen compounds	Carbohydrates and carbohydrate conjugates	15794-91-9	HMDB0040720	-	-	-	-
POS05323	1.1986	0.839154	0.986003	0.926141	0.941154	1.15655	1.04793	1.17209	1.34179	1.23849	0.978211	1.19137	0.284403	0.0245728	0.32519	1.32593	--	Isocil	268.067	248.097	--	--	--	--	--	-	-	-	-
POS00110	0.355865	0.440879	0.333894	0.327307	0.273147	0.364518	0.536889	0.42988	0.809509	0.649727	0.346219	0.558105	0.688853	0.0355475	0.364556	1.31083	Amifampridine	--	242.784	110.071	Organoheterocyclic compounds	Pyridines and derivatives	Aminopyridines and derivatives	-	HMDB0246022	-	-	-	-
POS00798	0.209398	0.259042	0.285887	0.206316	0.277866	0.428933	0.418021	0.329195	0.47936	0.43872	0.247702	0.418846	0.757815	0.000441494	0.131718	1.2996	--	3'-Phosphoadenylylselete	17.1821	555.174	--	--	--	--	--	-	-	-	-
NEG00028	0.226741	0.249008	0.246048	0.228359	0.17693	0.321093	0.432094	0.344973	0.578177	0.339262	0.225417	0.40312	0.838609	0.00708891	0.230561	1.28339	Itaconic acid	--	255.2	129.02	Lipids and lipid-like molecules	Fatty Acyls	Fatty acids and conjugates	97-65-4	HMDB0002092	C00490	ko01100//Metabolic pathways;ko00660//C5-Branched dibasic acid metabolism	Carbohydrate metabolism;Global and overview maps	Metabolism
POS00829	0.00981801	0.0289661	0.00470499	0.073711	0.0264194	0.117683	0.127477	0.311644	0.401851	0.113487	0.0287239	0.214428	2.90017	0.0160726	0.283425	1.27698	--	Melilotin	17.2005	1076.3	Phenylpropanoids and polyketides	3,4-dihydrocoumarins	HASH(0x2f9d0b8)	119-84-6	HMDB0036626	C02274	ko01120//Microbial metabolism in diverse environments	Global and overview maps	Metabolism
NEG02729	0.504607	0.714304	0.610561	0.606484	0.384137	0.676178	0.960028	0.611526	0.831911	0.77097	0.564018	0.770122	0.449346	0.0371385	0.368694	1.24797	--	6-Bromo-2-phthol	126.627	224.068	--	--	--	--	--	-	-	-	-
POS00830	0.0145513	0.028121	0.0151202	0.0986911	0.0268073	0.130084	0.124619	0.270832	0.342093	0.142411	0.0366582	0.202008	2.4622	0.00780623	0.232827	1.24584	--	Congmunoside XIV	17.2005	1146.33	Lipids and lipid-like molecules	Prenol lipids	Terpene glycosides	329969-14-4	HMDB0039418	-	-	-	-
POS01854	0.506582	0.486971	0.180292	0.213077	0.136955	0.0961786	0.219708	0.115962	0.0343873	0.0199018	0.304775	0.0972276	-1.64831	0.0440987	0.386816	1.2381	--	3,3',5,5'-Tetrahydroxy-6,7-methyleneoxy-4'-methoxyflavone 3-glucuronide	123.468	537.41	Phenylpropanoids and polyketides	Flavonoids	Flavonoid glycosides	-	HMDB0038030	-	-	-	-
POS01846	0.233126	0.202563	0.281232	0.28869	0.258903	0.405489	0.293667	0.359247	0.520909	0.490325	0.252903	0.413927	0.710795	0.00690774	0.228386	1.23254	--	Nitrofen	122.815	285.098	Benzenoids	Benzene and substituted derivatives	Diphenylethers	1836-75-5	HMDB0041951	-	-	-	-
POS00135	0.204261	0.404838	0.363773	0.238547	0.46859	0.214934	0.171487	0.138143	0.174819	0.141077	0.336002	0.168092	-0.999217	0.0119344	0.265222	1.22658	5-Aminopentanoic acid	--	30.4193	118.086	Organic acids and derivatives	Carboxylic acids and derivatives	Amino acids, peptides, and analogues	660-88-8	HMDB0003355	C00431	ko01100//Metabolic pathways;ko01120//Microbial metabolism in diverse environments;ko00310//Lysine degradation;ko00330//Arginine and proline metabolism	Amino acid metabolism;Global and overview maps	Metabolism
NEG00056	0.262999	0.464124	0.374646	0.403558	0.129454	0.404701	0.601305	0.528453	0.533282	0.493805	0.326956	0.512309	0.647917	0.0249066	0.326413	1.21865	(-)-Epigallocatechin	--	277.695	305.07	--	--	--	--	--	-	-	-	-
POS04277	0.0714742	0.519958	0.377567	0.370296	0.0527239	0.0469221	0.0352872	0.120197	0.0505972	0.0516668	0.278404	0.0609341	-2.19186	0.0485184	0.395446	1.21445	--	Lofexidine	224.158	260.143	Benzenoids	Benzene and substituted derivatives	Halobenzenes	31036-80-3	HMDB0015606	-	-	-	-
POS00119	0.822821	0.789623	1.10126	0.6009	0.718805	1.06214	1.03116	1.08377	0.910761	1.06368	0.806681	1.0303	0.352997	0.0354445	0.364556	1.2046	Racemethionine	--	174.301	150.058	Organic acids and derivatives	Carboxylic acids and derivatives	Amino acids, peptides, and analogues	59-51-8	HMDB0033951	-	-	-	-
POS00313	0.656146	0.559467	0.503046	0.593802	0.427784	0.666586	0.75852	0.544051	0.781387	0.856232	0.548049	0.721355	0.396405	0.0310085	0.346835	1.19058	1-Deoxy-D-glucitol	--	159.014	167.089	Organic oxygen compounds	Organooxygen compounds	Carbohydrates and carbohydrate conjugates	18545-96-5	HMDB0041500	-	-	-	-
NEG02071	0.292612	0.0588029	0.267188	0.0400912	0.284897	0.0274694	0.0122219	0.0724239	0.00918717	0.0197258	0.188718	0.0282056	-2.74218	0.0248075	0.32615	1.15822	--	M1	94.989	305.126	--	--	--	--	--	-	-	-	-
NEG02776	0.0468103	0.335206	0.21713	0.326161	0.128238	0.0378192	0.0600286	0.062485	0.000135488	0.0339926	0.210709	0.0388922	-2.4377	0.016753	0.286069	1.15791	--	SM(d18:0/23:0)	127.959	804.243	Lipids and lipid-like molecules	Sphingolipids	Phosphosphingolipids	-	HMDB0012093	-	-	-	-
POS00772	0.0242109	0.0758444	0.0294052	0.0812187	0.0611252	0.147	0.132281	0.445766	0.224875	0.157063	0.0543609	0.221397	2.02599	0.0228843	0.317331	1.13987	--	Maduropeptin chromophore	16.7755	780.228	--	--	--	--	--	C21292	ko01100//Metabolic pathways;ko01110//Biosynthesis of secondary metabolites	Global and overview maps	Metabolism
POS01550	0.255293	0.0891142	0.277167	0.0294646	0.172279	0.011513	0.0366829	0.0119638	0.00879678	0.021587	0.164663	0.0181087	-3.18477	0.0152401	0.279862	1.12999	--	GDP-3,6-dideoxy-D-galactose	100.629	574.341	--	--	--	--	--	-	-	-	-
POS00174	0.207259	0.122224	0.241071	0.205443	0.203495	0.0672776	0.0986448	0.0583152	0.0420569	0.0862265	0.195898	0.0705042	-1.47432	0.000465979	0.131718	1.11628	Cytidine 2',3'-cyclic phosphate	--	194.003	306.047	Organic acids and derivatives	Carboxylic acids and derivatives	Amino acids, peptides, and analogues	15718-51-1	HMDB0011691	C00127	ko01100//Metabolic pathways;ko00480//Glutathione metabolism;ko04918//Thyroid hormone synthesis	Endocrine system;Global and overview maps;Metabolism of other amino acids	Metabolism;Organismal Systems
POS03245	0.0909449	0.0657105	0.0584912	0.0679184	0.0118883	0.151914	0.210401	0.11215	0.199607	0.185796	0.0589907	0.171974	1.54363	0.000918504	0.159478	1.06235	--	N-Glycolyl-D-mannosamine 6-phosphate	183.415	318.191	--	--	--	--	--	-	-	-	-
POS00407	0.151048	0.049241	0.0456478	0.0889916	0.0407396	0.288912	0.134476	0.172896	0.193988	0.188923	0.0751337	0.195839	1.38214	0.00634721	0.226207	1.04151	--	Aciclovir	212.649	238.987	Organoheterocyclic compounds	Imidazopyrimidines	Purines and purine derivatives	59277-89-3	HMDB0014925	C06810	ko04976//Bile secretion	Digestive system	Organismal Systems
POS01197	0.0462511	0.0208493	0.120154	0.0873719	0.00480743	0.225215	0.0876478	0.137177	0.207355	0.205449	0.0558868	0.172569	1.62659	0.00840855	0.237582	1.03022	--	Psilocybin	53.7516	285.261	--	--	--	--	--	C07576	ko01110//Biosynthesis of secondary metabolites;ko01063//Biosynthesis of alkaloids derived from shikimate pathway	Chemical structure transformation maps;Global and overview maps	Metabolism
POS00319	0.311567	0.353734	0.429554	0.171604	0.324462	0.163181	0.0823751	0.241109	0.260867	0.175008	0.318184	0.184508	-0.786178	0.0345272	0.361502	1.01492	Furcelleran	--	150.773	478.197	Phenylpropanoids and polyketides	Cinnamic acids and derivatives	Cinnamic acid esters	9000-21-9	HMDB0037510	-	-	-	-
POS01191	0.0890891	0.000126173	0.0500629	0.0291922	0.000124755	0.183959	0.0478157	0.210457	0.1323	0.182774	0.033719	0.151461	2.16731	0.00771985	0.232827	1.01177	--	rciclasine	52.9301	308.257	--	--	--	--	--	-	-	-	-
