# Supplementary material for: Integrated time-series biochemical, transcriptomic, and metabolomic analyses reveal key metabolites and signaling pathways in the liver of the Chinese soft-shelled turtle (Pelodiscus sinensis) against Aeromonas hydrophila infection
Source: Front Immunol. 2024 May 10;15:1376860. doi: 10.3389/fimmu.2024.1376860 (PMC11116567; doi:10.3389/fimmu.2024.1376860)
Supplement: Supplementary file 6 [file Table_6.xls]

## Sheet: CG-vs-IG24.path
KEGG_A_class	KEGG_B_class	Pathway	Gene_CG-vs-IG24 (1517)	Gene_All (8353)	Gene_Pvalue	Gene_Qvalue	Metabolite_CG-vs-IG24 (26)	Metabolite_All (669)	Metabolite_Pvalue	Metabolite_Qvalue	Pathway ID	Genes	K_IDs	Metabolites	C_IDs
Metabolism	Global and overview maps	Metabolic pathways	335	1503	4.13164e-06	6.31014e-05	24	471	0.00672207	0.179255	ko01100	LOC102443441(Etnk2);LOC102443468(LARGE1);LOC102443487(DBT);LOC102443541(PIP5KL1);LOC102443556(Ctps1);LOC102443605(CYP27B1);LOC102443606(Hgd);LOC102443615(AADAT);LOC102443690(PRODH);LOC102443751(G6PC);LOC102443808(PLA2G6);LOC102443833(Pnpla2);LOC102443909(GLUL);LOC102443946(TGDS);LOC102443979(UGT1A1);LOC102443987(G6PC);LOC102444148(GUCY2C);LOC102444183(ST6GALNAC6);LOC102444300(PISD);LOC102444382(N…	K00894+K09668+K09699+K13712+K01937+K07438+K00451+K00825+K00318+K01084+K16343+K16816+K01915+K01710+K00699+K01084+K12320+K03376+K01613+K06210+K01489+K19970+K00626+K00858+K07431+K07971+K00471+K01103+K14756+K01242+K09673+K00710+K00600+K00943+K03841+K10703+K01011+K01437+K13566+K08660+K00457+K18437+K00544+K13645+K01896+K01794+K01202+K00799+K01896+K11146+K04119+K11067+K01511+K21418+K04119+K00995+K01081+…	POS00014(L-Tyrosine);POS00024(L-Tryptophan);POS00025(5-Methylcytosine);POS00047(L-Glutamine);POS00064(Nicotinamide);POS00066(gamma-Aminobutyric acid);POS00104(L-Lysine);POS00157(Vitamin A);POS00163(Citicoline);POS01694(-);POS04837(-);NEG00039(Orotate);NEG00081(D-Glutamine);NEG00112(Adenosine diphosphate ribose);NEG00125(2-Furoic acid);NEG00144(Uridine diphosphate glucose);NEG00605(-);NEG00646(-);…	C00082+C00078+C02376+C00064+C00153+C00334+C00047+C00473+C00307+C19848+C01005+C00295+C00819+C00301+C01546+C00029+C04896+C00894+C04297+C05688+C20447+C19799+C05688+C11811
Metabolism	Amino acid metabolism	Tryptophan metabolism	21	51	0.000104017	0.001165	1	10	0.329103	0.496759	ko00380	LOC102443615(AADAT);LOC102444587(Acat2);LOC102447289(haao);LOC102450456(KYNU);LOC102451045(CYP1B1);LOC102451823(tdo2);LOC102452808(AOX1);LOC102453041(KMO);LOC102453712(IDO2);LOC102454164(--);LOC102454343(AANAT);LOC102455045(ACMSD);LOC102455397(CYP1A5);LOC102455640(CYP1A5);LOC102458176(MAOB);LOC102458451(--);LOC102459642(CAT);LOC102460535(TPH1);LOC102461812(Il4i1);LOC102463594(AADAT);LOC106732968(…	K00825+K00626+K00452+K01556+K07410+K00453+K00157+K00486+K00463+K03334+K00669+K03392+K07408+K07408+K00274+K03334+K03781+K00502+K03334+K00825+K07408	POS00024(L-Tryptophan)	C00078
Organismal Systems	Endocrine system	Prolactin signaling pathway	26	76	0.000584156	0.00516517	1	7	0.243273	0.482544	ko04917	LOC102443510(SOCS1);LOC102444457(TNFSF11);LOC102446357(TNFRSF11A);LOC102446993(SOCS3);LOC102447273(IRF1);LOC102447309(CISH);LOC102451172(SLC2A2);LOC102453265(SOCS2);LOC102454531(FOS);LOC102454801(SLC2A2);LOC102455970(FOXO3);LOC102456765(ESR1);LOC102457132(NFKB1);LOC102457516(PIK3R3);LOC102457701(SLC2A2);LOC102457711(GCK);LOC102457804(Rela);LOC102462122(Pik3r2);LOC102462429(Mapk11);LOC102462482(PI…	K04694+K05473+K05147+K04696+K09444+K04695+K07593+K04695+K04379+K07593+K09408+K08550+K02580+K02649+K07593+K12407+K04735+K02649+K04441+K00922+K17447+K04364+K05704+K10151+K11220+K04699	POS00014(L-Tyrosine)	C00082
Environmental Information Processing	Membrane transport	ABC transporters	18	48	0.00120577	0.00942184	2	41	0.482555	0.581778	ko02010	LOC102448888(Abcc12);LOC102451625(ABCA13);LOC102452045(ABCG8);LOC102452280(ABCG2);LOC102452290(ABCG5);LOC102454707(ABCB1);LOC102459242(Abcg1);LOC102459360(ABCA4);LOC102459778(ABCD2);LOC102461686(ABCB11);LOC102461923(ABCB9);LOC102462202(ABCA5);LOC102462398(ABCC1);LOC102462448(ABCA9);LOC102462623(ABCG2);LOC112546821(ABCA8);MSTRG.16881(Abcc2);MSTRG.18803(ABCC2)	K05672+K05647+K05684+K05681+K05683+K05659+K05679+K05644+K05676+K05664+K05656+K05648+K05670+K05651+K05681+K05651+K05666+K05666	POS00047(L-Glutamine);POS00104(L-Lysine)	C00064+C00047
Metabolism	Metabolism of cofactors and vitamins	Retinol metabolism	18	51	0.00266155	0.0168732	1	1	0.038864	0.321151	ko00830	LOC102443979(UGT1A1);LOC102445977(DHRS3);LOC102446643(ALDH1A2);LOC102448420(DGAT1);LOC102450173(cyp26b1);LOC102451524(Retsat);LOC102451983(ADH1);LOC102452388(ADH1);LOC102452808(AOX1);LOC102453351(HSD17B6);LOC102454079(HSD17B6);LOC102455397(CYP1A5);LOC102455640(CYP1A5);LOC102455966(BCO1);LOC102456788(RPE65);LOC102457583(CYP2C3);LOC102462211(RDH10);LOC106732968(CYP1A1)	K00699+K11146+K07249+K11155+K12664+K09516+K13951+K13951+K00157+K11154+K11154+K07408+K07408+K00515+K11158+K07413+K11151+K07408	POS00157(Vitamin A)	C00473
Metabolism	Metabolism of cofactors and vitamins	Nicotinate and nicotinamide metabolism	15	44	0.00842141	0.0396206	2	11	0.0644093	0.321151	ko00760	LOC102444382(Nmnat3);LOC102444491(NT5E);LOC102444662(nadk2);LOC102444963(Cd38);LOC102446326(Nt5c1b);LOC102447842(ENPP3);LOC102450078(ENPP3);LOC102451583(Nnmt);LOC102452013(aspdh);LOC102452808(AOX1);LOC102457485(SIRT3);LOC102458338(Nampt);LOC102459122(QPRT);LOC102459170(SIRT4);LOC102462063(NMRK2)	K06210+K19970+K00858+K01242+K01081+K01513+K01513+K00541+K06989+K00157+K11413+K03462+K00767+K11414+K10524	POS00064(Nicotinamide);POS00066(gamma-Aminobutyric acid)	C00153+C00334
Environmental Information Processing	Signal transduction	cAMP signaling pathway	54	219	0.00906531	0.0417253	1	6	0.212387	0.482544	ko04024	LOC102444055(RAP1B);LOC102444117(RAPGEF4);LOC102445163(VAV2);LOC102445339(PTCH1);LOC102446107(CREB3L1);LOC102446214(PLN);LOC102446695(TIAM1);LOC102446716(CREB3L2);LOC102446996(FSHR);LOC102447101(CNGB1);LOC102447276(CACNA1D);LOC102447740(PLCE1);LOC102448489(ATP2B2);LOC102448547(SUCNR1);LOC102448834(ADCY6);LOC102448969(ADCY8);LOC102449674(SSTR2);LOC102451519(PPARA);LOC102452618(GNAI1);LOC102453139(…	K07836+K04351+K05730+K06225+K09048+K05852+K05731+K09048+K04247+K04952+K04851+K05860+K05850+K10042+K08046+K08048+K04218+K07294+K04630+K01115+K01115+K05702+K04379+K04962+K04448+K04328+K04197+K04328+K04328+K02580+K04409+K04581+K02649+K07860+K04735+K13293+K06230+K05730+K04632+K06231+K04129+K19021+K04734+K05853+K05853+K04266+K02649+K04590+K05730+K00922+K04217+K05860+K05730+K15494	POS00066(gamma-Aminobutyric acid)	C00334
Human Diseases	Cancer: overview	Central carbon metabolism in cancer	19	61	0.0096423	0.0431975	3	29	0.0972737	0.345479	ko05230	LOC102443708(PDGFRA);LOC102443772(FGFR2);LOC102444715(FGFR3);LOC102447079(MET);LOC102447192(HK2);LOC102448872(PFKM);LOC102451172(SLC2A2);LOC102451251(SLC7A5);LOC102454801(SLC2A2);LOC102455790(SLC1A5);LOC102456174(NTRK1);LOC102456798(PKM);LOC102457485(SIRT3);LOC102457516(PIK3R3);LOC102457701(SLC2A2);LOC102457711(GCK);LOC102462122(Pik3r2);LOC102462482(PIK3CA);LOC102462980(PDK1)	K04363+K05093+K05094+K05099+K00844+K00850+K07593+K13780+K07593+K05616+K03176+K00873+K11413+K02649+K07593+K12407+K02649+K00922+K12077	POS00014(L-Tyrosine);POS00024(L-Tryptophan);POS00047(L-Glutamine)	C00082+C00078+C00064
Metabolism	Carbohydrate metabolism	Inositol phosphate metabolism	24	83	0.0107483	0.0469019	1	11	0.355573	0.509433	ko00562	LOC102443541(PIP5KL1);LOC102447740(PLCE1);LOC102448525(Impa1);LOC102449395(PIK3C2B);LOC102449610(ITPKA);LOC102449945(IPPK);LOC102450271(Mtmr7);LOC102452019(ITPK1);LOC102452900(Plch2);LOC102453034(PIK3C2A);LOC102454053(INPP4B);LOC102454308(Plcd3);LOC102455767(PLCB4);LOC102455868(PLCD1);LOC102459615(PIP5K1B);LOC102461001(PIP4K2B);LOC102461099(Plcg1);LOC102461279(SYNJ2);LOC102461876(Aldh6a1);LOC1024…	K13712+K05860+K01092+K00923+K00911+K10572+K18083+K00913+K19006+K00923+K01109+K05857+K05858+K05857+K00889+K00920+K01116+K20279+K00140+K01109+K00922+K05860+K19006+K00911	NEG01101(-)	C19799
Metabolism	Global and overview maps	Biosynthesis of amino acids	18	60	0.0172615	0.069878	6	52	0.0113156	0.226313	ko01230	LOC102443909(GLUL);LOC102445079(SHMT1);LOC102446110(NAGS);LOC102446618(Tkt);LOC102447335(Tat);LOC102447955(ALDOB);LOC102448872(PFKM);LOC102449673(ARG1);LOC102449981(glul);LOC102454056(PSAT1);LOC102454686(PRPS1);LOC102454689(PAH);LOC102455894(MAT1A);LOC102456710(BCAT1);LOC102456798(PKM);LOC102460553(ASNS);LOC102462440(Cps1);LOC112546480(CPS1)	K01915+K00600+K11067+K00615+K00815+K01623+K00850+K01476+K01915+K00831+K00948+K00500+K00789+K00826+K00873+K01953+K01948+K01948	POS00014(L-Tyrosine);POS00024(L-Tryptophan);POS00047(L-Glutamine);POS00104(L-Lysine);POS04837(-);NEG00605(-)	C00082+C00078+C00064+C00047+C01005+C04896
Metabolism	Carbohydrate metabolism	Starch and sucrose metabolism	12	36	0.0211151	0.0788298	1	9	0.30159	0.482544	ko00500	LOC102443751(G6PC);LOC102443987(G6PC);LOC102447192(HK2);LOC102447842(ENPP3);LOC102449457(GYS2);LOC102450078(ENPP3);LOC102451082(GBA3);LOC102452896(MGAM);LOC102457711(GCK);LOC102463751(PGM2);LOC106731647(G6PC3);MSTRG.10282(GAA)	K01084+K01084+K00844+K01513+K00693+K01513+K05350+K12047+K12407+K15779+K01084+K12316	NEG00144(Uridine diphosphate glucose)	C00029
Metabolism	Energy metabolism	Nitrogen metabolism	8	21	0.0252624	0.087507	1	4	0.146936	0.391831	ko00910	LOC102443909(GLUL);LOC102449981(glul);LOC102453552(Ca3);LOC102456020(Ca4);LOC102462438(CA6);LOC102462440(Cps1);LOC112546480(CPS1);MSTRG.21500(--)	K01915+K01915+K01672+K18246+K01672+K01948+K01948+K01672	POS00047(L-Glutamine)	C00064
Metabolism	Amino acid metabolism	Phenylalanine metabolism	9	25	0.0264388	0.0906474	1	10	0.329103	0.496759	ko00360	LOC102445567(HPD);LOC102447335(Tat);LOC102454164(--);LOC102454689(PAH);LOC102458176(MAOB);LOC102458451(--);LOC102461812(Il4i1);LOC102463817(AOC3);LOC102464074(AOC3)	K00457+K00815+K03334+K00500+K00274+K03334+K03334+K00276+K00276	POS00014(L-Tyrosine)	C00082
Metabolism	Amino acid metabolism	Glycine, serine and threonine metabolism	12	38	0.0321981	0.108186	2	26	0.267862	0.482544	ko00260	LOC102445079(SHMT1);LOC102445649(BHMT);LOC102447520(Chdh);LOC102449032(AGXT2);LOC102451402(TDH);LOC102454056(PSAT1);LOC102454533(GLYCTK);LOC102458176(MAOB);LOC102462192(DAO);LOC102462345(GCAT);LOC102463817(AOC3);LOC102464074(AOC3)	K00600+K00544+K00108+K00827+K15789+K00831+K11529+K00274+K00273+K00639+K00276+K00276	POS00024(L-Tryptophan);POS04837(-)	C00078+C01005
Metabolism	Amino acid metabolism	Lysine biosynthesis	2	2	0.0329649	0.108337	1	7	0.243273	0.482544	ko00300	LOC102443615(AADAT);LOC102463594(AADAT)	K00825+K00825	POS00104(L-Lysine)	C00047
Metabolism	Global and overview maps	Carbon metabolism	27	105	0.0331224	0.108337	2	55	0.647707	0.703069	ko01200	LOC102444587(Acat2);LOC102445079(SHMT1);LOC102445123(FBP2);LOC102446178(ME2);LOC102446618(Tkt);LOC102447192(HK2);LOC102447955(ALDOB);LOC102448872(PFKM);LOC102449943(PGD);LOC102453303(RGN);LOC102453881(ME1);LOC102454056(PSAT1);LOC102454533(GLYCTK);LOC102454661(HAO2);LOC102454686(PRPS1);LOC102455429(FH);LOC102456798(PKM);LOC102457711(GCK);LOC102458392(TKFC);LOC102459282(IDNK);LOC102459642(CAT);LOC1…	K00626+K00600+K03841+K00027+K00615+K00844+K01623+K00850+K00033+K01053+K00029+K00831+K11529+K11517+K00948+K01679+K00873+K12407+K00863+K00851+K03781+K11517+K13937+K00140+K01948+K01948+K19269	POS04837(-);NEG00646(-)	C01005+C00894
Metabolism	Metabolism of cofactors and vitamins	Folate biosynthesis	10	30	0.0339048	0.108495	1	10	0.329103	0.496759	ko00790	LOC102446010(AKR1C3);LOC102446253(Akr1c6);LOC102446483(AKR1C3);LOC102449347(QDPR);LOC102454231(CBR1);LOC102454689(PAH);LOC102456671(PCBD1);LOC102457261(FPGS);LOC102457585(ALPL);LOC102460535(TPH1)	K04119+K04119+K04119+K00357+K00079+K00500+K01724+K01930+K01077+K00502	POS01694(-)	C19848
Metabolism	Carbohydrate metabolism	Galactose metabolism	10	31	0.0421667	0.1265	1	9	0.30159	0.482544	ko00052	LOC102443751(G6PC);LOC102443987(G6PC);LOC102447192(HK2);LOC102448872(PFKM);LOC102452896(MGAM);LOC102457711(GCK);LOC102462309(Galm);LOC102463751(PGM2);LOC106731647(G6PC3);MSTRG.10282(GAA)	K01084+K01084+K00844+K00850+K12047+K12407+K01785+K15779+K01084+K12316	NEG00144(Uridine diphosphate glucose)	C00029
Metabolism	Amino acid metabolism	Arginine biosynthesis	7	19	0.0427118	0.127001	1	12	0.381036	0.516659	ko00220	LOC102443909(GLUL);LOC102446110(NAGS);LOC102446334(NOS2);LOC102449673(ARG1);LOC102449981(glul);LOC102462440(Cps1);LOC112546480(CPS1)	K01915+K11067+K13241+K01476+K01915+K01948+K01948	POS00047(L-Glutamine)	C00064
Human Diseases	Cancer: overview	Choline metabolism in cancer	30	122	0.0449554	0.1325	2	24	0.238197	0.482544	ko05231	LOC102443708(PDGFRA);LOC102445944(SLC22A2);LOC102446851(SLC22A5);LOC102446945(PLA2G4C);LOC102449310(PLA2G4F);LOC102451624(Pla2g4c);LOC102452310(PDGFC);LOC102452592(PLPP3);LOC102453139(Pld1);LOC102453375(PLD2);LOC102454531(FOS);LOC102455008(JUN);LOC102455844(Dgkq);LOC102456389(CHKA);LOC102457516(PIK3R3);LOC102457520(RAC2);LOC102457844(SLC44A3);LOC102458122(WASL);LOC102458972(Rps6kb1);LOC102459291(…	K04363+K08199+K08202+K16342+K16342+K16342+K05450+K01080+K01115+K01115+K04379+K04448+K00901+K14156+K02649+K07860+K15282+K05747+K04688+K05748+K00889+K01116+K02649+K15377+K00922+K04364+K00901+K16342+K01080+K08202	POS00147(LysoPC(18:3(6Z,9Z,12Z)));POS00163(Citicoline)	C04230+C00307
Metabolism	Nucleotide metabolism	Pyrimidine metabolism	16	58	0.0500191	0.140631	3	25	0.0678698	0.321151	ko00240	LOC102443556(Ctps1);LOC102444485(CDA);LOC102444491(NT5E);LOC102445104(Dtymk);LOC102446197(ENTPD5);LOC102446326(Nt5c1b);LOC102446895(Upp1);LOC102447842(ENPP3);LOC102450078(ENPP3);LOC102450984(--);LOC102455639(ENTPD3);LOC102455773(NME4);LOC102457836(ENTPD4);LOC102461367(Upb1);LOC102461628(ENTPD8);LOC102462578(UCK2)	K01937+K01489+K19970+K00943+K01511+K01081+K00757+K01513+K01513+K16330+K01510+K00940+K12305+K01431+K01510+K00876	POS00025(5-Methylcytosine);POS00047(L-Glutamine);NEG00039(Orotate)	C02376+C00064+C00295
Metabolism	Amino acid metabolism	Alanine, aspartate and glutamate metabolism	13	46	0.0614311	0.163816	2	24	0.238197	0.482544	ko00250	LOC102443909(GLUL);LOC102445294(ASPA);LOC102445345(NIT2);LOC102449032(AGXT2);LOC102449981(glul);LOC102451126(asrgl1);LOC102454164(--);LOC102455857(Gfpt2);LOC102458451(--);LOC102460553(ASNS);LOC102461812(Il4i1);LOC102462440(Cps1);LOC112546480(CPS1)	K01915+K01437+K13566+K00827+K01915+K13051+K03334+K00820+K03334+K01953+K03334+K01948+K01948	POS00047(L-Glutamine);POS00066(gamma-Aminobutyric acid)	C00064+C00334
Metabolism	Amino acid metabolism	Tyrosine metabolism	12	42	0.0656932	0.170809	1	16	0.47355	0.581778	ko00350	LOC102443606(Hgd);LOC102445567(HPD);LOC102447335(Tat);LOC102451983(ADH1);LOC102452388(ADH1);LOC102452808(AOX1);LOC102454164(--);LOC102458176(MAOB);LOC102458451(--);LOC102461812(Il4i1);LOC102463817(AOC3);LOC102464074(AOC3)	K00451+K00457+K00815+K13951+K13951+K00157+K03334+K00274+K03334+K03334+K00276+K00276	POS00014(L-Tyrosine)	C00082
Metabolism	Lipid metabolism	Glycerolipid metabolism	18	71	0.0811628	0.203513	1	5	0.180289	0.450723	ko00561	LOC102443676(mogat2-b);LOC102443833(Pnpla2);LOC102448420(DGAT1);LOC102449089(mogat1);LOC102449336(dgat2);LOC102450379(Pnpla2);LOC102452592(PLPP3);LOC102453102(mogat2-a);LOC102454533(GLYCTK);LOC102455366(LIPG);LOC102455555(mboat2);LOC102455844(Dgkq);LOC102457690(MGLL);LOC102458392(TKFC);LOC102459456(Lpin1);LOC102463414(DGKD);LOC102463936(PLPP4);MSTRG.15029(--)	K14457+K16816+K11155+K14458+K11160+K16816+K01080+K14457+K11529+K22284+K13517+K00901+K01054+K00863+K15728+K00901+K18693+K01080	NEG00144(Uridine diphosphate glucose)	C00029
Metabolism	Metabolism of cofactors and vitamins	Biotin metabolism	2	3	0.086934	0.216369	1	3	0.112281	0.345479	ko00780	LOC102452909(HLCS);LOC102458076(Btd)	K01942+K01435	POS00104(L-Lysine)	C00047
Metabolism	Carbohydrate metabolism	Glyoxylate and dicarboxylate metabolism	9	32	0.111635	0.258684	1	39	0.796595	0.806678	ko00630	LOC102443909(GLUL);LOC102444587(Acat2);LOC102445079(SHMT1);LOC102449981(glul);LOC102454533(GLYCTK);LOC102454661(HAO2);LOC102459642(CAT);LOC102460650(HAO1);MSTRG.24299(PGP)	K01915+K00626+K00600+K01915+K11529+K11517+K03781+K11517+K19269	POS00047(L-Glutamine)	C00064
Metabolism	Metabolism of terpenoids and polyketides	Terpenoid backbone biosynthesis	6	19	0.114566	0.263546	1	11	0.355573	0.509433	ko00900	LOC102444519(DHDDS);LOC102444587(Acat2);LOC102446822(Rce1);LOC102452243(PCYOX1);LOC102457955(GGPS1);LOC102460117(Mvk)	K11778+K00626+K08658+K05906+K00804+K00869	NEG04352(-)	C11811
Metabolism	Amino acid metabolism	Phenylalanine, tyrosine and tryptophan biosynthesis	5	15	0.120021	0.27248	2	10	0.0539719	0.321151	ko00400	LOC102447335(Tat);LOC102454164(--);LOC102454689(PAH);LOC102458451(--);LOC102461812(Il4i1)	K00815+K03334+K00500+K03334+K03334	POS00014(L-Tyrosine);POS00024(L-Tryptophan)	C00082+C00078
Organismal Systems	Endocrine system	Estrogen signaling pathway	29	129	0.122914	0.277174	1	2	0.0762735	0.321151	ko04915	LOC102446107(CREB3L1);LOC102446716(CREB3L2);LOC102448834(ADCY6);LOC102448969(ADCY8);LOC102449833(ITPR3);LOC102451674(PRKCD);LOC102452284(Krt23);LOC102452618(GNAI1);LOC102453115(KRT19);LOC102453638(HSP90B1);LOC102454531(FOS);LOC102454869(HSPA8);LOC102455008(JUN);LOC102455767(PLCB4);LOC102456168(Gper1);LOC102456412(NCOA2);LOC102456765(ESR1);LOC102457516(PIK3R3);LOC102458351(Ncoa1);LOC102459569(Gnas…	K09048+K09048+K08046+K08048+K04960+K06068+K07604+K04630+K07604+K09487+K04379+K03283+K04448+K05858+K04246+K11255+K08550+K02649+K09101+K04632+K02649+K00922+K04958+K17447+K04364+K05704+K01398+K01403+K03283	POS00066(gamma-Aminobutyric acid)	C00334
Metabolism	Amino acid metabolism	Histidine metabolism	7	25	0.15367	0.328873	1	15	0.451754	0.581778	ko00340	LOC102445294(ASPA);LOC102445418(Cndp1);LOC102449429(Hnmt);LOC102454208(Hal);LOC102454612(AMDHD1);LOC102458176(MAOB);LOC102461183(Uroc1)	K01437+K08660+K00546+K01745+K01468+K00274+K01712	NEG00605(-)	C04896
Organismal Systems	Nervous system	Glutamatergic synapse	25	116	0.200294	0.395875	1	2	0.0762735	0.321151	ko04724	LOC102443909(GLUL);LOC102446945(PLA2G4C);LOC102447276(CACNA1D);LOC102448834(ADCY6);LOC102448969(ADCY8);LOC102449310(PLA2G4F);LOC102449833(ITPR3);LOC102449936(GNG12);LOC102449981(glul);LOC102451624(Pla2g4c);LOC102452618(GNAI1);LOC102453139(Pld1);LOC102453375(PLD2);LOC102454375(GRK3);LOC102455767(PLCB4);LOC102456648(SLC1A3);LOC102457798(PPP3CA);LOC102459569(Gnas);LOC102460589(GRM8);LOC102461481(SLC…	K01915+K16342+K04851+K08046+K08048+K16342+K04960+K04347+K01915+K16342+K04630+K01115+K01115+K00910+K05858+K05617+K04348+K04632+K04608+K05613+K14990+K15010+K04958+K07826+K16342	POS00047(L-Glutamine)	C00064
Metabolism	Biosynthesis of other secondary metabolites	Neomycin, kanamycin and gentamicin biosynthesis	2	5	0.225521	0.435489	1	6	0.212387	0.482544	ko00524	LOC102447192(HK2);LOC102457711(GCK)	K00844+K12407	NEG00144(Uridine diphosphate glucose)	C00029
Metabolism	Metabolism of cofactors and vitamins	Ubiquinone and other terpenoid-quinone biosynthesis	3	10	0.267432	0.493721	1	5	0.180289	0.450723	ko00130	LOC102445567(HPD);LOC102447335(Tat);LOC102455458(Vkorc1l1)	K00457+K00815+K05357	POS00014(L-Tyrosine)	C00082
Metabolism	Global and overview maps	2-Oxocarboxylic acid metabolism	4	15	0.283894	0.512841	3	24	0.0612871	0.321151	ko01210	LOC102443615(AADAT);LOC102446110(NAGS);LOC102456710(BCAT1);LOC102463594(AADAT)	K00825+K11067+K00826+K00825	POS00014(L-Tyrosine);POS00024(L-Tryptophan);POS00104(L-Lysine)	C00082+C00078+C00047
Organismal Systems	Endocrine system	Melanogenesis	19	94	0.341682	0.601074	1	1	0.038864	0.321151	ko04916	LOC102446107(CREB3L1);LOC102446716(CREB3L2);LOC102448187(Dvl1);LOC102448834(ADCY6);LOC102448969(ADCY8);LOC102449222(WNT5A);LOC102449550(EDNRB);LOC102450128(wnt4);LOC102452618(GNAI1);LOC102452951(WNT9A);LOC102455767(PLCB4);LOC102455801(WNT4);LOC102456024(Fzd3);LOC102456229(TCF7L1);LOC102456265(DVL3);LOC102457388(FZD7);LOC102459569(Gnas);LOC102460801(EDNRB);LOC102462233(WNT5B)	K09048+K09048+K02353+K08046+K08048+K00444+K04198+K00408+K04630+K01064+K05858+K00408+K02329+K04490+K02353+K02432+K04632+K04198+K00444	POS00014(L-Tyrosine)	C00082
Metabolism	Lipid metabolism	Glycerophospholipid metabolism	25	127	0.361691	0.629679	2	32	0.356603	0.509433	ko00564	LOC102443441(Etnk2);LOC102443808(PLA2G6);LOC102444300(PISD);LOC102446196(PLA2G15);LOC102446282(PGS1);LOC102446945(PLA2G4C);LOC102447532(Pla2g2d);LOC102449310(PLA2G4F);LOC102451624(Pla2g4c);LOC102452438(GPD1L);LOC102452592(PLPP3);LOC102453139(Pld1);LOC102453375(PLD2);LOC102454341(Crls1);LOC102455555(mboat2);LOC102455844(Dgkq);LOC102456389(CHKA);LOC102456685(gpd1);LOC102459456(Lpin1);LOC102459717(P…	K00894+K16343+K01613+K06129+K00995+K16342+K01047+K16342+K16342+K00006+K01080+K01115+K01115+K08744+K13517+K00901+K14156+K00006+K15728+K16817+K13515+K00901+K18693+K16342+K01080	POS00147(LysoPC(18:3(6Z,9Z,12Z)));POS00163(Citicoline)	C04230+C00307
Metabolism	Carbohydrate metabolism	Butanoate metabolism	5	22	0.369472	0.634811	1	16	0.47355	0.581778	ko00650	LOC102444587(Acat2);LOC102445731(ACSM3);LOC102445968(Acsm3);LOC102446448(Acsm3);LOC102450712(ACSM3)	K00626+K01896+K01896+K01896+K01896	POS00066(gamma-Aminobutyric acid)	C00334
Organismal Systems	Digestive system	Vitamin digestion and absorption	5	22	0.369472	0.634811	2	17	0.13817	0.391831	ko04977	LOC102444644(SCARB1);LOC102453261(SLC23A1);LOC102458076(Btd);LOC102460815(SLC19A3);LOC102463104(APOB)	K13885+K14611+K01435+K14610+K14462	POS00064(Nicotinamide);POS00157(Vitamin A)	C00153+C00473
Metabolism	Metabolism of cofactors and vitamins	Vitamin B6 metabolism	2	7	0.372196	0.634811	1	8	0.272994	0.482544	ko00750	LOC102452808(AOX1);LOC102454056(PSAT1)	K00157+K00831	POS00047(L-Glutamine)	C00064
Metabolism	Amino acid metabolism	Cysteine and methionine metabolism	12	59	0.382562	0.645934	1	28	0.678066	0.72327	ko00270	LOC102445270(Tst);LOC102445649(BHMT);LOC102447335(Tat);LOC102449032(AGXT2);LOC102451220(ENOPH1);LOC102451768(DNMT3B);LOC102454056(PSAT1);LOC102454164(--);LOC102455894(MAT1A);LOC102456710(BCAT1);LOC102458451(--);LOC102461812(Il4i1)	K01011+K00544+K00815+K00827+K09880+K17399+K00831+K03334+K00789+K00826+K03334+K03334	POS04837(-)	C01005
Genetic Information Processing	Translation	Aminoacyl-tRNA biosynthesis	10	49	0.397311	0.667482	5	22	0.000998177	0.0798542	ko00970	LOC102446939(IARS1);LOC102447253(KARS1);LOC102448393(TARS1);LOC102449923(GARS1);LOC102450543(NARS1);LOC102451152(FARSB);LOC102452748(WARS1);LOC102453237(MARS2);LOC102456299(LARS1);LOC102462869(Cars1)	K01870+K04567+K01868+K01880+K01893+K01890+K01867+K01874+K01869+K01883	POS00014(L-Tyrosine);POS00024(L-Tryptophan);POS00047(L-Glutamine);POS00104(L-Lysine);POS04837(-)	C00082+C00078+C00064+C00047+C01005
Human Diseases	Substance dependence	Cocaine addiction	9	44	0.405503	0.668597	1	2	0.0762735	0.321151	ko05030	LOC102446107(CREB3L1);LOC102446716(CREB3L2);LOC102452618(GNAI1);LOC102455008(JUN);LOC102457132(NFKB1);LOC102457804(Rela);LOC102458176(MAOB);LOC102459569(Gnas);MSTRG.7453(--)	K09048+K09048+K04630+K04448+K02580+K04735+K00274+K04632+K15494	POS00014(L-Tyrosine)	C00082
Organismal Systems	Nervous system	Serotonergic synapse	24	125	0.416902	0.668597	1	3	0.112281	0.345479	ko04726	LOC102446945(PLA2G4C);LOC102447276(CACNA1D);LOC102449310(PLA2G4F);LOC102449833(ITPR3);LOC102449936(GNG12);LOC102451624(Pla2g4c);LOC102452618(GNAI1);LOC102455767(PLCB4);LOC102456040(PTGS1);LOC102457583(CYP2C3);LOC102458176(MAOB);LOC102459102(PTGS2);LOC102459569(Gnas);LOC102460535(TPH1);LOC102460777(CYP2J2);LOC102461792(SLC6A4);LOC102462244(ALOX5);LOC102462423(CYP2D15);LOC102462538(Itpr1);LOC102462…	K16342+K04851+K16342+K04960+K04347+K16342+K04630+K05858+K00509+K07413+K00274+K11987+K04632+K00502+K07418+K05037+K00461+K07414+K04958+K04157+K04163+K21278+K07826+K16342	POS00024(L-Tryptophan)	C00078
Metabolism	Carbohydrate metabolism	Pentose and glucuronate interconversions	4	18	0.418418	0.668597	1	9	0.30159	0.482544	ko00040	LOC102443979(UGT1A1);LOC102444872(KL);LOC102447748(XYLB);LOC102461329(SORD)	K00699+K14756+K00854+K00008	NEG00144(Uridine diphosphate glucose)	C00029
Metabolism	Nucleotide metabolism	Purine metabolism	26	136	0.420033	0.668597	2	41	0.482555	0.581778	ko00230	LOC102444148(GUCY2C);LOC102444491(NT5E);LOC102445641(PDE8A);LOC102446197(ENTPD5);LOC102446326(Nt5c1b);LOC102447842(ENPP3);LOC102448180(AK6);LOC102448475(PRUNE1);LOC102448834(ADCY6);LOC102448969(ADCY8);LOC102450078(ENPP3);LOC102451931(allc);LOC102454275(Gda);LOC102454686(PRPS1);LOC102454862(AK3);LOC102455639(ENTPD3);LOC102455773(NME4);LOC102456429(PDE6C);LOC102456798(PKM);LOC102457836(ENTPD4);LOC1…	K12320+K19970+K18437+K01511+K01081+K01513+K18532+K01514+K08046+K08048+K01513+K01477+K01487+K00948+K00944+K01510+K00940+K13757+K00873+K12305+K13293+K19021+K01510+K13761+K15779+K01466	POS00047(L-Glutamine);NEG00112(Adenosine diphosphate ribose)	C00064+C00301
Metabolism	Amino acid metabolism	Arginine and proline metabolism	10	50	0.423843	0.668597	1	17	0.494511	0.581778	ko00330	LOC102443690(PRODH);LOC102445418(Cndp1);LOC102446334(NOS2);LOC102449673(ARG1);LOC102455699(ODC1);LOC102457144(CKB);LOC102458176(MAOB);LOC102461535(azin2);LOC102462192(DAO);LOC102462476(L3HYPDH)	K00318+K08660+K13241+K01476+K01581+K00933+K00274+K01583+K00273+K18384	POS00066(gamma-Aminobutyric acid)	C00334
Environmental Information Processing	Signaling molecules and interaction	Neuroactive ligand-receptor interaction	70	378	0.448614	0.687518	1	22	0.587839	0.653154	ko04080	LOC102443940(P2RX4);LOC102445161(LPAR6);LOC102445535(P2RY10);LOC102445780(LPAR4);LOC102445948(P2RY1);LOC102446030(GHR);LOC102446259(P2RX1);LOC102446430(Ptgdrl);LOC102446555(CYSLTR1);LOC102446996(FSHR);LOC102447745(TSPO);LOC102447996(C3ar1);LOC102448112(P2RY3);LOC102448160(RXFP3);LOC102449550(EDNRB);LOC102449674(SSTR2);LOC102450296(P2RY10);LOC102450564(BDMD1);LOC102450627(VIPR1);LOC102450790(BDMD1…	K05218+K04273+K04274+K04275+K04270+K05080+K05215+K04332+K04322+K04247+K05770+K04009+K04272+K08397+K04198+K04218+K04274+K01319+K04589+K01319+K04230+K04296+K04277+K03898+K04203+K03898+K01319+K04139+K04306+K01319+K04197+K04323+K04293+K04282+K08386+K04577+K08375+K04581+K04208+K04258+K04262+K04211+K04129+K04582+K04279+K04589+K04608+K04273+K04198+K04288+K04266+K04590+K04275+K04157+K04217+K01352+K05184+…	POS00066(gamma-Aminobutyric acid)	C00334
Organismal Systems	Excretory system	Proximal tubule bicarbonate reclamation	4	21	0.546272	0.778514	1	8	0.272994	0.482544	ko04964	LOC102456020(Ca4);LOC102461696(SLC4A4);LOC102462679(PCK1);LOC106731579(Pck2)	K18246+K13575+K01596+K01596	POS00047(L-Glutamine)	C00064
Metabolism	Metabolism of other amino acids	Selenocompound metabolism	3	16	0.576644	0.803951	2	15	0.111824	0.345479	ko00450	LOC102449421(TXNRD1);LOC102453237(MARS2);LOC102455957(TXNRD3)	K22182+K01874+K22182	NEG00932(-);NEG01314(-)	C05688+C05688
Human Diseases	Infectious disease: parasitic	African trypanosomiasis	16	94	0.655098	0.870873	1	2	0.0762735	0.321151	ko05143	LOC102444608(IFNG);LOC102444833(LAMA4);LOC102448244(Il1b);LOC102448868(SELE);LOC102449025(IL12B);LOC102449532(TNF);LOC102450313(IL6);LOC102453712(IDO2);LOC102453719(IL10);LOC102454060(HBAA);LOC102454442(KNG1);LOC102454693(KNG1);LOC102455767(PLCB4);LOC102463316(FAS);LOC102463382(VCAM1);LOC102463679(--)	K04687+K06241+K04519+K06494+K05425+K03156+K05405+K00463+K05443+K13822+K03898+K03898+K05858+K04390+K06527+K05482	POS00024(L-Tryptophan)	C00078
Metabolism	Carbohydrate metabolism	Amino sugar and nucleotide sugar metabolism	8	48	0.664268	0.870873	2	25	0.253008	0.482544	ko00520	LOC102447192(HK2);LOC102451266(PMM2);LOC102455857(Gfpt2);LOC102457711(GCK);LOC102461554(HEXB);LOC102461704(GMDS);LOC102463751(PGM2);MSTRG.3871(Fcsk)	K00844+K17497+K00820+K12407+K12373+K01711+K15779+K05305	NEG00144(Uridine diphosphate glucose);NEG00878(-)	C00029+C04297
Organismal Systems	Nervous system	Synaptic vesicle cycle	13	80	0.715884	0.916914	1	9	0.30159	0.482544	ko04721	LOC102444813(NSF);LOC102449250(ATP6V0D2);LOC102452276(ATP6V1E1);LOC102454936(ATP6V1D);LOC102456358(Atp6v1c2);LOC102456648(SLC1A3);LOC102458115(TCIRG1);LOC102459437(Slc6a14);LOC102460911(Dnm1);LOC102461481(SLC1A2);LOC102461792(SLC6A4);LOC102462546(Unc13b);LOC102463239(SLC6A7)	K06027+K02146+K02150+K02149+K02148+K05617+K02154+K05038+K01528+K05613+K05037+K15293+K05038	POS00066(gamma-Aminobutyric acid)	C00334
Organismal Systems	Nervous system	GABAergic synapse	13	80	0.715884	0.916914	2	6	0.0198038	0.316861	ko04727	LOC102443909(GLUL);LOC102444813(NSF);LOC102447276(CACNA1D);LOC102448834(ADCY6);LOC102448969(ADCY8);LOC102449936(GNG12);LOC102449981(glul);LOC102452618(GNAI1);LOC102462191(SLC38A1);LOC102462669(SRC);LOC102462900(GABRD);LOC102463716(GNG2);MSTRG.21235(Slc38a3)	K01915+K06027+K04851+K08046+K08048+K04347+K01915+K04630+K14990+K05704+K05184+K07826+K14992	POS00047(L-Glutamine);POS00066(gamma-Aminobutyric acid)	C00064+C00334
Metabolism	Metabolism of other amino acids	beta-Alanine metabolism	5	33	0.741309	0.929403	2	15	0.111824	0.345479	ko00410	LOC102445418(Cndp1);LOC102461367(Upb1);LOC102461876(Aldh6a1);LOC102463817(AOC3);LOC102464074(AOC3)	K08660+K01431+K00140+K00276+K00276	POS00066(gamma-Aminobutyric acid);NEG00646(-)	C00334+C00894
Metabolism	Carbohydrate metabolism	Propanoate metabolism	5	33	0.741309	0.929403	1	15	0.451754	0.581778	ko00640	LOC102443487(DBT);LOC102444587(Acat2);LOC102461239(ACACB);LOC102461876(Aldh6a1);MSTRG.17014(ACACB)	K09699+K00626+K01946+K00140+K01946	NEG00646(-)	C00894
Organismal Systems	Digestive system	Mineral absorption	8	52	0.752096	0.933893	2	10	0.0539719	0.321151	ko04978	LOC102446230(Hmox2);LOC102448489(ATP2B2);LOC102450544(VDR);LOC102452842(Slc11a2);LOC102461164(Slc5a1);LOC102462727(HMOX1);LOC102463053(SLC26A9);LOC102463939(SLC8A1)	K21418+K05850+K08539+K21398+K14158+K00510+K14706+K05849	POS00024(L-Tryptophan);POS00047(L-Glutamine)	C00078+C00064
Metabolism	Carbohydrate metabolism	Ascorbate and aldarate metabolism	2	15	0.786094	0.960464	1	17	0.494511	0.581778	ko00053	LOC102443979(UGT1A1);LOC102453303(RGN)	K00699+K01053	NEG00144(Uridine diphosphate glucose)	C00029
Human Diseases	Substance dependence	Morphine addiction	14	92	0.806729	0.97504	1	3	0.112281	0.345479	ko05032	LOC102445641(PDE8A);LOC102448834(ADCY6);LOC102448969(ADCY8);LOC102449936(GNG12);LOC102451200(GRK4);LOC102452618(GNAI1);LOC102454375(GRK3);LOC102455075(ARRB1);LOC102457882(PDE4B);LOC102459569(Gnas);LOC102460103(PDE3A);LOC102461436(GRK5);LOC102462900(GABRD);LOC102463716(GNG2)	K18437+K08046+K08048+K04347+K08291+K04630+K00910+K04439+K13293+K04632+K19021+K08291+K05184+K07826	POS00066(gamma-Aminobutyric acid)	C00334
Human Diseases	Substance dependence	Amphetamine addiction	9	67	0.881593	1	1	2	0.0762735	0.321151	ko05031	LOC102446107(CREB3L1);LOC102446716(CREB3L2);LOC102447276(CACNA1D);LOC102454531(FOS);LOC102455008(JUN);LOC102457798(PPP3CA);LOC102458176(MAOB);LOC102459569(Gnas);MSTRG.7453(--)	K09048+K09048+K04851+K04379+K04448+K04348+K00274+K04632+K15494	POS00014(L-Tyrosine)	C00082
Metabolism	Amino acid metabolism	Lysine degradation	8	62	0.897592	1	1	21	0.57061	0.652126	ko00310	LOC102443615(AADAT);LOC102444587(Acat2);LOC102444784(Bbox1);LOC102445695(PLOD2);LOC102450225(EHMT1);LOC102453330(Ezh2);LOC102461265(SMYD2);LOC102463594(AADAT)	K00825+K00626+K00471+K13645+K11420+K11430+K11426+K00825	POS00104(L-Lysine)	C00047
Metabolism	Metabolism of cofactors and vitamins	Thiamine metabolism	1	14	0.939691	1	1	7	0.243273	0.482544	ko00730	LOC102457585(ALPL)	K01077	POS00014(L-Tyrosine)	C00082
Organismal Systems	Nervous system	Dopaminergic synapse	18	134	0.943258	1	1	1	0.038864	0.321151	ko04728	LOC102446107(CREB3L1);LOC102446716(CREB3L2);LOC102447276(CACNA1D);LOC102449014(PPP2R2A);LOC102449572(PPP2R2D);LOC102449833(ITPR3);LOC102449936(GNG12);LOC102452618(GNAI1);LOC102454531(FOS);LOC102455075(ARRB1);LOC102455767(PLCB4);LOC102457798(PPP3CA);LOC102458176(MAOB);LOC102459569(Gnas);LOC102462429(Mapk11);LOC102462538(Itpr1);LOC102463716(GNG2);MSTRG.7453(--)	K09048+K09048+K04851+K04354+K04354+K04960+K04347+K04630+K04379+K04439+K05858+K04348+K00274+K04632+K04441+K04958+K07826+K15494	POS00014(L-Tyrosine)	C00082
Organismal Systems	Digestive system	Protein digestion and absorption	10	92	0.980531	1	4	16	0.00238382	0.0953529	ko04974	LOC102444659(SLC36A1);LOC102447731(COL5A2);LOC102448174(Col13a1);LOC102453877(KCNQ1);LOC102455790(SLC1A5);LOC102456017(CPA3);LOC102459080(COL9A3);LOC102460506(CPA1);LOC102463939(SLC8A1);LOC106731762(Col4a4)	K14209+K19721+K16617+K04926+K05616+K08780+K08131+K08779+K05849+K06237	POS00014(L-Tyrosine);POS00024(L-Tryptophan);POS00047(L-Glutamine);POS00104(L-Lysine)	C00082+C00078+C00064+C00047
Organismal Systems	Nervous system	Retrograde endocannabinoid signaling	15	127	0.980977	1	1	14	0.429092	0.572123	ko04723	LOC102447276(CACNA1D);LOC102448834(ADCY6);LOC102448969(ADCY8);LOC102449833(ITPR3);LOC102449936(GNG12);LOC102452618(GNAI1);LOC102452924(Abhd6);LOC102453854(CNR1);LOC102455767(PLCB4);LOC102457690(MGLL);LOC102459102(PTGS2);LOC102462429(Mapk11);LOC102462538(Itpr1);LOC102462900(GABRD);LOC102463716(GNG2)	K04851+K08046+K08048+K04960+K04347+K04630+K13700+K04277+K05858+K01054+K11987+K04441+K04958+K05184+K07826	POS00066(gamma-Aminobutyric acid)	C00334
Human Diseases	Substance dependence	Alcoholism	14	141	0.997817	1	1	3	0.112281	0.345479	ko05034	LOC102446107(CREB3L1);LOC102446490(His3.3A);LOC102446716(CREB3L2);LOC102449936(GNG12);LOC102452618(GNAI1);LOC102458176(MAOB);LOC102459569(Gnas);LOC102461606(ADORA2A);LOC102462610(Shc2);LOC102462627(H2AFZ);LOC102462646(GRAP);LOC102463477(hdac10);LOC102463716(GNG2);MSTRG.7453(--)	K09048+K11253+K09048+K04347+K04630+K00274+K04632+K04266+K17447+K11251+K04364+K18671+K07826+K15494	POS00014(L-Tyrosine)	C00082
Organismal Systems	Sensory system	Taste transduction	4	67	0.999077	1	1	18	0.514669	0.596717	ko04742	LOC102445948(P2RY1);LOC102448834(ADCY6);LOC102448969(ADCY8);LOC102449833(ITPR3)	K04270+K08046+K08048+K04960	POS00066(gamma-Aminobutyric acid)	C00334
Human Diseases	Substance dependence	Nicotine addiction	1	41	0.999736	1	1	4	0.146936	0.391831	ko05033	LOC102462900(GABRD)	K05184	POS00066(gamma-Aminobutyric acid)	C00334
Human Diseases	Neurodegenerative disease	Parkinson disease	5	125	1	1	1	12	0.381036	0.516659	ko05012	LOC102447058(VDAC1);LOC102452618(GNAI1);LOC102455941(CYC);LOC102461606(ADORA2A);LOC102463677(UBE2L3)	K05862+K04630+K08738+K04266+K04552	POS00014(L-Tyrosine)	C00082

## Sheet: CG-vs-IG96.path
KEGG_A_class	KEGG_B_class	Pathway	Gene_CG-vs-IG96 (238)	Gene_All (8353)	Gene_Pvalue	Gene_Qvalue	Metabolite_CG-vs-IG96 (32)	Metabolite_All (669)	Metabolite_Pvalue	Metabolite_Qvalue	Pathway ID	Genes	K_IDs	Metabolites	C_IDs
Metabolism	Amino acid metabolism	Tyrosine metabolism	6	42	0.00111513	0.0327106	2	16	0.17537	0.430275	ko00350	LOC102443606(Hgd);LOC102445567(HPD);LOC102454164(--);LOC102458451(--);LOC102459109(Comt);LOC102461812(Il4i1)	K00451+K00457+K03334+K03334+K00545+K03334	POS04552(-);NEG00012(Maleic acid)	C02515+C01384
Metabolism	Nucleotide metabolism	Pyrimidine metabolism	6	58	0.00589619	0.0739954	2	25	0.338577	0.544379	ko00240	LOC102444422(DCK);LOC102444491(NT5E);LOC102447134(CMPK2);LOC102447158(TYMS);LOC102452484(RRM2);LOC102462578(UCK2)	K00893+K19970+K13809+K00560+K10808+K00876	POS00290(5-Thymidylic acid);NEG00079(Uridine 5'-diphosphate)	C00364+C00015
Organismal Systems	Endocrine system	Thyroid hormone synthesis	6	61	0.00753804	0.0829185	3	12	0.0163134	0.326856	ko04918	LOC102449192(ADCY7);LOC102452553(PDIA4);LOC102453638(HSP90B1);LOC102457949(SLC26A4);LOC102461092(Plcb2);LOC102463486(GPX7)	K08047+K09582+K09487+K14702+K05858+K00432	POS00060(Glutathione);POS04552(-);NEG00104(Oxidized glutathione)	C00051+C02515+C00127
Metabolism	Amino acid metabolism	Alanine, aspartate and glutamate metabolism	5	46	0.00952917	0.0898465	2	24	0.320427	0.534318	ko00250	LOC102445294(ASPA);LOC102454164(--);LOC102458451(--);LOC102461812(Il4i1);MSTRG.16525(asrgl1)	K01437+K03334+K03334+K03334+K13051	NEG00011(L-Glutamic acid);NEG00017(Citric acid)	C00025+C00158
Metabolism	Amino acid metabolism	Arginine and proline metabolism	4	50	0.0533505	0.251509	1	17	0.569855	0.6627	ko00330	LOC102443690(PRODH);LOC102445657(CNDP1);LOC102446334(NOS2);LOC102461192(SAT2)	K00318+K05604+K13241+K00657	NEG00011(L-Glutamic acid)	C00025
Environmental Information Processing	Signal transduction	FoxO signaling pathway	7	131	0.0801465	0.325518	1	5	0.217942	0.477315	ko04068	LOC102446825(PLK1);LOC102448879(CCNB1);LOC102454875(CCNB2);LOC102456195(S1pr4);LOC102457516(PIK3R3);LOC102460773(GADD45B);LOC102462081(Prkag2)	K06631+K05868+K21770+K04293+K02649+K04402+K07200	NEG00011(L-Glutamic acid)	C00025
Metabolism	Lipid metabolism	Glycerophospholipid metabolism	6	127	0.154149	0.508691	2	32	0.460706	0.599649	ko00564	LOC102443697(GPAT3);LOC102446445(MBOAT1);LOC102446945(PLA2G4C);LOC102447532(Pla2g2d);LOC102456389(CHKA);LOC102459696(LPIN2)	K13506+K13517+K16342+K01047+K14156+K15728	POS00147(LysoPC(18:3(6Z,9Z,12Z)));NEG01139(-)	C04230+C00513
Metabolism	Amino acid metabolism	Histidine metabolism	2	25	0.158433	0.515781	1	15	0.52442	0.623223	ko00340	LOC102445294(ASPA);LOC102445657(CNDP1)	K01437+K05604	NEG00011(L-Glutamic acid)	C00025
Metabolism	Lipid metabolism	Linoleic acid metabolism	3	50	0.169973	0.515781	1	12	0.447437	0.599649	ko00591	LOC102446945(PLA2G4C);LOC102447532(Pla2g2d);LOC102451199(CYP2J2)	K16342+K01047+K07418	NEG00116(Linoleic acid)	C01595
Organismal Systems	Nervous system	Glutamatergic synapse	5	116	0.235553	0.599626	1	2	0.0934454	0.383126	ko04724	LOC102446945(PLA2G4C);LOC102449192(ADCY7);LOC102454375(GRK3);LOC102456648(SLC1A3);LOC102461092(Plcb2)	K16342+K08047+K00910+K05617+K05858	NEG00011(L-Glutamic acid)	C00025
Metabolism	Amino acid metabolism	Cysteine and methionine metabolism	3	59	0.236216	0.599626	2	28	0.392168	0.584688	ko00270	LOC102454164(--);LOC102458451(--);LOC102461812(Il4i1)	K03334+K03334+K03334	POS00011(O-Acetyl-L-serine);POS00060(Glutathione)	C00979+C00051
Organismal Systems	Digestive system	Protein digestion and absorption	4	92	0.266925	0.625323	2	16	0.17537	0.430275	ko04974	LOC102443820(Mme);LOC102449008(COL15A1);LOC102457305(PGA);LOC102457972(KCNE3)	K01389+K08135+K06002+K04897	POS00324(Piperidine);NEG00011(L-Glutamic acid)	C01746+C00025
Human Diseases	Cancer: overview	Choline metabolism in cancer	5	122	0.267824	0.625323	1	24	0.698077	0.733875	ko05231	LOC102445944(SLC22A2);LOC102446945(PLA2G4C);LOC102456389(CHKA);LOC102457516(PIK3R3);LOC102457520(RAC2)	K08199+K16342+K14156+K02649+K07860	POS00147(LysoPC(18:3(6Z,9Z,12Z)))	C04230
Cellular Processes	Cellular community - eukaryotes	Gap junction	4	93	0.273271	0.625323	1	1	0.0478326	0.326856	ko04540	LOC102448219(CDK1);LOC102449192(ADCY7);LOC102455221(TUBB6);LOC102461092(Plcb2)	K02087+K08047+K07375+K05858	NEG00011(L-Glutamic acid)	C00025
Metabolism	Lipid metabolism	Biosynthesis of unsaturated fatty acids	2	36	0.273819	0.625323	3	8	0.00473754	0.264846	ko01040	LOC102460236(FADS2);LOC102460779(FADS1)	K10226+K10224	NEG00076(Docosahexaenoic acid);NEG00106(Eicosapentaenoic acid);NEG00116(Linoleic acid)	C06429+C06428+C01595
Environmental Information Processing	Signal transduction	Sphingolipid signaling pathway	5	124	0.278798	0.62564	1	15	0.52442	0.623223	ko04071	LOC102456195(S1pr4);LOC102457516(PIK3R3);LOC102457520(RAC2);LOC102460189(ASAH2);LOC102461092(Plcb2)	K04293+K02649+K07860+K12349+K05858	POS00002(Adenosine)	C00212
Organismal Systems	Endocrine system	Regulation of lipolysis in adipocytes	3	69	0.313896	0.667938	1	1	0.0478326	0.326856	ko04923	LOC102449192(ADCY7);LOC102450251(PTGER3);LOC102457516(PIK3R3)	K08047+K04260+K02649	POS00002(Adenosine)	C00212
Organismal Systems	Circulatory system	Vascular smooth muscle contraction	5	138	0.357509	0.718395	1	1	0.0478326	0.326856	ko04270	LOC102446945(PLA2G4C);LOC102447532(Pla2g2d);LOC102449192(ADCY7);LOC102451674(PRKCD);LOC102461092(Plcb2)	K16342+K01047+K08047+K06068+K05858	POS00002(Adenosine)	C00212
Metabolism	Metabolism of other amino acids	Glutathione metabolism	2	44	0.358199	0.718395	3	15	0.030577	0.326856	ko00480	LOC102452484(RRM2);LOC102463486(GPX7)	K10808+K00432	POS00060(Glutathione);NEG00011(L-Glutamic acid);NEG00104(Oxidized glutathione)	C00051+C00025+C00127
Metabolism	Metabolism of cofactors and vitamins	Nicotinate and nicotinamide metabolism	2	44	0.358199	0.718395	2	11	0.0931227	0.383126	ko00760	LOC102444491(NT5E);LOC102459170(SIRT4)	K19970+K11414	POS00064(Nicotinamide);NEG00012(Maleic acid)	C00153+C01384
Environmental Information Processing	Membrane transport	ABC transporters	2	48	0.399139	0.769144	3	41	0.311633	0.534318	ko02010	LOC102459778(ABCD2);LOC102462202(ABCA5)	K05676+K05648	POS00002(Adenosine);POS00060(Glutathione);NEG00011(L-Glutamic acid)	C00212+C00051+C00025
Metabolism	Amino acid metabolism	Arginine biosynthesis	1	19	0.42295	0.783267	1	12	0.447437	0.599649	ko00220	LOC102446334(NOS2)	K13241	NEG00011(L-Glutamic acid)	C00025
Environmental Information Processing	Signal transduction	cAMP signaling pathway	7	219	0.43317	0.783267	1	6	0.255632	0.49909	ko04024	LOC102446695(TIAM1);LOC102449192(ADCY7);LOC102450251(PTGER3);LOC102457516(PIK3R3);LOC102457520(RAC2);LOC102460077(CHRM1);LOC102462291(VAV1)	K05731+K08047+K04260+K02649+K07860+K04129+K05730	POS00002(Adenosine)	C00212
Organismal Systems	Digestive system	Vitamin digestion and absorption	1	22	0.470995	0.812535	2	17	0.193045	0.452277	ko04977	LOC102448084(APOA1)	K08757	POS00064(Nicotinamide);POS00157(Vitamin A)	C00153+C00473
Human Diseases	Substance dependence	Morphine addiction	3	92	0.489988	0.817716	1	3	0.136938	0.430275	ko05032	LOC102449192(ADCY7);LOC102451200(GRK4);LOC102454375(GRK3)	K08047+K08291+K00910	POS00002(Adenosine)	C00212
Environmental Information Processing	Signaling molecules and interaction	Neuroactive ligand-receptor interaction	11	378	0.515896	0.84072	3	22	0.0823968	0.383126	ko04080	LOC102445948(P2RY1);LOC102450251(PTGER3);LOC102450564(BDMD1);LOC102450790(BDMD1);LOC102455738(BDMD1);LOC102456195(S1pr4);LOC102456588(P2RY8);LOC102460077(CHRM1);LOC102460300(PTAFR);MSTRG.15043(C3);MSTRG.15046(C3)	K04270+K04260+K01319+K01319+K01319+K04293+K08386+K04129+K04279+K03990+K03990	POS00002(Adenosine);NEG00011(L-Glutamic acid);NEG00079(Uridine 5'-diphosphate)	C00212+C00025+C00015
Metabolism	Nucleotide metabolism	Purine metabolism	4	136	0.545707	0.867167	2	41	0.598047	0.6627	ko00230	LOC102444422(DCK);LOC102444491(NT5E);LOC102449192(ADCY7);LOC102452484(RRM2)	K00893+K19970+K08047+K10808	POS00002(Adenosine);NEG00112(Adenosine diphosphate ribose)	C00212+C00301
Organismal Systems	Sensory system	Taste transduction	2	67	0.573544	0.875626	2	18	0.210961	0.477315	ko04742	LOC102445948(P2RY1);LOC102452035(Pkd2l1)	K04270+K04990	NEG00011(L-Glutamic acid);NEG00017(Citric acid)	C00025+C00158
Metabolism	Metabolism of cofactors and vitamins	Folate biosynthesis	1	30	0.580515	0.875626	1	10	0.389548	0.584688	ko00790	LOC102446010(AKR1C3)	K04119	POS01694(-)	C19848
Metabolism	Global and overview maps	Metabolic pathways	42	1503	0.58326	0.875626	27	471	0.0520424	0.328267	ko01100	LOC102443606(Hgd);LOC102443690(PRODH);LOC102443697(GPAT3);LOC102444422(DCK);LOC102444491(NT5E);LOC102445294(ASPA);LOC102445567(HPD);LOC102445657(CNDP1);LOC102446010(AKR1C3);LOC102446334(NOS2);LOC102446445(MBOAT1);LOC102446945(PLA2G4C);LOC102447134(CMPK2);LOC102447158(TYMS);LOC102447532(Pla2g2d);LOC102449192(ADCY7);LOC102450027(ACOX2);LOC102450356(CHIT1);LOC102450612(STT3A);LOC102451199(CYP2J2);LO…	K00451+K00318+K13506+K00893+K19970+K01437+K00457+K05604+K04119+K13241+K13517+K16342+K13809+K00560+K01047+K08047+K10214+K01183+K07151+K07418+K10808+K11154+K03334+K01079+K02148+K03662+K14156+K03334+K00545+K11414+K15728+K12349+K10226+K10224+K05858+K00657+K03334+K00876+K07512+K00432+K03882+K13051	POS00002(Adenosine);POS00011(O-Acetyl-L-serine);POS00060(Glutathione);POS00064(Nicotinamide);POS00157(Vitamin A);POS00290(5-Thymidylic acid);POS01694(-);POS04552(-);POS04815(-);NEG00011(L-Glutamic acid);NEG00012(Maleic acid);NEG00017(Citric acid);NEG00028(Itaconic acid);NEG00079(Uridine 5'-diphosphate);NEG00104(Oxidized glutathione);NEG00112(Adenosine diphosphate ribose);NEG00116(Linoleic acid);N…	C00212+C00979+C00051+C00153+C00473+C00364+C19848+C02515+C00129+C00025+C01384+C00158+C00490+C00015+C00127+C00301+C01595+C01546+C00894+C11516+C05688+C00313+C19799+C19698+C05688+C00313+C11811
Metabolism	Metabolism of other amino acids	beta-Alanine metabolism	1	33	0.615486	0.902356	1	15	0.52442	0.623223	ko00410	LOC102445657(CNDP1)	K05604	NEG00646(-)	C00894
Organismal Systems	Nervous system	Long-term depression	2	78	0.656482	0.902356	1	1	0.0478326	0.326856	ko04730	LOC102446945(PLA2G4C);LOC102461092(Plcb2)	K16342+K05858	NEG00011(L-Glutamic acid)	C00025
Environmental Information Processing	Signal transduction	Phospholipase D signaling pathway	6	233	0.657394	0.902356	1	3	0.136938	0.430275	ko04072	LOC102446945(PLA2G4C);LOC102449192(ADCY7);LOC102449753(CYTH4);LOC102452954(PIK3R5);LOC102457516(PIK3R3);LOC102461092(Plcb2)	K16342+K08047+K18441+K21290+K02649+K05858	NEG00011(L-Glutamic acid)	C00025
Organismal Systems	Nervous system	Synaptic vesicle cycle	2	80	0.670103	0.902356	1	9	0.358443	0.554572	ko04721	LOC102456358(Atp6v1c2);LOC102456648(SLC1A3)	K02148+K05617	NEG00011(L-Glutamic acid)	C00025
Organismal Systems	Nervous system	Retrograde endocannabinoid signaling	3	127	0.706795	0.902356	1	14	0.499992	0.623223	ko04723	LOC102449192(ADCY7);LOC102461092(Plcb2);LOC2943116(MT-ND4L)	K08047+K05858+K03882	NEG00011(L-Glutamic acid)	C00025
Human Diseases	Neurodegenerative disease	Huntington disease	6	247	0.711656	0.902356	1	1	0.0478326	0.326856	ko05016	LOC102447455(Casp8);LOC102455221(TUBB6);LOC102455757(DCTN3);LOC102461092(Plcb2);LOC102463486(GPX7);LOC2943116(MT-ND4L)	K04398+K07375+K10425+K05858+K00432+K03882	NEG00011(L-Glutamic acid)	C00025
Organismal Systems	Endocrine system	Glucagon signaling pathway	2	93	0.748255	0.904926	1	20	0.63022	0.68904	ko04922	LOC102461092(Plcb2);LOC102462081(Prkag2)	K05858+K07200	NEG00017(Citric acid)	C00158
Metabolism	Metabolism of cofactors and vitamins	Retinol metabolism	1	51	0.772073	0.904926	1	1	0.0478326	0.326856	ko00830	LOC102453351(HSD17B6)	K11154	POS00157(Vitamin A)	C00473
Organismal Systems	Environmental adaptation	Circadian entrainment	2	98	0.773813	0.904926	1	1	0.0478326	0.326856	ko04713	LOC102449192(ADCY7);LOC102461092(Plcb2)	K08047+K05858	NEG00011(L-Glutamic acid)	C00025
Human Diseases	Neurodegenerative disease	Amyotrophic lateral sclerosis	1	53	0.784955	0.904926	1	4	0.178407	0.430275	ko05014	LOC102463486(GPX7)	K00432	NEG00011(L-Glutamic acid)	C00025
Metabolism	Global and overview maps	Carbon metabolism	2	105	0.805787	0.912248	4	55	0.26445	0.504301	ko01200	LOC102446178(ME2);LOC102456091(PSPH)	K00027+K01079	POS00011(O-Acetyl-L-serine);NEG00011(L-Glutamic acid);NEG00017(Citric acid);NEG00646(-)	C00979+C00025+C00158+C00894
Metabolism	Global and overview maps	Biosynthesis of amino acids	1	60	0.824592	0.916942	3	52	0.460658	0.599649	ko01230	LOC102456091(PSPH)	K01079	POS00011(O-Acetyl-L-serine);NEG00011(L-Glutamic acid);NEG00017(Citric acid)	C00979+C00025+C00158
Human Diseases	Cancer: overview	Central carbon metabolism in cancer	1	61	0.829626	0.916942	2	29	0.409658	0.599649	ko05230	LOC102457516(PIK3R3)	K02649	NEG00011(L-Glutamic acid);NEG00017(Citric acid)	C00025+C00158
Organismal Systems	Endocrine system	Renin secretion	1	66	0.852718	0.932345	1	7	0.291559	0.519735	ko04924	LOC102461092(Plcb2)	K05858	POS00002(Adenosine)	C00212
Organismal Systems	Nervous system	Long-term potentiation	1	67	0.856948	0.932345	1	1	0.0478326	0.326856	ko04720	LOC102461092(Plcb2)	K05858	NEG00011(L-Glutamic acid)	C00025
Environmental Information Processing	Signal transduction	cGMP-PKG signaling pathway	3	172	0.873106	0.932345	1	3	0.136938	0.430275	ko04022	LOC102449192(ADCY7);LOC102452954(PIK3R5);LOC102461092(Plcb2)	K08047+K21290+K05858	POS00002(Adenosine)	C00212
Human Diseases	Neurodegenerative disease	Parkinson disease	2	125	0.876112	0.932345	1	12	0.447437	0.599649	ko05012	LOC102451446(UCHL1);LOC2943116(MT-ND4L)	K05611+K03882	POS00002(Adenosine)	C00212
Organismal Systems	Digestive system	Bile secretion	1	76	0.889966	0.932345	1	18	0.590966	0.6627	ko04976	LOC102449192(ADCY7)	K08047	POS00060(Glutathione)	C00051
Organismal Systems	Nervous system	GABAergic synapse	1	80	0.902088	0.933184	1	6	0.255632	0.49909	ko04727	LOC102449192(ADCY7)	K08047	NEG00011(L-Glutamic acid)	C00025
Metabolism	Carbohydrate metabolism	Inositol phosphate metabolism	1	83	0.910299	0.934758	1	11	0.419191	0.599649	ko00562	LOC102461092(Plcb2)	K05858	NEG01101(-)	C19799

## Sheet: IG24-vs-IG96.path
KEGG_A_class	KEGG_B_class	Pathway	Gene_IG24-vs-IG96 (1440)	Gene_All (8353)	Gene_Pvalue	Gene_Qvalue	Metabolite_IG24-vs-IG96 (31)	Metabolite_All (669)	Metabolite_Pvalue	Metabolite_Qvalue	Pathway ID	Genes	K_IDs	Metabolites	C_IDs
Human Diseases	Endocrine and metabolic disease	Insulin resistance	41	114	1.08753e-06	2.2974e-05	1	14	0.488774	0.580953	ko04931	LOC102443751(G6PC);LOC102443987(G6PC);LOC102444190(PPARGC1A);LOC102444430(Rps6ka3);LOC102445357(TNFRSF1A);LOC102446107(CREB3L1);LOC102446716(CREB3L2);LOC102446993(SOCS3);LOC102449072(CPT1A);LOC102449457(GYS2);LOC102449532(TNF);LOC102449767(FOXO1);LOC102450313(IL6);LOC102450952(Irs2);LOC102451172(SLC2A2);LOC102451519(PPARA);LOC102451674(PRKCD);LOC102451702(ppp1r3cb);LOC102452119(Cd36);LOC102453821…	K01084+K01084+K07202+K04373+K03158+K09048+K09048+K04696+K08765+K00693+K03156+K07201+K05405+K07187+K07593+K07294+K06068+K07189+K06259+K09113+K07593+K16172+K00820+K02580+K02649+K04735+K04688+K07198+K19518+K04734+K01946+K08746+K07200+K02649+K00922+K01596+K07199+K01596+K01084+K07187+K01946	NEG00100(Pyruvic acid)	C00022
Environmental Information Processing	Signal transduction	AMPK signaling pathway	40	123	2.41274e-05	0.00030204	2	11	0.0880928	0.464358	ko04152	LOC102443751(G6PC);LOC102443987(G6PC);LOC102444190(PPARGC1A);LOC102444339(EEF2K);LOC102444798(PFKFB3);LOC102446107(CREB3L1);LOC102446560(PFKFB2);LOC102446716(CREB3L2);LOC102448020(Tsc2);LOC102448872(PFKM);LOC102449014(PPP2R2A);LOC102449072(CPT1A);LOC102449457(GYS2);LOC102449572(PPP2R2D);LOC102449767(FOXO1);LOC102450920(Adipor1);LOC102450952(Irs2);LOC102451789(Scd1);LOC102452119(Cd36);LOC102452787…	K01084+K01084+K07202+K08292+K01103+K09048+K19029+K09048+K07207+K00850+K04354+K08765+K00693+K04354+K07201+K07297+K07187+K00507+K06259+K11584+K07903+K16172+K09408+K02649+K04354+K04688+K07198+K08530+K04354+K01946+K07200+K02649+K00922+K01596+K07199+K01596+K01084+K07187+K01946+K01103	POS00026(ADP);NEG00100(Pyruvic acid)	C00008+C00022
Metabolism	Global and overview maps	Metabolic pathways	314	1503	2.8309e-05	0.000341731	27	471	0.0240754	0.464358	ko01100	LOC102443441(Etnk2);LOC102443468(LARGE1);LOC102443556(Ctps1);LOC102443605(CYP27B1);LOC102443615(AADAT);LOC102443697(GPAT3);LOC102443751(G6PC);LOC102443833(Pnpla2);LOC102443909(GLUL);LOC102443911(MOGAT3);LOC102443946(TGDS);LOC102443979(UGT1A1);LOC102443987(G6PC);LOC102444183(ST6GALNAC6);LOC102444300(PISD);LOC102444422(DCK);LOC102444587(Acat2);LOC102444784(Bbox1);LOC102444798(PFKFB3);LOC102444872(K…	K00894+K09668+K01937+K07438+K00825+K13506+K01084+K16816+K01915+K14456+K01710+K00699+K01084+K03376+K01613+K00893+K00626+K00471+K01103+K14756+K01242+K09673+K00541+K00710+K00600+K00943+K12309+K01011+K01437+K13566+K18437+K00544+K13645+K01202+K01896+K11146+K01511+K00995+K01509+K13241+K01896+K04119+K19029+K07249+K11153+K01183+K00757+K00128+K13809+K00560+K00902+K00844+K02259+K00452+K00815+K12357+K00108+…	POS00011(O-Acetyl-L-serine);POS00024(L-Tryptophan);POS00025(5-Methylcytosine);POS00026(ADP);POS00034(Carnosine);POS00047(L-Glutamine);POS00104(L-Lysine);POS00135(5-Aminopentanoic acid);POS00174(Cytidine 2',3'-cyclic phosphate);POS00290(5-Thymidylic acid);POS00772(-);POS04552(-);NEG00020(L-Lactic acid);NEG00028(Itaconic acid);NEG00038(3-Methylxanthine);NEG00039(Orotate);NEG00043(1-Hydroxy-2-naphth…	C00979+C00078+C02376+C00008+C00386+C00064+C00047+C00431+C00127+C00364+C21292+C02515+C00186+C00490+C16357+C00295+C03203+C00137+C00203+C00022+C00029+C02170+C04297+C20447+C12835+C00313+C06599
Organismal Systems	Endocrine system	Glucagon signaling pathway	30	93	0.000285099	0.00235033	2	20	0.235889	0.51298	ko04922	LOC102443751(G6PC);LOC102443987(G6PC);LOC102444190(PPARGC1A);LOC102446107(CREB3L1);LOC102446716(CREB3L2);LOC102447036(gnas);LOC102448872(PFKM);LOC102448901(Pdhb);LOC102449072(CPT1A);LOC102449457(GYS2);LOC102449462(Plcb3);LOC102449551(ATF4);LOC102449767(FOXO1);LOC102451172(SLC2A2);LOC102451519(PPARA);LOC102452516(Sik2);LOC102454801(SLC2A2);LOC102455767(PLCB4);LOC102457711(GCK);LOC102457798(PPP3CA)…	K01084+K01084+K07202+K09048+K09048+K04632+K00850+K00162+K08765+K00693+K05858+K04374+K07201+K07593+K07294+K16311+K07593+K05858+K12407+K04348+K04632+K07198+K01946+K07200+K04958+K01596+K07199+K01596+K01084+K01946	NEG00020(L-Lactic acid);NEG00100(Pyruvic acid)	C00186+C00022
Metabolism	Amino acid metabolism	Tryptophan metabolism	18	51	0.00145192	0.00908797	1	10	0.379828	0.517447	ko00380	LOC102443615(AADAT);LOC102444587(Acat2);LOC102446982(ALDH16A1);LOC102447289(haao);LOC102450456(KYNU);LOC102451045(CYP1B1);LOC102451823(tdo2);LOC102452808(AOX1);LOC102453041(KMO);LOC102453712(IDO2);LOC102454164(--);LOC102455045(ACMSD);LOC102455397(CYP1A5);LOC102455640(CYP1A5);LOC102458176(MAOB);LOC102458451(--);LOC102459642(CAT);LOC102461812(Il4i1)	K00825+K00626+K00128+K00452+K01556+K07410+K00453+K00157+K00486+K00463+K03334+K03392+K07408+K07408+K00274+K03334+K03781+K03334	POS00024(L-Tryptophan)	C00078
Environmental Information Processing	Signal transduction	FoxO signaling pathway	36	131	0.00215249	0.0129918	1	5	0.211765	0.51298	ko04068	LOC102443751(G6PC);LOC102443987(G6PC);LOC102446825(PLK1);LOC102447859(GADD45G);LOC102449767(FOXO1);LOC102449770(IL7R);LOC102450313(IL6);LOC102450488(BCL6);LOC102450716(CDKN1A);LOC102450952(Irs2);LOC102452285(PLK3);LOC102453719(IL10);LOC102455771(irs1);LOC102455970(FOXO3);LOC102456195(S1pr4);LOC102457123(GADD45A);LOC102457516(PIK3R3);LOC102457599(TGFBR2);LOC102458748(RAF1);LOC102459596(PRKAA2);LOC…	K01084+K01084+K06631+K04402+K07201+K05072+K05405+K15618+K06625+K07187+K08862+K05443+K16172+K09408+K04293+K04402+K02649+K04388+K04366+K07198+K03781+K02206+K04721+K04402+K07200+K02649+K15010+K04441+K00922+K10151+K01596+K07199+K13303+K01596+K01084+K07187	POS00026(ADP)	C00008
Human Diseases	Endocrine and metabolic disease	Type II diabetes mellitus	17	51	0.00388536	0.0218875	1	5	0.211765	0.51298	ko04930	LOC102443510(SOCS1);LOC102446993(SOCS3);LOC102447192(HK2);LOC102447276(CACNA1D);LOC102449532(TNF);LOC102450952(Irs2);LOC102451172(SLC2A2);LOC102451674(PRKCD);LOC102453265(SOCS2);LOC102454801(SLC2A2);LOC102455761(Abcc8);LOC102455771(irs1);LOC102457516(PIK3R3);LOC102457711(GCK);LOC102462122(Pik3r2);LOC102462482(PIK3CA);LOC106731934(IRS2)	K04694+K04696+K00844+K04851+K03156+K07187+K07593+K06068+K04695+K07593+K05032+K16172+K02649+K12407+K02649+K00922+K07187	NEG00100(Pyruvic acid)	C00022
Metabolism	Global and overview maps	Biosynthesis of amino acids	19	60	0.00446587	0.0243462	5	52	0.0839604	0.464358	ko01230	LOC102443909(GLUL);LOC102445079(SHMT1);LOC102447335(Tat);LOC102447955(ALDOB);LOC102448872(PFKM);LOC102449154(ENO4);LOC102449673(ARG1);LOC102449981(glul);LOC102450105(MAT2A);LOC102454056(PSAT1);LOC102454686(PRPS1);LOC102454795(SDS);LOC102455863(PYCR2);LOC102455894(MAT1A);LOC102456710(BCAT1);LOC102459530(Idh1);LOC102460553(ASNS);LOC102462440(Cps1);LOC112546480(CPS1)	K01915+K00600+K00815+K01623+K00850+K01689+K01476+K01915+K00789+K00831+K00948+K17989+K00286+K00789+K00826+K00031+K01953+K01948+K01948	POS00011(O-Acetyl-L-serine);POS00024(L-Tryptophan);POS00047(L-Glutamine);POS00104(L-Lysine);NEG00100(Pyruvic acid)	C00979+C00078+C00064+C00047+C00022
Metabolism	Carbohydrate metabolism	Inositol phosphate metabolism	24	83	0.00560252	0.0291331	1	11	0.409001	0.53624	ko00562	LOC102447740(PLCE1);LOC102448525(Impa1);LOC102449395(PIK3C2B);LOC102449462(Plcb3);LOC102449610(ITPKA);LOC102449945(IPPK);LOC102450271(Mtmr7);LOC102452019(ITPK1);LOC102452900(Plch2);LOC102454053(INPP4B);LOC102454308(Plcd3);LOC102455767(PLCB4);LOC102457752(PIP4K2C);LOC102459615(PIP5K1B);LOC102461001(PIP4K2B);LOC102461099(Plcg1);LOC102461279(SYNJ2);LOC102462079(INPP4A);LOC102462454(INPP5D);LOC102462…	K05860+K01092+K00923+K05858+K00911+K10572+K18083+K00913+K19006+K01109+K05857+K05858+K00920+K00889+K00920+K01116+K20279+K01109+K03084+K00922+K05860+K19006+K01116+K00911	NEG00054(myo-Inositol)	C00137
Environmental Information Processing	Signal transduction	cAMP signaling pathway	52	219	0.00799483	0.0403321	1	6	0.248565	0.51298	ko04024	LOC102444117(RAPGEF4);LOC102445163(VAV2);LOC102445339(PTCH1);LOC102446059(GCGR);LOC102446107(CREB3L1);LOC102446214(PLN);LOC102446716(CREB3L2);LOC102447036(gnas);LOC102447101(CNGB1);LOC102447276(CACNA1D);LOC102447740(PLCE1);LOC102448489(ATP2B2);LOC102448547(SUCNR1);LOC102448834(ADCY6);LOC102448969(ADCY8);LOC102449192(ADCY7);LOC102449296(FXYD1);LOC102450251(PTGER3);LOC102451519(PPARA);LOC102452242(…	K04351+K05730+K06225+K04580+K09048+K05852+K09048+K04632+K04952+K04851+K05860+K05850+K10042+K08046+K08048+K08047+K13360+K04260+K07294+K04446+K04630+K01115+K01115+K05702+K04379+K04962+K04328+K04328+K04328+K02580+K04409+K02649+K04735+K13293+K04366+K05730+K04204+K04632+K06231+K19021+K01539+K04734+K05853+K02649+K04590+K05730+K00922+K04217+K11265+K05860+K04266+K05730	NEG00020(L-Lactic acid)	C00186
Environmental Information Processing	Signal transduction	Phosphatidylinositol signaling system	28	110	0.0184078	0.0829579	1	9	0.349263	0.51298	ko04070	LOC102447740(PLCE1);LOC102448525(Impa1);LOC102449395(PIK3C2B);LOC102449462(Plcb3);LOC102449610(ITPKA);LOC102449945(IPPK);LOC102450271(Mtmr7);LOC102452019(ITPK1);LOC102452503(IP6K2);LOC102454053(INPP4B);LOC102454308(Plcd3);LOC102455767(PLCB4);LOC102457516(PIK3R3);LOC102457752(PIP4K2C);LOC102459615(PIP5K1B);LOC102461001(PIP4K2B);LOC102461099(Plcg1);LOC102461279(SYNJ2);LOC102461289(PPIP5K2);LOC10246…	K05860+K01092+K00923+K05858+K00911+K10572+K18083+K00913+K07756+K01109+K05857+K05858+K02649+K00920+K00889+K00920+K01116+K20279+K13024+K01109+K02649+K03084+K00922+K04958+K05860+K00901+K01116+K00911	NEG00054(myo-Inositol)	C00137
Metabolism	Energy metabolism	Nitrogen metabolism	8	21	0.0187882	0.083558	1	4	0.173223	0.51298	ko00910	LOC102443909(GLUL);LOC102449981(glul);LOC102453552(Ca3);LOC102456020(Ca4);LOC102458495(CA8);LOC102462438(CA6);LOC102462440(Cps1);LOC112546480(CPS1)	K01915+K01915+K01672+K18246+K01672+K01672+K01948+K01948	POS00047(L-Glutamine)	C00064
Metabolism	Amino acid metabolism	Alanine, aspartate and glutamate metabolism	14	46	0.0195425	0.0857842	2	24	0.306744	0.51298	ko00250	LOC102443909(GLUL);LOC102445294(ASPA);LOC102445345(NIT2);LOC102449032(AGXT2);LOC102449981(glul);LOC102451126(asrgl1);LOC102452784(PPAT);LOC102454164(--);LOC102455857(Gfpt2);LOC102458451(--);LOC102460553(ASNS);LOC102461812(Il4i1);LOC102462440(Cps1);LOC112546480(CPS1)	K01915+K01437+K13566+K00827+K01915+K13051+K00764+K03334+K00820+K03334+K01953+K03334+K01948+K01948	POS00047(L-Glutamine);NEG00100(Pyruvic acid)	C00064+C00022
Environmental Information Processing	Signal transduction	HIF-1 signaling pathway	27	106	0.0201885	0.0865665	2	9	0.0610793	0.464358	ko04066	LOC102443480(SERPINE1);LOC102444608(IFNG);LOC102444798(PFKFB3);LOC102446334(NOS2);LOC102447192(HK2);LOC102447955(ALDOB);LOC102448633(ANGPT4);LOC102448872(PFKM);LOC102448887(TLR4);LOC102448901(Pdhb);LOC102449154(ENO4);LOC102450313(IL6);LOC102450716(CDKN1A);LOC102452317(Il10rb);LOC102456773(FLT1);LOC102456802(Mknk2);LOC102457132(NFKB1);LOC102457133(TEK);LOC102457516(PIK3R3);LOC102457804(Rela);LOC10…	K03982+K04687+K01103+K13241+K00844+K01623+K05467+K00850+K10160+K00162+K01689+K05405+K06625+K05133+K05096+K04372+K02580+K05121+K02649+K04735+K04688+K01116+K02649+K00922+K03259+K01116+K01103	NEG00020(L-Lactic acid);NEG00100(Pyruvic acid)	C00186+C00022
Metabolism	Amino acid metabolism	Glycine, serine and threonine metabolism	12	38	0.0221339	0.0917058	2	26	0.341957	0.51298	ko00260	LOC102445079(SHMT1);LOC102445649(BHMT);LOC102447520(Chdh);LOC102449032(AGXT2);LOC102454056(PSAT1);LOC102454533(GLYCTK);LOC102454795(SDS);LOC102458176(MAOB);LOC102462192(DAO);LOC102462345(GCAT);LOC102463817(AOC3);LOC102464074(AOC3)	K00600+K00544+K00108+K00827+K00831+K11529+K17989+K00274+K00273+K00639+K00276+K00276	POS00024(L-Tryptophan);NEG00100(Pyruvic acid)	C00078+C00022
Human Diseases	Cancer: overview	Central carbon metabolism in cancer	17	61	0.0257616	0.0978363	4	29	0.0396872	0.464358	ko05230	LOC102443708(PDGFRA);LOC102443772(FGFR2);LOC102447192(HK2);LOC102448872(PFKM);LOC102448901(Pdhb);LOC102451172(SLC2A2);LOC102451251(SLC7A5);LOC102454801(SLC2A2);LOC102455790(SLC1A5);LOC102456174(NTRK1);LOC102456437(SLC16A3);LOC102457516(PIK3R3);LOC102457711(GCK);LOC102458748(RAF1);LOC102460804(NTRK3);LOC102462122(Pik3r2);LOC102462482(PIK3CA)	K04363+K05093+K00844+K00850+K00162+K07593+K13780+K07593+K05616+K03176+K08180+K02649+K12407+K04366+K05101+K02649+K00922	POS00024(L-Tryptophan);POS00047(L-Glutamine);NEG00020(L-Lactic acid);NEG00100(Pyruvic acid)	C00078+C00064+C00186+C00022
Environmental Information Processing	Membrane transport	ABC transporters	14	48	0.028134	0.10225	3	41	0.29415	0.51298	ko02010	LOC102448888(Abcc12);LOC102449600(ABCC3);LOC102451625(ABCA13);LOC102452045(ABCG8);LOC102452280(ABCG2);LOC102452290(ABCG5);LOC102454707(ABCB1);LOC102455761(Abcc8);LOC102459242(Abcg1);LOC102459360(ABCA4);LOC102459778(ABCD2);LOC102461686(ABCB11);LOC102461923(ABCB9);LOC102462623(ABCG2)	K05672+K05667+K05647+K05684+K05681+K05683+K05659+K05032+K05679+K05644+K05676+K05664+K05656+K05681	POS00047(L-Glutamine);POS00104(L-Lysine);NEG00054(myo-Inositol)	C00064+C00047+C00137
Human Diseases	Neurodegenerative disease	Amyotrophic lateral sclerosis	15	53	0.0306193	0.106694	1	4	0.173223	0.51298	ko05014	LOC102444174(BID);LOC102444683(TOMM40);LOC102444759(CASP1);LOC102445357(TNFRSF1A);LOC102449532(TNF);LOC102454019(Map2k3);LOC102454294(CASP1);LOC102455941(CYC);LOC102456191(GPX8);LOC102457798(PPP3CA);LOC102459642(CAT);LOC102460215(BCL2L1);LOC102461481(SLC1A2);LOC102462429(Mapk11);LOC102463486(GPX7)	K04726+K11518+K01370+K03158+K03156+K04432+K01370+K08738+K00432+K04348+K03781+K04570+K05613+K04441+K00432	POS00026(ADP)	C00008
Metabolism	Nucleotide metabolism	Pyrimidine metabolism	16	58	0.0327944	0.110996	5	25	0.00421937	0.396621	ko00240	LOC102443556(Ctps1);LOC102444422(DCK);LOC102445104(Dtymk);LOC102446197(ENTPD5);LOC102446895(Upp1);LOC102447134(CMPK2);LOC102447158(TYMS);LOC102447842(ENPP3);LOC102450078(ENPP3);LOC102452484(RRM2);LOC102452816(ENTPD1);LOC102454135(NME6);LOC102454806(CTPS2);LOC102457836(ENTPD4);LOC102459012(UCK1);LOC102461628(ENTPD8)	K01937+K00893+K00943+K01511+K00757+K13809+K00560+K01513+K01513+K10808+K01510+K00940+K01937+K12305+K00876+K01510	POS00025(5-Methylcytosine);POS00047(L-Glutamine);POS00290(5-Thymidylic acid);NEG00039(Orotate);NEG00148(Methylmalonic acid)	C02376+C00064+C00364+C00295+C02170
Metabolism	Xenobiotics biodegradation and metabolism	Metabolism of xenobiotics by cytochrome P450	12	40	0.0328389	0.110996	1	12	0.436845	0.547512	ko00980	LOC102443979(UGT1A1);LOC102451045(CYP1B1);LOC102451983(ADH1);LOC102452388(ADH1);LOC102454231(CBR1);LOC102455397(CYP1A5);LOC102455640(CYP1A5);LOC102456353(Gsta4);LOC102457740(Gstk1);LOC102459148(HSD11B1);LOC102459465(HSD11B1);LOC102461405(MGST2)	K00699+K07410+K13951+K13951+K00079+K07408+K07408+K00799+K13299+K15680+K15680+K00799	POS01974(-)	C14847
Metabolism	Amino acid metabolism	Tyrosine metabolism	12	42	0.0468044	0.145136	2	16	0.166685	0.51298	ko00350	LOC102447335(Tat);LOC102451983(ADH1);LOC102452388(ADH1);LOC102452808(AOX1);LOC102454164(--);LOC102458176(MAOB);LOC102458451(--);LOC102459109(Comt);LOC102461812(Il4i1);LOC102462957(Gstz1);LOC102463817(AOC3);LOC102464074(AOC3)	K00815+K13951+K13951+K00157+K03334+K00274+K03334+K00545+K03334+K01800+K00276+K00276	POS04552(-);NEG00100(Pyruvic acid)	C02515+C00022
Organismal Systems	Endocrine system	Thyroid hormone synthesis	16	61	0.0503202	0.153227	2	12	0.102724	0.464358	ko04918	LOC102446107(CREB3L1);LOC102446716(CREB3L2);LOC102447036(gnas);LOC102448834(ADCY6);LOC102448969(ADCY8);LOC102449192(ADCY7);LOC102449462(Plcb3);LOC102449551(ATF4);LOC102452195(TTR);LOC102455767(PLCB4);LOC102456191(GPX8);LOC102457949(SLC26A4);LOC102459569(Gnas);LOC102460622(ATP1A1);LOC102462538(Itpr1);LOC102463486(GPX7)	K09048+K09048+K04632+K08046+K08048+K08047+K05858+K04374+K20731+K05858+K00432+K14702+K04632+K01539+K04958+K00432	POS00174(Cytidine 2',3'-cyclic phosphate);POS04552(-)	C00127+C02515
Metabolism	Lipid metabolism	Glycerolipid metabolism	18	71	0.0534494	0.157095	1	5	0.211765	0.51298	ko00561	LOC102443697(GPAT3);LOC102443833(Pnpla2);LOC102443911(MOGAT3);LOC102446982(ALDH16A1);LOC102449089(mogat1);LOC102449336(dgat2);LOC102450379(Pnpla2);LOC102452592(PLPP3);LOC102454533(GLYCTK);LOC102455366(LIPG);LOC102455555(mboat2);LOC102456906(LPL);LOC102458392(TKFC);LOC102459456(Lpin1);LOC102459696(LPIN2);LOC102463414(DGKD);LOC102463936(PLPP4);MSTRG.15029(--)	K13506+K16816+K14456+K00128+K14458+K11160+K16816+K01080+K11529+K22284+K13517+K01059+K00863+K15728+K15728+K00901+K18693+K01080	NEG00144(Uridine diphosphate glucose)	C00029
Metabolism	Carbohydrate metabolism	Fructose and mannose metabolism	10	35	0.0662963	0.188304	1	6	0.248565	0.51298	ko00051	LOC102444798(PFKFB3);LOC102446560(PFKFB2);LOC102447192(HK2);LOC102447955(ALDOB);LOC102448872(PFKM);LOC102458392(TKFC);LOC102461329(SORD);LOC102461704(GMDS);LOC102462493(ENOSF1);MSTRG.4838(--)	K01103+K19029+K00844+K01623+K00850+K00863+K00008+K01711+K18334+K01103	NEG00020(L-Lactic acid)	C00186
Metabolism	Amino acid metabolism	Cysteine and methionine metabolism	15	59	0.0719945	0.201109	2	28	0.376687	0.517447	ko00270	LOC102445270(Tst);LOC102445649(BHMT);LOC102447335(Tat);LOC102449032(AGXT2);LOC102450105(MAT2A);LOC102451220(ENOPH1);LOC102451768(DNMT3B);LOC102454056(PSAT1);LOC102454164(--);LOC102454795(SDS);LOC102455894(MAT1A);LOC102456710(BCAT1);LOC102458451(--);LOC102461812(Il4i1);LOC102462808(GCLC)	K01011+K00544+K00815+K00827+K00789+K09880+K17399+K00831+K03334+K17989+K00789+K00826+K03334+K03334+K11204	POS00011(O-Acetyl-L-serine);NEG00100(Pyruvic acid)	C00979+C00022
Metabolism	Carbohydrate metabolism	Galactose metabolism	9	31	0.072619	0.20119	2	9	0.0610793	0.464358	ko00052	LOC102443751(G6PC);LOC102443987(G6PC);LOC102445232(GLB1);LOC102447192(HK2);LOC102448872(PFKM);LOC102452896(MGAM);LOC102457711(GCK);LOC102462309(Galm);LOC106731647(G6PC3)	K01084+K01084+K12309+K00844+K00850+K12047+K12407+K01785+K01084	NEG00054(myo-Inositol);NEG00144(Uridine diphosphate glucose)	C00137+C00029
Metabolism	Carbohydrate metabolism	Starch and sucrose metabolism	10	36	0.0782152	0.206672	1	9	0.349263	0.51298	ko00500	LOC102443751(G6PC);LOC102443987(G6PC);LOC102447192(HK2);LOC102447842(ENPP3);LOC102449457(GYS2);LOC102450078(ENPP3);LOC102452896(MGAM);LOC102457711(GCK);LOC102460184(AMY2A);LOC106731647(G6PC3)	K01084+K01084+K00844+K01513+K00693+K01513+K12047+K12407+K01176+K01084	NEG00144(Uridine diphosphate glucose)	C00029
Metabolism	Amino acid metabolism	Valine, leucine and isoleucine biosynthesis	2	3	0.0788778	0.206672	1	6	0.248565	0.51298	ko00290	LOC102454795(SDS);LOC102456710(BCAT1)	K17989+K00826	NEG00100(Pyruvic acid)	C00022
Metabolism	Metabolism of cofactors and vitamins	Biotin metabolism	2	3	0.0788778	0.206672	1	3	0.132861	0.483659	ko00780	LOC102452909(HLCS);LOC102458076(Btd)	K01942+K01435	POS00104(L-Lysine)	C00047
Metabolism	Carbohydrate metabolism	Glycolysis / Gluconeogenesis	15	60	0.0813665	0.208347	2	13	0.117981	0.483659	ko00010	LOC102443751(G6PC);LOC102443987(G6PC);LOC102446982(ALDH16A1);LOC102447192(HK2);LOC102447955(ALDOB);LOC102448872(PFKM);LOC102448901(Pdhb);LOC102449154(ENO4);LOC102451983(ADH1);LOC102452388(ADH1);LOC102457711(GCK);LOC102462309(Galm);LOC102462679(PCK1);LOC106731579(Pck2);LOC106731647(G6PC3)	K01084+K01084+K00128+K00844+K01623+K00850+K00162+K01689+K13951+K13951+K12407+K01785+K01596+K01596+K01084	NEG00020(L-Lactic acid);NEG00100(Pyruvic acid)	C00186+C00022
Metabolism	Global and overview maps	Carbon metabolism	24	105	0.0835663	0.210787	2	55	0.742776	0.750762	ko01200	LOC102444587(Acat2);LOC102445079(SHMT1);LOC102447192(HK2);LOC102447955(ALDOB);LOC102448872(PFKM);LOC102448901(Pdhb);LOC102449154(ENO4);LOC102453303(RGN);LOC102453881(ME1);LOC102454056(PSAT1);LOC102454533(GLYCTK);LOC102454661(HAO2);LOC102454686(PRPS1);LOC102454795(SDS);LOC102457711(GCK);LOC102458392(TKFC);LOC102459282(IDNK);LOC102459530(Idh1);LOC102459642(CAT);LOC102460650(HAO1);LOC102461733(H6PD)…	K00626+K00600+K00844+K01623+K00850+K00162+K01689+K01053+K00029+K00831+K11529+K11517+K00948+K17989+K12407+K00863+K00851+K00031+K03781+K11517+K13937+K01948+K01948+K19269	POS00011(O-Acetyl-L-serine);NEG00100(Pyruvic acid)	C00979+C00022
Metabolism	Carbohydrate metabolism	Glyoxylate and dicarboxylate metabolism	9	32	0.0862545	0.214368	3	39	0.267928	0.51298	ko00630	LOC102443909(GLUL);LOC102444587(Acat2);LOC102445079(SHMT1);LOC102449981(glul);LOC102454533(GLYCTK);LOC102454661(HAO2);LOC102459642(CAT);LOC102460650(HAO1);MSTRG.24299(PGP)	K01915+K00626+K00600+K01915+K11529+K11517+K03781+K11517+K19269	POS00047(L-Glutamine);NEG00100(Pyruvic acid);NEG02656(-)	C00064+C00022+C00313
Metabolism	Amino acid metabolism	Arginine biosynthesis	6	19	0.0938553	0.228224	1	12	0.436845	0.547512	ko00220	LOC102443909(GLUL);LOC102446334(NOS2);LOC102449673(ARG1);LOC102449981(glul);LOC102462440(Cps1);LOC112546480(CPS1)	K01915+K13241+K01476+K01915+K01948+K01948	POS00047(L-Glutamine)	C00064
Metabolism	Metabolism of terpenoids and polyketides	Terpenoid backbone biosynthesis	6	19	0.0938553	0.228224	2	11	0.0880928	0.464358	ko00900	LOC102444519(DHDDS);LOC102444587(Acat2);LOC102446423(PDSS1);LOC102452243(PCYOX1);LOC102457955(GGPS1);LOC102460117(Mvk)	K11778+K00626+K12504+K05906+K00804+K00869	POS00796(-);NEG00100(Pyruvic acid)	C04574+C00022
Human Diseases	Cancer: overview	Choline metabolism in cancer	27	122	0.0960338	0.231853	1	24	0.686275	0.701194	ko05231	LOC102443708(PDGFRA);LOC102445944(SLC22A2);LOC102446851(SLC22A5);LOC102448020(Tsc2);LOC102449310(PLA2G4F);LOC102451624(Pla2g4c);LOC102452310(PDGFC);LOC102452592(PLPP3);LOC102453139(Pld1);LOC102453375(PLD2);LOC102454531(FOS);LOC102457516(PIK3R3);LOC102457844(SLC44A3);LOC102458122(WASL);LOC102458748(RAF1);LOC102458972(Rps6kb1);LOC102459291(WASF2);LOC102459615(PIP5K1B);LOC102461099(Plcg1);LOC1024621…	K04363+K08199+K08202+K07207+K16342+K16342+K05450+K01080+K01115+K01115+K04379+K02649+K15282+K05747+K04366+K04688+K05748+K00889+K01116+K02649+K15377+K00922+K00901+K16342+K01116+K01080+K08202	POS00315(LysoPC(20:0/0:0))	C04230
Organismal Systems	Endocrine system	Insulin secretion	19	82	0.102743	0.241162	1	7	0.2837	0.51298	ko04911	LOC102444117(RAPGEF4);LOC102446107(CREB3L1);LOC102446716(CREB3L2);LOC102447036(gnas);LOC102447276(CACNA1D);LOC102448834(ADCY6);LOC102448969(ADCY8);LOC102449192(ADCY7);LOC102449274(KCNMB2);LOC102449462(Plcb3);LOC102449551(ATF4);LOC102451172(SLC2A2);LOC102454623(--);LOC102454801(SLC2A2);LOC102455761(Abcc8);LOC102455767(PLCB4);LOC102457711(GCK);LOC102459569(Gnas);LOC102460622(ATP1A1)	K04351+K09048+K09048+K04632+K04851+K08046+K08048+K08047+K04938+K05858+K04374+K07593+K04962+K07593+K05032+K05858+K12407+K04632+K01539	NEG00100(Pyruvic acid)	C00022
Metabolism	Metabolism of other amino acids	Glutathione metabolism	11	44	0.123824	0.275121	1	15	0.512969	0.580953	ko00480	LOC102447596(Chac1);LOC102448002(CHAC2);LOC102452484(RRM2);LOC102455699(ODC1);LOC102456191(GPX8);LOC102456353(Gsta4);LOC102457740(Gstk1);LOC102459530(Idh1);LOC102461405(MGST2);LOC102462808(GCLC);LOC102463486(GPX7)	K07232+K07232+K10808+K01581+K00432+K00799+K13299+K00031+K00799+K11204+K00432	POS00174(Cytidine 2',3'-cyclic phosphate)	C00127
Metabolism	Nucleotide metabolism	Purine metabolism	29	136	0.12498	0.275121	2	41	0.580146	0.612738	ko00230	LOC102444422(DCK);LOC102445641(PDE8A);LOC102446197(ENTPD5);LOC102446323(ENTPD2);LOC102447842(ENPP3);LOC102448180(AK6);LOC102448475(PRUNE1);LOC102448834(ADCY6);LOC102448969(ADCY8);LOC102449192(ADCY7);LOC102450078(ENPP3);LOC102451931(allc);LOC102452484(RRM2);LOC102452784(PPAT);LOC102452816(ENTPD1);LOC102454135(NME6);LOC102454275(Gda);LOC102454686(PRPS1);LOC102454862(AK3);LOC102455130(AK5);LOC102455…	K00893+K18437+K01511+K01509+K01513+K18532+K01514+K08046+K08048+K08047+K01513+K01477+K10808+K00764+K01510+K00940+K01487+K00948+K00944+K00939+K01490+K13757+K12305+K13293+K19021+K01510+K13761+K11265+K19572	POS00026(ADP);POS00047(L-Glutamine)	C00008+C00064
Metabolism	Amino acid metabolism	Phenylalanine metabolism	7	25	0.125053	0.275121	1	10	0.379828	0.517447	ko00360	LOC102447335(Tat);LOC102454164(--);LOC102458176(MAOB);LOC102458451(--);LOC102461812(Il4i1);LOC102463817(AOC3);LOC102464074(AOC3)	K00815+K03334+K00274+K03334+K03334+K00276+K00276	NEG00100(Pyruvic acid)	C00022
Genetic Information Processing	Translation	Aminoacyl-tRNA biosynthesis	12	49	0.125351	0.275121	3	22	0.0762837	0.464358	ko00970	LOC102446939(IARS1);LOC102447253(KARS1);LOC102448393(TARS1);LOC102449278(Yars1);LOC102449923(GARS1);LOC102450543(NARS1);LOC102451152(FARSB);LOC102452748(WARS1);LOC102453237(MARS2);LOC102456299(LARS1);LOC102457291(HARS1);LOC102462869(Cars1)	K01870+K04567+K01868+K01866+K01880+K01893+K01890+K01867+K01874+K01869+K01892+K01883	POS00024(L-Tryptophan);POS00047(L-Glutamine);POS00104(L-Lysine)	C00078+C00064+C00047
Metabolism	Lipid metabolism	Glycerophospholipid metabolism	27	127	0.138502	0.288973	1	32	0.788914	0.788914	ko00564	LOC102443441(Etnk2);LOC102443697(GPAT3);LOC102444300(PISD);LOC102446196(PLA2G15);LOC102446282(PGS1);LOC102449310(PLA2G4F);LOC102450450(PLA2G10);LOC102451624(Pla2g4c);LOC102452438(GPD1L);LOC102452592(PLPP3);LOC102453139(Pld1);LOC102453375(PLD2);LOC102454341(Crls1);LOC102455091(PLD4);LOC102455555(mboat2);LOC102456032(etnppl);LOC102456685(gpd1);LOC102459456(Lpin1);LOC102459481(PLAAT3);LOC102459696(L…	K00894+K13506+K01613+K06129+K00995+K16342+K01047+K16342+K00006+K01080+K01115+K01115+K08744+K16860+K13517+K14286+K00006+K15728+K16817+K15728+K16817+K13644+K00901+K16860+K18693+K16342+K01080	POS00315(LysoPC(20:0/0:0))	C04230
Metabolism	Carbohydrate metabolism	Pentose phosphate pathway	7	27	0.170721	0.327353	1	10	0.379828	0.517447	ko00030	LOC102447955(ALDOB);LOC102448872(PFKM);LOC102453303(RGN);LOC102454533(GLYCTK);LOC102454686(PRPS1);LOC102459282(IDNK);LOC102461733(H6PD)	K01623+K00850+K01053+K11529+K00948+K00851+K13937	NEG00100(Pyruvic acid)	C00022
Metabolism	Carbohydrate metabolism	C5-Branched dibasic acid metabolism	1	1	0.172393	0.327353	2	11	0.0880928	0.464358	ko00660	LOC102460085(Acod1)	K17724	NEG00028(Itaconic acid);NEG00100(Pyruvic acid)	C00490+C00022
Metabolism	Metabolism of cofactors and vitamins	Pantothenate and CoA biosynthesis	5	18	0.186149	0.3515	1	16	0.536055	0.592813	ko00770	LOC102447842(ENPP3);LOC102450078(ENPP3);LOC102455137(PANK1);LOC102455291(PANK3);LOC102456710(BCAT1)	K01513+K01513+K09680+K09680+K00826	NEG00100(Pyruvic acid)	C00022
Organismal Systems	Nervous system	Glutamatergic synapse	24	116	0.191075	0.358796	1	2	0.0905946	0.464358	ko04724	LOC102443909(GLUL);LOC102447036(gnas);LOC102447276(CACNA1D);LOC102448834(ADCY6);LOC102448969(ADCY8);LOC102449192(ADCY7);LOC102449310(PLA2G4F);LOC102449462(Plcb3);LOC102449936(GNG12);LOC102449981(glul);LOC102451624(Pla2g4c);LOC102452618(GNAI1);LOC102453139(Pld1);LOC102453375(PLD2);LOC102455767(PLCB4);LOC102456648(SLC1A3);LOC102457798(PPP3CA);LOC102457926(SLC1A1);LOC102459569(Gnas);LOC102460589(GRM…	K01915+K04632+K04851+K08046+K08048+K08047+K16342+K05858+K04347+K01915+K16342+K04630+K01115+K01115+K05858+K05617+K04348+K05612+K04632+K04608+K05613+K15010+K04958+K16342	POS00047(L-Glutamine)	C00064
Metabolism	Biosynthesis of other secondary metabolites	Neomycin, kanamycin and gentamicin biosynthesis	2	5	0.207329	0.385039	1	6	0.248565	0.51298	ko00524	LOC102447192(HK2);LOC102457711(GCK)	K00844+K12407	NEG00144(Uridine diphosphate glucose)	C00029
Metabolism	Energy metabolism	Sulfur metabolism	3	10	0.240837	0.430703	1	9	0.349263	0.51298	ko00920	LOC102445270(Tst);LOC102450989(SQOR);LOC102452348(selenbp1-a)	K01011+K22470+K17285	POS00011(O-Acetyl-L-serine)	C00979
Metabolism	Amino acid metabolism	Phenylalanine, tyrosine and tryptophan biosynthesis	4	15	0.251135	0.442103	1	10	0.379828	0.517447	ko00400	LOC102447335(Tat);LOC102454164(--);LOC102458451(--);LOC102461812(Il4i1)	K00815+K03334+K03334+K03334	POS00024(L-Tryptophan)	C00078
Metabolism	Amino acid metabolism	Histidine metabolism	6	25	0.252793	0.442715	1	15	0.512969	0.580953	ko00340	LOC102445294(ASPA);LOC102446982(ALDH16A1);LOC102449429(Hnmt);LOC102454208(Hal);LOC102454612(AMDHD1);LOC102458176(MAOB)	K01437+K00128+K00546+K01745+K01468+K00274	POS00034(Carnosine)	C00386
Human Diseases	Infectious disease: parasitic	African trypanosomiasis	19	94	0.258563	0.448175	1	2	0.0905946	0.464358	ko05143	LOC102444608(IFNG);LOC102444833(LAMA4);LOC102448084(APOA1);LOC102448244(Il1b);LOC102448868(SELE);LOC102449462(Plcb3);LOC102449532(TNF);LOC102450313(IL6);LOC102452058(F2RL1);LOC102453712(IDO2);LOC102453719(IL10);LOC102453829(HBAA);LOC102454060(HBAA);LOC102454442(KNG1);LOC102455085(Ighm);LOC102455767(PLCB4);LOC102463316(FAS);LOC102463382(VCAM1);LOC102463679(--)	K04687+K06241+K08757+K04519+K06494+K05858+K03156+K05405+K04234+K00463+K05443+K13822+K13822+K03898+K06856+K05858+K04390+K06527+K05482	POS00024(L-Tryptophan)	C00078
Organismal Systems	Excretory system	Proximal tubule bicarbonate reclamation	5	21	0.289438	0.489151	1	8	0.317242	0.51298	ko04964	LOC102456020(Ca4);LOC102460622(ATP1A1);LOC102461696(SLC4A4);LOC102462679(PCK1);LOC106731579(Pck2)	K18246+K01539+K13575+K01596+K01596	POS00047(L-Glutamine)	C00064
Metabolism	Amino acid metabolism	Lysine biosynthesis	1	2	0.315084	0.519504	1	7	0.2837	0.51298	ko00300	LOC102443615(AADAT)	K00825	POS00104(L-Lysine)	C00047
Metabolism	Carbohydrate metabolism	Butanoate metabolism	5	22	0.326008	0.532323	1	16	0.536055	0.592813	ko00650	LOC102444587(Acat2);LOC102445968(Acsm3);LOC102446448(Acsm3);LOC102450712(ACSM3);LOC102461214(OXCT1)	K00626+K01896+K01896+K01896+K01027	NEG00100(Pyruvic acid)	C00022
Metabolism	Carbohydrate metabolism	Pyruvate metabolism	9	44	0.343429	0.54444	2	14	0.133778	0.483659	ko00620	LOC102444587(Acat2);LOC102446982(ALDH16A1);LOC102448901(Pdhb);LOC102453881(ME1);LOC102459479(ACOT12);LOC102461239(ACACB);LOC102462679(PCK1);LOC106731579(Pck2);MSTRG.17014(ACACB)	K00626+K00128+K00162+K00029+K01067+K01946+K01596+K01596+K01946	NEG00020(L-Lactic acid);NEG00100(Pyruvic acid)	C00186+C00022
Metabolism	Metabolism of cofactors and vitamins	Nicotinate and nicotinamide metabolism	9	44	0.343429	0.54444	1	11	0.409001	0.53624	ko00760	LOC102444963(Cd38);LOC102445023(Nnmt);LOC102447842(ENPP3);LOC102450078(ENPP3);LOC102451583(Nnmt);LOC102452808(AOX1);LOC102456117(Sirt7);LOC102457216(NMNAT1);LOC102458338(Nampt)	K01242+K00541+K01513+K01513+K00541+K00157+K11417+K06210+K03462	NEG00100(Pyruvic acid)	C00022
Metabolism	Metabolism of cofactors and vitamins	Vitamin B6 metabolism	2	7	0.346315	0.54444	1	8	0.317242	0.51298	ko00750	LOC102452808(AOX1);LOC102454056(PSAT1)	K00157+K00831	POS00047(L-Glutamine)	C00064
Metabolism	Carbohydrate metabolism	Pentose and glucuronate interconversions	4	18	0.377472	0.582583	2	9	0.0610793	0.464358	ko00040	LOC102443979(UGT1A1);LOC102444872(KL);LOC102447748(XYLB);LOC102461329(SORD)	K00699+K14756+K00854+K00008	NEG00100(Pyruvic acid);NEG00144(Uridine diphosphate glucose)	C00022+C00029
Organismal Systems	Digestive system	Protein digestion and absorption	17	92	0.418303	0.635396	3	16	0.0334996	0.464358	ko04974	LOC102443377(COL4A6);LOC102444659(SLC36A1);LOC102447731(COL5A2);LOC102448174(Col13a1);LOC102449008(COL15A1);LOC102454306(KCNK5);LOC102454802(Col6a4);LOC102455790(SLC1A5);LOC102456017(CPA3);LOC102456223(COL6A6);LOC102457305(PGA);LOC102457926(SLC1A1);LOC102459080(COL9A3);LOC102460622(ATP1A1);LOC102461853(COL27A1);LOC102462641(COL6A6);LOC102463939(SLC8A1)	K06237+K14209+K19721+K16617+K08135+K04916+K06238+K05616+K08780+K06238+K06002+K05612+K08131+K01539+K19721+K06238+K05849	POS00024(L-Tryptophan);POS00047(L-Glutamine);POS00104(L-Lysine)	C00078+C00064+C00047
Metabolism	Metabolism of cofactors and vitamins	Thiamine metabolism	3	14	0.44387	0.654099	1	7	0.2837	0.51298	ko00730	LOC102450314(Alpi);LOC102455130(AK5);LOC102457585(ALPL)	K01077+K00939+K01077	NEG00100(Pyruvic acid)	C00022
Organismal Systems	Endocrine system	Renin secretion	12	66	0.469965	0.68469	1	7	0.2837	0.51298	ko04924	LOC102446349(Clca3a1);LOC102447036(gnas);LOC102447276(CACNA1D);LOC102448834(ADCY6);LOC102449462(Plcb3);LOC102452618(GNAI1);LOC102455767(PLCB4);LOC102457798(PPP3CA);LOC102459569(Gnas);LOC102460103(PDE3A);LOC102462538(Itpr1);LOC102463928(REN)	K05030+K04632+K04851+K08046+K05858+K04630+K05858+K04348+K04632+K19021+K04958+K01380	POS00026(ADP)	C00008
Organismal Systems	Immune system	Platelet activation	26	148	0.491965	0.701747	1	8	0.317242	0.51298	ko04611	LOC102444998(ITGB3);LOC102446259(P2RX1);LOC102447036(gnas);LOC102448834(ADCY6);LOC102448969(ADCY8);LOC102449192(ADCY7);LOC102449310(PLA2G4F);LOC102449442(F2RL3);LOC102449462(Plcb3);LOC102451624(Pla2g4c);LOC102452618(GNAI1);LOC102452954(PIK3R5);LOC102455767(PLCB4);LOC102456040(PTGS1);LOC102457516(PIK3R3);LOC102458626(TLN2);LOC102459569(Gnas);LOC102460370(RASGRP1);LOC102462122(Pik3r2);LOC102462176(…	K06493+K05215+K04632+K08046+K08048+K08047+K16342+K04236+K05858+K16342+K04630+K21290+K05858+K00509+K02649+K06271+K04632+K04350+K02649+K06271+K04298+K04441+K00922+K04958+K05704+K16342	POS00026(ADP)	C00008
Metabolism	Carbohydrate metabolism	Ascorbate and aldarate metabolism	3	15	0.492053	0.701747	3	17	0.0394144	0.464358	ko00053	LOC102443979(UGT1A1);LOC102446982(ALDH16A1);LOC102453303(RGN)	K00699+K00128+K01053	NEG00054(myo-Inositol);NEG00100(Pyruvic acid);NEG00144(Uridine diphosphate glucose)	C00137+C00022+C00029
Metabolism	Global and overview maps	2-Oxocarboxylic acid metabolism	3	15	0.492053	0.701747	3	24	0.0941826	0.464358	ko01210	LOC102443615(AADAT);LOC102456710(BCAT1);LOC102459530(Idh1)	K00825+K00826+K00031	POS00024(L-Tryptophan);POS00104(L-Lysine);NEG00100(Pyruvic acid)	C00078+C00047+C00022
Organismal Systems	Nervous system	Serotonergic synapse	22	125	0.494525	0.702308	1	3	0.132861	0.483659	ko04726	LOC102447036(gnas);LOC102447276(CACNA1D);LOC102449310(PLA2G4F);LOC102449462(Plcb3);LOC102449936(GNG12);LOC102451624(Pla2g4c);LOC102452618(GNAI1);LOC102455767(PLCB4);LOC102456040(PTGS1);LOC102457583(CYP2C3);LOC102458176(MAOB);LOC102458748(RAF1);LOC102459102(PTGS2);LOC102459569(Gnas);LOC102460777(CYP2J2);LOC102461792(SLC6A4);LOC102462423(CYP2D15);LOC102462538(Itpr1);LOC102462551(HTR2B);LOC102463063…	K04632+K04851+K16342+K05858+K04347+K16342+K04630+K05858+K00509+K07413+K00274+K04366+K11987+K04632+K07418+K05037+K07414+K04958+K04157+K04163+K21278+K16342	POS00024(L-Tryptophan)	C00078
Metabolism	Amino acid metabolism	Arginine and proline metabolism	9	50	0.501474	0.703525	2	17	0.183655	0.51298	ko00330	LOC102446334(NOS2);LOC102446982(ALDH16A1);LOC102449673(ARG1);LOC102455699(ODC1);LOC102455863(PYCR2);LOC102457144(CKB);LOC102458176(MAOB);LOC102461535(azin2);LOC102462192(DAO)	K13241+K00128+K01476+K01581+K00286+K00933+K00274+K01583+K00273	POS00135(5-Aminopentanoic acid);NEG00100(Pyruvic acid)	C00431+C00022
Metabolism	Amino acid metabolism	Valine, leucine and isoleucine degradation	10	56	0.506313	0.704254	1	9	0.349263	0.51298	ko00280	LOC102444587(Acat2);LOC102446982(ALDH16A1);LOC102449032(AGXT2);LOC102452808(AOX1);LOC102452939(HIBADH);LOC102454164(--);LOC102456710(BCAT1);LOC102458451(--);LOC102461214(OXCT1);LOC102461812(Il4i1)	K00626+K00128+K00827+K00157+K00020+K03334+K00826+K03334+K01027+K03334	NEG00148(Methylmalonic acid)	C02170
Metabolism	Carbohydrate metabolism	Amino sugar and nucleotide sugar metabolism	8	48	0.601623	0.794331	3	25	0.10374	0.464358	ko00520	LOC102446777(CHIA);LOC102447192(HK2);LOC102455857(Gfpt2);LOC102457711(GCK);LOC102458536(CYB5R3);LOC102461554(HEXB);LOC102461704(GMDS);LOC102463162(NPL)	K01183+K00844+K00820+K12407+K00326+K12373+K01711+K01639	NEG00083(UDP-N-acetyl-alpha-D-galactosamine);NEG00144(Uridine diphosphate glucose);NEG00878(-)	C00203+C00029+C04297
Metabolism	Metabolism of other amino acids	Taurine and hypotaurine metabolism	2	12	0.638848	0.821028	1	7	0.2837	0.51298	ko00430	LOC102447700(Acnat2);LOC102449282(CSAD)	K00659+K01594	NEG00100(Pyruvic acid)	C00022
Metabolism	Amino acid metabolism	Lysine degradation	10	62	0.644024	0.824546	2	21	0.253563	0.51298	ko00310	LOC102443615(AADAT);LOC102444587(Acat2);LOC102444784(Bbox1);LOC102445695(PLOD2);LOC102446982(ALDH16A1);LOC102450225(EHMT1);LOC102454204(SUV39H2);LOC102461265(SMYD2);LOC102462370(SUV39H1);LOC102464028(Nsd2)	K00825+K00626+K00471+K13645+K00128+K11420+K11419+K11426+K11419+K11424	POS00104(L-Lysine);POS00135(5-Aminopentanoic acid)	C00047+C00431
Organismal Systems	Digestive system	Mineral absorption	8	52	0.694802	0.863394	2	10	0.0741786	0.464358	ko04978	LOC102448373(Trpv6);LOC102448489(ATP2B2);LOC102450544(VDR);LOC102452842(Slc11a2);LOC102460622(ATP1A1);LOC102461164(Slc5a1);LOC102463053(SLC26A9);LOC102463939(SLC8A1)	K04975+K05850+K08539+K21398+K01539+K14158+K14706+K05849	POS00024(L-Tryptophan);POS00047(L-Glutamine)	C00078+C00064
Metabolism	Carbohydrate metabolism	Citrate cycle (TCA cycle)	4	28	0.736163	0.885491	1	18	0.579091	0.612738	ko00020	LOC102448901(Pdhb);LOC102459530(Idh1);LOC102462679(PCK1);LOC106731579(Pck2)	K00162+K00031+K01596+K01596	NEG00100(Pyruvic acid)	C00022
Genetic Information Processing	Folding, sorting and degradation	Sulfur relay system	1	9	0.818019	0.95192	1	3	0.132861	0.483659	ko04122	LOC102445270(Tst)	K01011	POS00011(O-Acetyl-L-serine)	C00979
Cellular Processes	Transport and catabolism	Lysosome	21	144	0.831797	0.95192	1	7	0.2837	0.51298	ko04142	LOC102443753(Litaf);LOC102445232(GLB1);LOC102445851(galc);LOC102446196(PLA2G15);LOC102447899(Ids);LOC102450198(HYAL2);LOC102450564(BDMD1);LOC102450790(BDMD1);LOC102452842(Slc11a2);LOC102453758(FUCA2);LOC102454736(Ctsf);LOC102455738(BDMD1);LOC102457278(NAGPA);LOC102457795(NAGLU);LOC102457836(ENTPD4);LOC102458526(HYAL4);LOC102458764(SPAM1);LOC102460224(Ap1s3);LOC102461554(HEXB);LOC102461923(ABCB9);…	K19363+K12309+K01202+K06129+K01136+K01197+K01319+K01319+K21398+K01206+K01373+K01319+K01125+K01205+K12305+K01197+K01197+K12395+K12373+K05656+K06562	POS00026(ADP)	C00008
Organismal Systems	Nervous system	GABAergic synapse	11	80	0.836162	0.95192	1	6	0.248565	0.51298	ko04727	LOC102443909(GLUL);LOC102447276(CACNA1D);LOC102448834(ADCY6);LOC102448969(ADCY8);LOC102449192(ADCY7);LOC102449936(GNG12);LOC102449981(glul);LOC102452618(GNAI1);LOC102462669(SRC);LOC102462900(GABRD);MSTRG.21235(Slc38a3)	K01915+K04851+K08046+K08048+K08047+K04347+K01915+K04630+K05704+K05184+K14992	POS00047(L-Glutamine)	C00064
Metabolism	Metabolism of other amino acids	beta-Alanine metabolism	3	33	0.940576	1	1	15	0.512969	0.580953	ko00410	LOC102446982(ALDH16A1);LOC102463817(AOC3);LOC102464074(AOC3)	K00128+K00276+K00276	POS00034(Carnosine)	C00386
Metabolism	Carbohydrate metabolism	Propanoate metabolism	3	33	0.940576	1	2	15	0.150037	0.51298	ko00640	LOC102444587(Acat2);LOC102461239(ACACB);MSTRG.17014(ACACB)	K00626+K01946+K01946	NEG00020(L-Lactic acid);NEG00148(Methylmalonic acid)	C00186+C02170
Environmental Information Processing	Signaling molecules and interaction	Neuroactive ligand-receptor interaction	52	378	0.974129	1	1	22	0.653877	0.675434	ko04080	LOC102445535(P2RY10);LOC102446030(GHR);LOC102446059(GCGR);LOC102446259(P2RX1);LOC102446555(CYSLTR1);LOC102447996(C3ar1);LOC102448112(P2RY3);LOC102448160(RXFP3);LOC102449442(F2RL3);LOC102449550(EDNRB);LOC102450251(PTGER3);LOC102450564(BDMD1);LOC102450627(VIPR1);LOC102450790(BDMD1);LOC102451204(GALR1);LOC102451270(LTB4R);LOC102452058(F2RL1);LOC102453854(CNR1);LOC102454442(KNG1);LOC102454567(MC5R);L…	K04274+K05080+K04580+K05215+K04322+K04009+K04272+K08397+K04236+K04198+K04260+K01319+K04589+K01319+K04230+K04296+K04234+K04277+K03898+K04203+K04139+K04306+K01319+K04293+K08375+K04208+K04258+K04262+K04204+K04582+K04279+K04589+K04608+K04198+K05220+K04590+K04275+K04157+K04217+K01352+K05184+K04299+K04163+K12332+K04174+K04266+K03990+K08386+K05269+K03990+K03990+K03990	POS00026(ADP)	C00008
Organismal Systems	Sensory system	Taste transduction	4	67	0.998355	1	1	18	0.579091	0.612738	ko04742	LOC102446323(ENTPD2);LOC102448834(ADCY6);LOC102448969(ADCY8);LOC102454306(KCNK5)	K01509+K08046+K08048+K04916	POS00026(ADP)	C00008
Human Diseases	Neurodegenerative disease	Parkinson disease	8	125	0.99991	1	1	12	0.436845	0.547512	ko05012	LOC102447058(VDAC1);LOC102452618(GNAI1);LOC102455941(CYC);LOC102457271(NDUFA5);LOC102458327(SLC25A6);LOC102460102(UQCRFS1);LOC102463677(UBE2L3);LOC106731898(--)	K05862+K04630+K08738+K03949+K05863+K00411+K04552+K04266	POS00026(ADP)	C00008
Metabolism	Energy metabolism	Oxidative phosphorylation	5	112	0.999992	1	1	15	0.512969	0.580953	ko00190	LOC102447272(COX15);LOC102452276(ATP6V1E1);LOC102454936(ATP6V1D);LOC102457271(NDUFA5);LOC102460102(UQCRFS1)	K02259+K02150+K02149+K03949+K00411	POS00026(ADP)	C00008
